# Supplementary material for: Changes in Phenotypes and DNA Methylation of In Vitro Aging Sperm in Common Carp Cyprinus carpio
Source: Int J Mol Sci. 2021 May 31;22(11):5925. doi: 10.3390/ijms22115925 (PMC8198300; doi:10.3390/ijms22115925)
Supplement: Supplementary file 1 [file ijms-22-05925-s001.zip › Supplementary_table_1.xlsx]

## Sheet: Sheet1
sample group	replicate	read pair	no. of raw reads	no. of trimmed reads	% survived
1	R1	F	134782339	115063659	85.37
1	R1	R	134782339
1	R2	F	135618086	114016492	84.0717
1	R2	R	135618086
1	R3	F	130873894	109814394	83.9086
1	R3	R	130873894
24	R1	F	116060437	83903293	72.2928
24	R1	R	116060437
24	R2	F	142003437	101937261	71.7851
24	R2	R	142003437
24	R3	F	132567337	95527205	72.0594
24	R3	R	132567337
96	R1	F	133405215	96663452	72.4585
96	R1	R	133405215
96	R2	F	120339592	87546950	72.7499
96	R2	R	120339592
96	R3	F	120218665	87695299	72.9465
96	R3	R	120218665
