# Supplementary material for: Changes in Phenotypes and DNA Methylation of In Vitro Aging Sperm in Common Carp Cyprinus carpio
Source: Int J Mol Sci. 2021 May 31;22(11):5925. doi: 10.3390/ijms22115925 (PMC8198300; doi:10.3390/ijms22115925)
Supplement: Supplementary file 1 [file ijms-22-05925-s001.zip › Supplementary_table_2.xlsx]

## Sheet: Sheet1
library	Total Reads	Aligned Reads	Unaligned Reads	Ambiguously Aligned Reads	No Genomic Sequence	Duplicate Reads (removed)	Unique Reads (remaining)	Total Cs	Methylated CpGs	Unmethylated CpGs	Methylated CHGs	Unmethylated CHGs	Methylated CHHs	Unmethylated CHHs
1_R1	115063659	84380837	17814163	12866222	2437	19796990	64583847	2497995577	164743619	44175927	16704733	533643908	55937258	1682790132
1_R2	114016492	82725716	18646254	12642164	2358	20193890	62531826	2484988057	162719754	44438872	16505931	529200770	55685748	1676436982
1_R3	109814394	80506647	17608927	11696714	2106	18741741	61764906	2382726981	147364466	38664429	15611979	497086967	53367688	1630631452
24_R1	83903293	57806366	14733377	11361345	2205	9023897	48782469	2022145575	149236623	35896491	14285852	434735326	48802671	1339188612
24_R2	101937261	70614608	17541682	13778427	2544	11221628	59392980	2437443445	178720635	42529668	17606575	522233470	60539496	1615813601
24_R3	95527205	65975105	16494276	13055414	2410	10974195	55000910	2278115133	168236869	40613085	16248782	489726016	55466238	1507824143
96_R1	96663452	69782434	15365760	11513509	1749	8756447	61025987	2447782296	171980836	46291547	17683340	529094600	59468578	1623263395
96_R2	87546950	54012913	24575452	8957262	1323	6649740	47363173	1891181327	132847517	36297333	13553515	409633878	45475118	1253373966
96_R3	87695299	63749297	13410092	10534241	1669	8363032	55386265	2216518721	155864471	42223039	15994538	480101225	53811600	1468523848
