# Supplementary material for: Changes in Phenotypes and DNA Methylation of In Vitro Aging Sperm in Common Carp Cyprinus carpio
Source: Int J Mol Sci. 2021 May 31;22(11):5925. doi: 10.3390/ijms22115925 (PMC8198300; doi:10.3390/ijms22115925)
Supplement: Supplementary file 1 [file ijms-22-05925-s001.zip › Supplementary_table_3.xlsx]

## Sheet: Sheet1
library	nucleotide pairs passed coverage (c 10)	Global methylation percent	# CpN	sum(5mC)	sum(coverage)
1_R1	62154420	78.9	21872280	85531944	108425442
1_R2	62511895	78.6	21999386	84512785	107544610
1_R3	60906561	79.2	21583686	77106476	97303469
24_R1	61315255	80.6	21732322	77970711	96712863
24_R2	62800751	80.8	22074840	92370577	114348608
24_R3	62265660	80.6	21951771	87246657	108292157
96_R1	63166493	78.8	22151583	88923947	112867925
96_R2	61087457	78.6	21650000	69868337	88924795
96_R3	62426664	78.7	21968652	81033853	102968854
