# Supplementary material for: Changes in Phenotypes and DNA Methylation of In Vitro Aging Sperm in Common Carp Cyprinus carpio
Source: Int J Mol Sci. 2021 May 31;22(11):5925. doi: 10.3390/ijms22115925 (PMC8198300; doi:10.3390/ijms22115925)
Supplement: Supplementary file 1 [file ijms-22-05925-s001.zip › Supplementary_table_4.xlsx]

## Sheet: Dynamic_DMRs_list
Chr	Start	End	1x24.Mean.Diff	1x24.pDMR	1x24.qDMR.BH	24x96.Mean.Diff	24x96.pDMR	24x96.qDMR.BH	type	db_xref	gbkey	gene	gene_biotype	protein_id	transcript_id	product
NC_031711.1	7591820	7592010	77.9	7.34394e-05	0.00399633	-50.1	0.00116246	0.00716631	gene	GeneID:109094732	Gene	LOC109094732	lncRNA		XR_002018641.1	uncharacterized LOC109094732
NC_031703.1	9428631	9428773	62.7	0.000738551	0.00624513	-41.9	0.00894814	0.0151482
NC_031714.1	14749834	14749967	61.4	5.24733e-05	0.00388672	-54.9	0.00605404	0.0123431
NC_031745.1	2798896	2799109	58.2	0.00608783	0.0130553	-43.2	0.0103017	0.0161111
NC_031702.1	7926187	7926311	54.6	0.00189524	0.00910336	-45.5	0.00695365	0.0133684
NW_017539205.1	7116	7212	45.4	0.000504441	0.00558305	-37.7	0.00259804	0.00887787
NW_017545304.1	54659	54799	44.5	0.000765232	0.00624513	-47.7	0.0112491	0.0169647
NC_031712.1	16579984	16580099	41.7	0.0307993	0.0327556	-40.4	0.00365048	0.0101238
NC_031723.1	7378993	7379033	38.9	0.00461773	0.011895	-34.1	0.00116362	0.00716631	gene	GeneID:109101850	Gene	LOC109101850	pseudogene			protocadherin gamma-C3-like
NC_031745.1	6993024	6993193	37.2	0.010128	0.016755	-23.9	0.0228545	0.026132	gene	GeneID:109050730	Gene	LOC109050730	lncRNA		XR_002011272.1	uncharacterized LOC109050730
NW_017538041.1	435161	435446	35.8	0.000750345	0.00624513	-28.6	0.0084587	0.0147101
NC_031705.1	16702280	16702343	30	0.00240209	0.00980351	-23.2	0.00838641	0.0146701	gene	GeneID:109086629	Gene	zswim7	protein_coding	XP_018956501.1	XM_019100956.1	zinc finger, SWIM-type containing 7
NC_031705.1	16702280	16702343	30	0.00240209	0.00980351	-23.2	0.00838641	0.0146701	gene	GeneID:109086629	Gene	zswim7	protein_coding	XP_018956501.1	XM_019100956.1	zinc finger SWIM domain-containing protein 7 isoform X3
NC_031705.1	16702280	16702343	30	0.00240209	0.00980351	-23.2	0.00838641	0.0146701	gene	GeneID:109086572	Gene	LOC109086572	protein_coding	XP_018956446.1	XM_019100901.1	specc1 sperm antigen with calponin homology and coiled-coil domains 1
NW_017544006.1	23551	23625	28.7	0.000899508	0.00664051	-33.3	4.31685e-06	0.00170112
NC_031720.1	2257055	2257079	28.5	0.0148276	0.0204333	-34.7	0.0136258	0.0189088
NC_031713.1	12316703	12316784	28.4	0.0100105	0.0166331	-23.1	0.00930036	0.01551	gene	GeneID:109095781	Gene	LOC109095781	pseudogene			glutaminase kidney isoform, mitochondrial-like
NC_031723.1	13007411	13007491	26.3	0.031459	0.0332946	-26.7	0.0154796	0.0204034
NW_017542921.1	115863	115970	26	0.00300028	0.0104048	-28.1	0.00184201	0.00793378	gene	GeneID:109082720	Gene	LOC109082720	lncRNA		XR_002016461.1	uncharacterized LOC109082720
NW_017542921.1	115863	115970	26	0.00300028	0.0104048	-28.1	0.00184201	0.00793378	exon	GeneID:109082720	ncRNA	LOC109082720			XR_002016461.1	uncharacterized LOC109082720
NW_017542921.1	115863	115970	26	0.00300028	0.0104048	-28.1	0.00184201	0.00793378	exon	GeneID:109082720	ncRNA	LOC109082720	lncRNA		XR_002016461.1	uncharacterized LOC109082720
NW_017545566.1	130553	130693	24.6	0.00676289	0.0135114	-27.2	0.0109628	0.0167347
NW_017538038.1	132106	132205	24.3	0.00192313	0.0091331	-14.4	0.000902023	0.00666598	gene	GeneID:109058172	Gene	LOC109058172	protein_coding	XP_018930941.1	XM_019075396.1	glycine--tRNA ligase-like
NW_017545358.1	400498	400608	24	0.0225821	0.0259386	-39.2	0.0104982	0.016361
NW_017542922.1	1274	1448	23.3	0.00858074	0.0152521	-16.3	0.0262144	0.028678
NC_031705.1	14018211	14018475	23	0.00290965	0.0104048	-23	0.00224448	0.00831245
NC_031727.1	15081100	15081143	22.3	0.0192652	0.0236684	-20.9	0.0219933	0.0255575
NW_017538557.1	104008	104086	21.5	0.0132392	0.0193977	-20.3	0.0064642	0.0128421
NW_017542300.1	20817	20901	20.9	0.000555793	0.00561706	-45.3	0.00539128	0.011743
NW_017542071.1	289674	289700	20.6	0.0145765	0.0203415	-35.7	0.000960628	0.00677457
NC_031725.1	12747025	12747088	20.1	0.0100097	0.0166331	-24.9	0.00188098	0.00793378
NC_031699.1	1200966	1201269	20.1	0.000869468	0.00660189	-15.7	0.00149328	0.00751715
NW_017537788.1	207116	207198	19.9	0.000439163	0.00540463	-14.9	0.0157123	0.0206324
NW_017543356.1	542477	542633	18.5	0.00110902	0.00718746	-30	1.14297e-05	0.00170112
NW_017540685.1	73959	74087	17.6	0.0284764	0.0308632	-18.9	0.0248892	0.0276675	gene	GeneID:109074603	Gene	LOC109074603	lncRNA		XR_002015069.1	uncharacterized LOC109074603
NW_017537826.1	608472	608608	17.6	0.00818874	0.0148974	-25.7	0.00362004	0.0100872
NW_017542610.1	461	581	16.6	0.0165779	0.0218092	-24.4	0.00178297	0.00793378
NW_017542578.1	1064	1225	14.3	0.0178485	0.0225696	-18.7	0.00113195	0.00716631
NW_017538291.1	1232554	1232575	13.4	0.0204304	0.0245289	-13.3	0.0115577	0.0171455
NW_017541786.1	55568	55735	13.3	0.000275658	0.00469447	-11.6	0.00297282	0.00926672
NW_017544565.1	283	697	12.7	0.0137619	0.019794	-25.2	2.19851e-05	0.00216661
NC_031720.1	11192269	11192389	11.3	0.00117444	0.0073899	-14.3	0.0138704	0.0190999	gene	GeneID:109100295	Gene	LOC109100295	protein_coding	XP_018969326.1	XM_019113781.1	unconventional myosin-VIIa-like
NW_017541482.1	2358	2483	-19.4	0.000908217	0.00664051	-17.5	0.000437076	0.00561074
NW_017542071.1	208919	208980	-22.5	0.0191972	0.0236322	20.2	0.0131349	0.0185299
NW_017539514.1	16291	16360	-22.5	0.0181783	0.0228278	-18.3	0.00592135	0.0122659	gene	GeneID:109070585	Gene	LOC109070585	protein_coding	XP_018942672.1	XM_019087127.1	charged multivesicular body protein 1a
NW_017538228.1	522133	522166	-22.8	0.0218836	0.0254755	26.7	0.00324599	0.00954879	gene	GeneID:109063293	Gene	LOC109063293	protein_coding	XP_018935915.1	XM_019080370.1	grainyhead-like protein 1 homolog
NC_031743.1	13731994	13732081	-39.5	0.00568011	0.0127531	26.4	0.00473777	0.0112191
