# Supplementary material for: Changes in Phenotypes and DNA Methylation of In Vitro Aging Sperm in Common Carp Cyprinus carpio
Source: Int J Mol Sci. 2021 May 31;22(11):5925. doi: 10.3390/ijms22115925 (PMC8198300; doi:10.3390/ijms22115925)
Supplement: Supplementary file 1 [file ijms-22-05925-s001.zip › Supplementary_table_5.xlsx]

## Sheet: T24.DMR.gtf
Chr	DMR.Start	DMR.End	Mean.Diff	pDMR	qDMR.BH	type	db_xref	gbkey	gene	gene_biotype	protein_id	transcript_id	product
NC_031744.1	15718213	15718333	42.6	0.00589177	0.0128616	gene	GeneID:109049965	Gene	adgrb1	protein_coding	XP_018923181.1	XM_019067636.1	brain-specific angiogenesis inhibitor 1
NC_031698.1	12720705	12720796	-22.6	0.0186905	0.0233141	gene	GeneID:109095978	Gene	agpat3	protein_coding	XP_018965189.1	XM_019109644.1	1-acyl-sn-glycerol-3-phosphate acyltransferase gamma isoform X1
NW_017542551.1	514994	515100	-16.3	0.0106987	0.0173141	gene	GeneID:109081588	Gene	aknad1	protein_coding	XP_018952119.1	XM_019096574.1	protein AKNAD1 isoform X1
NW_017542551.1	514994	515100	-16.3	0.0106987	0.0173141	CDS	GeneID:109081588	CDS	aknad1	protein_coding	XP_018952119.1	XM_019096574.1	protein AKNAD1 isoform X1
NW_017542551.1	514994	515100	-16.3	0.0106987	0.0173141	exon	GeneID:109081588	mRNA	aknad1	protein_coding	XP_018952119.1	XM_019096574.1	protein AKNAD1 isoform X1
NC_031715.1	2512800	2513076	36.4	0.000197741	0.00456802	gene	GeneID:109097362	Gene	anks1b	protein_coding	XP_018966529.1	XM_019110984.1	ankyrin repeat and sterile alpha motif domain-containing protein 1B isoform X1
NC_031739.1	909231	909270	16.6	0.0237548	0.0269537	gene	GeneID:109046424	Gene	arhgap19	protein_coding	XP_018919714.1	XM_019064169.1	rho GTPase-activating protein 19
NC_031728.1	25983670	25983692	19.2	0.0265936	0.0292597	gene	GeneID:109106300	Gene	cmc1	protein_coding	XP_018975231.1	XM_019119686.1	COX assembly mitochondrial protein homolog
NC_031705.1	23484410	23484485	21.8	0.00261529	0.0103121	gene	GeneID:109081497	Gene	ddx46	protein_coding	XP_018952028.1	XM_019096483.1	probable ATP-dependent RNA helicase DDX46
NW_017540722.1	923444	923497	18.6	0.0210673	0.0249673	gene	GeneID:109074713	Gene	khdrbs3	protein_coding	XP_018946271.1	XM_019090726.1	KH domain containing, RNA binding, signal transduction associated 3
NC_031736.1	12647261	12647565	-14	0.00469624	0.0118971	gene	GeneID:109044895	Gene	LOC109044895	pseudogene			protocadherin alpha-8-like
NC_031736.1	20402122	20402238	23.7	0.0208757	0.0248323	gene	GeneID:109045000	Gene	LOC109045000	protein_coding	XP_018918436.1	XM_019062891.1	regulator of telomere elongation helicase 1-like
NC_031737.1	9395245	9395578	51.4	0.00544574	0.0124774	gene	GeneID:109045359	Gene	LOC109045359	protein_coding	XP_018918767.1	XM_019063222.1	transmembrane protein 127-like
NC_031737.1	9326936	9327742	-18.5	2.2578e-05	0.00324163	gene	GeneID:109045359	Gene	LOC109045359	protein_coding	XP_018918767.1	XM_019063222.1	transmembrane protein 127-like
NC_031701.1	10918031	10918101	-33.2	0.0289476	0.031296	gene	GeneID:109045500	Gene	LOC109045500	protein_coding	XP_018918922.1	XM_019063377.1	vacuolar protein sorting-associated protein 13B-like
NC_031737.1	4033142	4033336	-19.5	0.00326447	0.010712	gene	GeneID:109045543	Gene	LOC109045543	protein_coding	XP_018918956.1	XM_019063411.1	carbonic anhydrase 4-like
NC_031701.1	12908111	12908154	20.1	0.0276148	0.0301546	gene	GeneID:109045796	Gene	LOC109045796	protein_coding	XP_018919154.1	XM_019063609.1	kinesin-like protein kif7
NC_031738.1	2245471	2245565	18.6	0.00891858	0.0155022	gene	GeneID:109045831	Gene	LOC109045831	lncRNA		XR_002010450.1	uncharacterized LOC109045831
NC_031738.1	3191355	3191890	27.5	0.014713	0.0203839	gene	GeneID:109045855	Gene	LOC109045855	pseudogene			transcription factor 20-like
NC_031738.1	5175558	5175569	14.5	0.00274239	0.0103121	gene	GeneID:109045903	Gene	LOC109045903	protein_coding	XP_018919262.1	XM_019063717.1	ribosome biogenesis protein NSA2 homolog
NC_031738.1	11077620	11077659	27.1	0.00293686	0.0104048	exon	GeneID:109046076	mRNA	LOC109046076		XP_018919417.1	XM_019063872.1	zinc finger protein 883-like isoform X1
NC_031738.1	11077620	11077659	27.1	0.00293686	0.0104048	exon	GeneID:109046076	mRNA	LOC109046076		XP_018919419.1	XM_019063874.1	zinc finger protein 883-like isoform X2
NC_031738.1	11077620	11077659	27.1	0.00293686	0.0104048	gene	GeneID:109046076	Gene	LOC109046076	protein_coding	XP_018919419.1	XM_019063872.1	zinc finger protein 883-like, transcript variant X1
NC_031738.1	11077620	11077659	27.1	0.00293686	0.0104048	CDS	GeneID:109046076	CDS	LOC109046076		XP_018919419.1	XM_019063874.1	zinc finger protein 883-like, transcript variant X2
NC_031738.1	11077620	11077659	27.1	0.00293686	0.0104048	CDS	GeneID:109046076	CDS	LOC109046076		XP_018919419.1	XM_019063874.1	zinc finger protein 883-like
NC_031738.1	12561749	12561888	-34.9	0.000385882	0.00507811	gene	GeneID:109046317	Gene	LOC109046317	pseudogene			tyrosine-protein kinase JAK2-like
NC_031738.1	12824023	12824304	37.5	0.00307524	0.0104048	gene	GeneID:109046319	Gene	LOC109046319	protein_coding	XP_018919636.1	XM_019064091.1	nup54 nucleoporin 54
NC_031701.1	17512547	17512817	-17.1	0.00813925	0.0148878	gene	GeneID:109046393	Gene	LOC109046393	protein_coding	XP_018919686.1	XM_019064141.1	R3H domain-containing protein 1-like
NC_031739.1	1553931	1554006	-15.3	0.00424961	0.0116331	gene	GeneID:109046439	Gene	LOC109046439	protein_coding	XP_018919728.1	XM_019064183.1	acid-sensing ion channel 1-like
NC_031697.1	2251470	2251606	-24.7	0.00365846	0.0109759	gene	GeneID:109046740	Gene	LOC109046740	protein_coding	XP_018920357.1	XM_019064812.1	hspa4b heat shock protein 4b
NC_031739.1	885084	885709	13.8	0.0131084	0.0193138	gene	GeneID:109046834	Gene	LOC109046834	protein_coding	XP_018920170.1	XM_019064625.1	Kv channel-interacting protein 2-like
NC_031739.1	889387	889440	11.9	0.000641913	0.00620991	gene	GeneID:109046834	Gene	LOC109046834	protein_coding	XP_018920170.1	XM_019064625.1	Kv channel-interacting protein 2-like
NC_031701.1	775163	775282	19.8	0.00256364	0.0102703	gene	GeneID:109047056	Gene	LOC109047056	protein_coding	XP_018920340.1	XM_019064795.1	uncharacterized LOC109047056
NC_031740.1	4749467	4749690	24.8	0.00139878	0.00809176	gene	GeneID:109047202	Gene	LOC109047202	protein_coding	XP_018920450.1	XM_019064905.1	bcor BCL6 corepressor
NC_031740.1	4749467	4749690	24.8	0.00139878	0.00809176	gene	GeneID:109047207	Gene	LOC109047207	protein_coding	XP_018920457.1	XM_019064912.1	uncharacterized LOC109047207
NC_031740.1	4749467	4749690	24.8	0.00139878	0.00809176	gene	GeneID:109047220	Gene	LOC109047220	lncRNA		XR_002010685.1	uncharacterized LOC109047220
NC_031740.1	15410242	15410367	21.9	0.00548363	0.0124834	gene	GeneID:109047413	Gene	LOC109047413	protein_coding	XP_018920676.1	XM_019065131.1	protein bicaudal D homolog 1-like
NC_031740.1	15410720	15410818	21.7	0.00672995	0.0135114	gene	GeneID:109047413	Gene	LOC109047413	protein_coding	XP_018920676.1	XM_019065131.1	protein bicaudal D homolog 1-like
NC_031740.1	15410242	15410367	21.9	0.00548363	0.0124834	gene	GeneID:109047422	Gene	LOC109047422	lncRNA		XR_002010745.1	uncharacterized LOC109047422
NC_031740.1	15410720	15410818	21.7	0.00672995	0.0135114	gene	GeneID:109047422	Gene	LOC109047422	lncRNA		XR_002010745.1	uncharacterized LOC109047422
NC_031701.1	2813270	2813367	-27.1	0.00871579	0.0152997	gene	GeneID:109047679	Gene	LOC109047679	protein_coding	XP_018920901.1	XM_019065356.1	28 kDa heat- and acid-stable phosphoprotein-like
NC_031740.1	5296258	5296293	30.4	0.00603499	0.0130061	gene	GeneID:109047769	Gene	LOC109047769	protein_coding	XP_018920977.1	XM_019065432.1	protein NLRC3-like
NC_031740.1	5296369	5296626	18.4	0.00174594	0.00885337	gene	GeneID:109047769	Gene	LOC109047769	protein_coding	XP_018920977.1	XM_019065432.1	protein NLRC3-like
NC_031740.1	10773664	10773764	-19.2	0.00447534	0.0117966	gene	GeneID:109047856	Gene	LOC109047856	protein_coding	XP_018921086.1	XM_019065541.1	dpp4 dipeptidyl-peptidase 4
NC_031741.1	16318058	16318415	48.1	0.000530863	0.00559767	gene	GeneID:109048272	Gene	LOC109048272	protein_coding	XP_018921508.1	XM_019065963.1	uncharacterized LOC109048272
NC_031741.1	5014337	5014363	-45.5	0.00478822	0.0119668	gene	GeneID:109048356	Gene	LOC109048356	protein_coding	XP_018921590.1	XM_019066045.1	eukaryotic translation initiation factor 2 subunit 1-like
NC_031741.1	11252907	11253052	35	0.00511921	0.0121231	gene	GeneID:109048435	Gene	LOC109048435	protein_coding	XP_018921654.1	XM_019066109.1	E3 ubiquitin-protein ligase HUWE1-like
NC_031742.1	6309148	6309623	-12.9	0.0115019	0.0179684	gene	GeneID:109048705	Gene	LOC109048705	protein_coding	XP_018921907.1	XM_019066362.1	syntenin-1-like
NC_031742.1	6310618	6311113	-15.8	0.000841124	0.00657789	gene	GeneID:109048705	Gene	LOC109048705	protein_coding	XP_018921907.1	XM_019066362.1	syntenin-1-like
NC_031742.1	6299492	6299588	-24.2	0.0203597	0.0245289	gene	GeneID:109048705	Gene	LOC109048705	protein_coding	XP_018921907.1	XM_019066362.1	syntenin-1-like
NC_031742.1	6050869	6051143	32.5	0.022832	0.0261337	gene	GeneID:109048706	Gene	LOC109048706	protein_coding	XP_018921909.1	XM_019066364.1	neural cell adhesion molecule L1.1-like
NC_031742.1	6309148	6309623	-12.9	0.0115019	0.0179684	gene	GeneID:109048706	Gene	LOC109048706	protein_coding	XP_018921909.1	XM_019066364.1	neural cell adhesion molecule L1.1-like
NC_031742.1	6310618	6311113	-15.8	0.000841124	0.00657789	gene	GeneID:109048706	Gene	LOC109048706	protein_coding	XP_018921909.1	XM_019066364.1	neural cell adhesion molecule L1.1-like
NC_031742.1	6299492	6299588	-24.2	0.0203597	0.0245289	gene	GeneID:109048706	Gene	LOC109048706	protein_coding	XP_018921909.1	XM_019066364.1	neural cell adhesion molecule L1.1-like
NC_031743.1	1287387	1287485	27.6	0.0165971	0.0218092	gene	GeneID:109048914	Gene	LOC109048914	protein_coding	XP_018922114.1	XM_019066569.1	forkhead box protein P1-B
NC_031743.1	7394056	7394206	-21.5	0.00201808	0.00934612	gene	GeneID:109049030	Gene	LOC109049030	pseudogene			MKL/myocardin-like protein 1
NC_031743.1	7710420	7710468	-17.3	0.000692139	0.00624513	gene	GeneID:109049037	Gene	LOC109049037	protein_coding	XP_018922244.1	XM_019066699.1	frizzled-8-like
NC_031743.1	7710420	7710468	-17.3	0.000692139	0.00624513	exon	GeneID:109049037	mRNA	LOC109049037		XP_018922244.1	XM_019066698.1	frizzled-8-like, transcript variant X1
NC_031743.1	7710420	7710468	-17.3	0.000692139	0.00624513	exon	GeneID:109049037	mRNA	LOC109049037		XP_018922244.1	XM_019066699.1	frizzled-8-like, transcript variant X2
NC_031743.1	9684321	9684406	24.4	0.00965533	0.0162289	gene	GeneID:109049075	Gene	LOC109049075	pseudogene			splicing regulatory glutamine/lysine-rich protein 1-like
NC_031743.1	14250305	14250406	-18.2	0.00397095	0.0112252	exon	GeneID:109049195	mRNA	LOC109049195		XP_018922448.1	XM_019066903.1	fibroblast growth factor 4B-like
NC_031743.1	14250305	14250406	-18.2	0.00397095	0.0112252	gene	GeneID:109049195	Gene	LOC109049195	protein_coding	XP_018922448.1	XM_019066903.1	fgf4 fibroblast growth factor 4
NC_031743.1	14250305	14250406	-18.2	0.00397095	0.0112252	gene	GeneID:109049459	Gene	LOC109049459	protein_coding	XP_018922690.1	XM_019067145.1	lancl2 LanC lantibiotic synthetase component C-like 2 (bacterial)
NC_031744.1	3535691	3535747	10.6	0.0141725	0.0200406	gene	GeneID:109049641	Gene	LOC109049641	protein_coding	XP_018922850.1	XM_019067305.1	wwox WW domain containing oxidoreductase
NC_031744.1	16141353	16141503	-46.8	0.00606203	0.0130428	gene	GeneID:109049974	Gene	LOC109049974	pseudogene			heterogeneous nuclear ribonucleoprotein R-like
NC_031744.1	17301402	17301563	14.2	0.0291484	0.0314507	gene	GeneID:109050009	Gene	LOC109050009	protein_coding	XP_018923220.1	XM_019067675.1	nucleoside diphosphate-linked moiety X motif 22-like
NC_031744.1	17311157	17311328	13	0.0141213	0.0200406	gene	GeneID:109050009	Gene	LOC109050009	protein_coding	XP_018923220.1	XM_019067675.1	nucleoside diphosphate-linked moiety X motif 22-like
NC_031745.1	6993024	6993193	37.2	0.010128	0.016755	gene	GeneID:109050730	Gene	LOC109050730	lncRNA		XR_002011272.1	uncharacterized LOC109050730
NC_031746.1	6883983	6884079	16.3	0.0426289	0.0431242	exon	GeneID:109051156	mRNA	LOC109051156		XP_018924258.1	XM_019068713.1	uncharacterized protein LOC109051156
NC_031746.1	6883983	6884079	16.3	0.0426289	0.0431242	gene	GeneID:109051156	Gene	LOC109051156	protein_coding	XP_018924258.1	XM_019068713.1	uncharacterized LOC109051156
NC_031746.1	6883983	6884079	16.3	0.0426289	0.0431242	CDS	GeneID:109051156	CDS	LOC109051156		XP_018924258.1	XM_019068713.1	uncharacterized LOC109051156
NC_031746.1	6884222	6884416	13.6	0.00470966	0.0118971	exon	GeneID:109051156	mRNA	LOC109051156		XP_018924258.1	XM_019068713.1	uncharacterized protein LOC109051156
NC_031746.1	6884222	6884416	13.6	0.00470966	0.0118971	gene	GeneID:109051156	Gene	LOC109051156	protein_coding	XP_018924258.1	XM_019068713.1	uncharacterized LOC109051156
NC_031746.1	6884222	6884416	13.6	0.00470966	0.0118971	CDS	GeneID:109051156	CDS	LOC109051156		XP_018924258.1	XM_019068713.1	uncharacterized LOC109051156
NC_031746.1	2880625	2880892	20.5	0.00725149	0.0140303	gene	GeneID:109051203	Gene	LOC109051203	protein_coding			p53-induced death domain-containing protein 1-like
NC_031746.1	2880625	2880892	20.5	0.00725149	0.0140303	CDS	GeneID:109051203	CDS	LOC109051203		XP_018924311.1	XM_019068766.1	shaker-related potassium channel tsha2-like
NC_031746.1	2880625	2880892	20.5	0.00725149	0.0140303	exon	GeneID:109051203	mRNA	LOC109051203		XP_018924311.1	XM_019068766.1	shaker-related potassium channel tsha2-like
NC_031746.1	2880625	2880892	20.5	0.00725149	0.0140303	gene	GeneID:109051242	Gene	LOC109051242	pseudogene	XP_018924311.1	XM_019068766.1	shaker-related potassium channel tsha2-like
NW_017537771.1	237459	237728	19.1	0.0178691	0.0225696	gene	GeneID:109051593	Gene	LOC109051593	protein_coding	XP_018924645.1	XM_019069100.1	dkk1b dickkopf WNT signaling pathway inhibitor 1b
NC_031701.1	16364143	16364168	37.7	0.013436	0.0195623	gene	GeneID:109051912	Gene	LOC109051912	pseudogene			protein ELFN1-like
NC_031701.1	15935965	15936017	21.2	0.00704187	0.0137229	gene	GeneID:109051912	Gene	LOC109051912	pseudogene			protein ELFN1-like
NW_017537800.1	428357	428472	-40.4	0.00890394	0.0155022	gene	GeneID:109052357	Gene	LOC109052357	protein_coding	XP_018925354.1	XM_019069809.1	ebf3a EBF transcription factor 3a
NC_031701.1	17877645	17877947	20.6	0.0105137	0.0170995	gene	GeneID:109052440	Gene	LOC109052440	protein_coding	XP_018925432.1	XM_019069887.1	mitochondrial dicarboxylate carrier-like
NW_017537812.1	588367	588894	32.7	0.0127662	0.019011	gene	GeneID:109052615	Gene	LOC109052615	protein_coding	XP_018925570.1	XM_019070025.1	uncharacterized LOC109052615
NW_017537812.1	588367	588894	32.7	0.0127662	0.019011	gene	GeneID:109052616	Gene	LOC109052616	protein_coding	XP_018925579.1	XM_019070034.1	pkib protein kinase (cAMP-dependent, catalytic) inhibitor beta
NW_017537812.1	642478	642821	-13.8	0.00659737	0.0135114	gene	GeneID:109052635	Gene	LOC109052635	protein_coding	XP_018925596.1	XM_019070051.1	ATP-dependent DNA helicase PIF1-like
NW_017537820.1	955616	955742	24.5	0.002219	0.00967249	gene	GeneID:109052905	Gene	LOC109052905	lncRNA		XR_002011608.1	uncharacterized LOC109052905
NW_017537831.1	1588739	1588799	24.2	0.000387636	0.00507811	gene	GeneID:109053172	Gene	LOC109053172	protein_coding	XP_018926137.1	XM_019070592.1	integrin alpha-3-like
NW_017537844.1	1107789	1107910	-11.7	0.0121703	0.0186335	gene	GeneID:109053553	Gene	LOC109053553	protein_coding	XP_018926479.1	XM_019070934.1	uncharacterized protein LOC109053553
NW_017537844.1	1107789	1107910	-11.7	0.0121703	0.0186335	CDS	GeneID:109053553	CDS	LOC109053553		XP_018926479.1	XM_019070934.1	uncharacterized LOC109053553
NW_017537844.1	1107789	1107910	-11.7	0.0121703	0.0186335	exon	GeneID:109053553	mRNA	LOC109053553		XP_018926479.1	XM_019070934.1	uncharacterized LOC109053553
NW_017537861.1	1288896	1289327	-19.2	0.0242069	0.0272292	gene	GeneID:109054013	Gene	LOC109054013	lncRNA		XR_002011800.1	uncharacterized LOC109054013
NW_017537872.1	536239	536399	-16.7	0.00830675	0.015005	gene	GeneID:109054248	Gene	LOC109054248	protein_coding	XP_018927078.1	XM_019071533.1	E3 ubiquitin-protein ligase RBBP6-like
NW_017537880.1	158710	158874	25.5	0.00678429	0.0135114	gene	GeneID:109054403	Gene	LOC109054403	pseudogene			arf-GAP domain and FG repeat-containing protein 1-like
NC_031702.1	5316855	5317152	-15.3	0.00266878	0.0103121	gene	GeneID:109054447	Gene	LOC109054447	protein_coding	XP_018927255.1	XM_019071710.1	SLAM family member 5-like
NC_031702.1	5316641	5316807	-23.8	0.0137263	0.0197733	gene	GeneID:109054447	Gene	LOC109054447	protein_coding	XP_018927255.1	XM_019071710.1	SLAM family member 5-like
NW_017537882.1	302379	303128	-19.1	0.0102736	0.0168348	gene	GeneID:109054477	Gene	LOC109054477	pseudogene			CD48 antigen-like
NC_031702.1	12434348	12434452	19.6	0.0263868	0.0291081	gene	GeneID:109055216	Gene	LOC109055216	protein_coding	XP_018928003.1	XM_019072458.1	ubiquitin carboxyl-terminal hydrolase 43-like
NW_017537915.1	449313	449342	-31.1	0.000228851	0.00468708	gene	GeneID:109055235	Gene	LOC109055235	protein_coding	XP_018928014.1	XM_019072469.1	cytochrome P450 2K1-like
NW_017537915.1	449313	449342	-31.1	0.000228851	0.00468708	gene	GeneID:109055255	Gene	LOC109055255	pseudogene			catenin delta-2-like
NC_031702.1	16327565	16327851	40.5	0.00187679	0.00907812	gene	GeneID:109055812	Gene	LOC109055812	pseudogene			interferon-induced very large GTPase 1-like
NW_017537946.1	150284	150365	-36.8	0.0261236	0.0289131	gene	GeneID:109055895	Gene	LOC109055895	protein_coding	XP_018928616.1	XM_019073071.1	WD repeat-containing protein 66-like
NW_017537961.1	569225	569283	16.6	0.0138332	0.0198455	gene	GeneID:109056344	Gene	LOC109056344	pseudogene			astrotactin-1-like
NW_017537964.1	567336	567500	33.8	0.00490714	0.0120465	exon	GeneID:109056388	ncRNA	LOC109056388			XR_002012116.1	uncharacterized LOC109056388
NW_017537964.1	567336	567500	33.8	0.00490714	0.0120465	gene	GeneID:109056388	Gene	LOC109056388	lncRNA		XR_002012116.1	uncharacterized LOC109056388
NW_017537980.1	51744	52029	18.8	0.0202515	0.0244938	gene	GeneID:109056812	Gene	LOC109056812	protein_coding	XP_018929546.1	XM_019074001.1	uncharacterized LOC109056812
NW_017537989.1	1262807	1262955	-27.6	0.000526241	0.00559767	gene	GeneID:109056950	Gene	LOC109056950	pseudogene			unconventional myosin-Ie-like
NW_017537995.1	133215	133359	-53.7	0.00189595	0.00910336	gene	GeneID:109057109	Gene	LOC109057109	protein_coding	XP_018929850.1	XM_019074305.1	E3 ubiquitin-protein ligase FANCL-like
NW_017538002.1	29880	30033	25.7	0.00680545	0.0135114	gene	GeneID:109057189	Gene	LOC109057189	lncRNA		XR_002012236.1	uncharacterized LOC109057189
NW_017538006.1	27497	27524	16.8	0.0042748	0.0116331	gene	GeneID:109057256	Gene	LOC109057256	pseudogene			transmembrane protein 8A-like
NW_017538010.1	314816	314943	17.7	0.00890829	0.0155022	gene	GeneID:109057361	Gene	LOC109057361	protein_coding	XP_018930138.1	XM_019074593.1	protein NLRC3-like
NW_017538015.1	829465	829574	47.2	0.0037023	0.0109759	gene	GeneID:109057528	Gene	LOC109057528	pseudogene			uncharacterized LOC109057528
NW_017538021.1	817290	817595	26.1	0.000764849	0.00624513	gene	GeneID:109057808	Gene	LOC109057808	protein_coding	XP_018930587.1	XM_019075042.1	uncharacterized LOC109057808
NW_017538022.1	368127	368330	22.5	0.00174898	0.00885337	gene	GeneID:109057851	Gene	LOC109057851	protein_coding	XP_018930628.1	XM_019075083.1	thioredoxin-like protein 4A
NW_017538024.1	131189	131245	24.5	0.0112058	0.0176915	gene	GeneID:109057908	Gene	LOC109057908	protein_coding	XP_018930676.1	XM_019075131.1	fibroblast growth factor receptor 1-A-like
NW_017538034.1	24267	24339	21.3	0.0124793	0.0188199	exon	GeneID:109058086	mRNA	LOC109058086		XP_018930856.1	XM_019075311.1	uncharacterized protein LOC109058086
NW_017538034.1	24267	24339	21.3	0.0124793	0.0188199	gene	GeneID:109058086	Gene	LOC109058086	protein_coding	XP_018930856.1	XM_019075311.1	uncharacterized LOC109058086
NW_017538034.1	24267	24339	21.3	0.0124793	0.0188199	CDS	GeneID:109058086	CDS	LOC109058086		XP_018930856.1	XM_019075311.1	uncharacterized LOC109058086
NW_017538034.1	25785	25989	16.3	0.00224101	0.00967249	exon	GeneID:109058086	mRNA	LOC109058086		XP_018930856.1	XM_019075311.1	uncharacterized protein LOC109058086
NW_017538034.1	25785	25989	16.3	0.00224101	0.00967249	gene	GeneID:109058086	Gene	LOC109058086	protein_coding	XP_018930856.1	XM_019075311.1	uncharacterized LOC109058086
NW_017538034.1	25785	25989	16.3	0.00224101	0.00967249	CDS	GeneID:109058086	CDS	LOC109058086		XP_018930856.1	XM_019075311.1	uncharacterized LOC109058086
NW_017538034.1	26467	26742	16.2	0.000361012	0.00507811	exon	GeneID:109058086	mRNA	LOC109058086		XP_018930856.1	XM_019075311.1	uncharacterized protein LOC109058086
NW_017538034.1	26467	26742	16.2	0.000361012	0.00507811	gene	GeneID:109058086	Gene	LOC109058086	protein_coding	XP_018930856.1	XM_019075311.1	uncharacterized LOC109058086
NW_017538034.1	26467	26742	16.2	0.000361012	0.00507811	CDS	GeneID:109058086	CDS	LOC109058086		XP_018930856.1	XM_019075311.1	uncharacterized LOC109058086
NW_017538034.1	26868	27071	15	0.00928753	0.0158971	exon	GeneID:109058086	mRNA	LOC109058086		XP_018930856.1	XM_019075311.1	uncharacterized protein LOC109058086
NW_017538034.1	26868	27071	15	0.00928753	0.0158971	gene	GeneID:109058086	Gene	LOC109058086	protein_coding	XP_018930856.1	XM_019075311.1	uncharacterized LOC109058086
NW_017538034.1	26868	27071	15	0.00928753	0.0158971	CDS	GeneID:109058086	CDS	LOC109058086		XP_018930856.1	XM_019075311.1	uncharacterized LOC109058086
NW_017538035.1	151101	151267	15.1	0.0156635	0.0210458	gene	GeneID:109058090	Gene	LOC109058090	pseudogene			small G protein signaling modulator 1-like
NW_017538037.1	173589	173697	53	0.00994065	0.0165593	gene	GeneID:109058167	Gene	LOC109058167	pseudogene			integrin beta-1-like
NW_017538038.1	132106	132205	24.3	0.00192313	0.0091331	gene	GeneID:109058172	Gene	LOC109058172	protein_coding	XP_018930941.1	XM_019075396.1	glycine--tRNA ligase-like
NW_017538041.1	735880	735935	-18.9	6.80304e-05	0.00388672	gene	GeneID:109058258	Gene	LOC109058258	protein_coding	XP_018931016.1	XM_019075471.1	retinoic acid receptor RXR-beta-B-like
NW_017538041.1	603827	603903	15.6	0.0111341	0.0176521	gene	GeneID:109058274	Gene	LOC109058274	pseudogene			FRAS1-related extracellular matrix protein 2-like
NW_017538042.1	341525	341586	16.9	0.0132967	0.0194245	gene	GeneID:109058288	Gene	LOC109058288	pseudogene			WD repeat-containing protein 75-like
NW_017538046.1	521445	521516	11.5	0.0184919	0.0231105	gene	GeneID:109058400	Gene	LOC109058400	protein_coding	XP_018931137.1	XM_019075592.1	chrnb1l cholinergic receptor, nicotinic, beta 1 (muscle) like
NW_017538046.1	10014	10161	-30	0.00212003	0.00964312	gene	GeneID:109058409	Gene	LOC109058409	protein_coding	XP_018931141.1	XM_019075596.1	transmembrane protein 256
NW_017538052.1	145237	145353	28.8	0.00378298	0.0110108	gene	GeneID:109058619	Gene	LOC109058619	protein_coding	XP_018931367.1	XM_019075822.1	interferon regulatory factor 2-binding protein 2-B-like
NC_031702.1	9850274	9850316	24.1	0.0254167	0.0283323	gene	GeneID:109058655	Gene	LOC109058655	protein_coding	XP_018931398.1	XM_019075853.1	trpm4a transient receptor potential cation channel, subfamily M, member 4a
NC_031702.1	9834748	9835036	-13.6	0.00552001	0.0124834	gene	GeneID:109058655	Gene	LOC109058655	protein_coding	XP_018931398.1	XM_019075853.1	trpm4a transient receptor potential cation channel, subfamily M, member 4a
NW_017538067.1	444888	445282	12.5	0.00286458	0.0104048	gene	GeneID:109058918	Gene	LOC109058918	protein_coding	XP_018931661.1	XM_019076116.1	pro-neuregulin-3, membrane-bound isoform-like
NW_017538076.1	855745	855790	34.2	0.0138351	0.0198455	gene	GeneID:109059212	Gene	LOC109059212	protein_coding	XP_018931949.1	XM_019076404.1	mitofusin-2-like
NW_017538090.1	296340	296567	18.8	0.0390009	0.0399178	gene	GeneID:109059444	Gene	LOC109059444	protein_coding	XP_018932187.1	XM_019076642.1	stAR-related lipid transfer protein 9-like
NW_017538095.1	442566	442969	17.6	0.0176707	0.0225289	gene	GeneID:109059546	Gene	LOC109059546	pseudogene			choline-phosphate cytidylyltransferase B-like
NW_017538113.1	477376	477462	26.2	0.00144487	0.00821013	gene	GeneID:109059972	Gene	LOC109059972	pseudogene			NACHT, LRR and PYD domains-containing protein 12-like
NW_017538128.1	244710	244792	21.8	0.020603	0.0246406	gene	GeneID:109060262	Gene	LOC109060262	protein_coding	XP_018932961.1	XM_019077416.1	glycoprotein endo-alpha-1,2-mannosidase-like protein
NW_017538128.1	244710	244792	21.8	0.020603	0.0246406	exon	GeneID:109060262	mRNA	LOC109060262		XP_018932961.1	XM_019077416.1	glycoprotein endo-alpha-1,2-mannosidase-like protein
NW_017538133.1	564960	565244	34.4	0.00150948	0.00835331	gene	GeneID:109060384	Gene	LOC109060384	lncRNA		XR_002012727.1	uncharacterized LOC109060384
NW_017538133.1	564960	565244	34.4	0.00150948	0.00835331	exon	GeneID:109060384	ncRNA	LOC109060384			XR_002012727.1	uncharacterized LOC109060384
NW_017538141.1	511745	511795	19.4	0.00633235	0.0132533	gene	GeneID:109060459	Gene	LOC109060459	protein_coding	XP_018933179.1	XM_019077634.1	rho GTPase-activating protein 40-like
NW_017538147.1	86520	86748	38.4	0.0161445	0.0214712	gene	GeneID:109060623	Gene	LOC109060623	protein_coding	XP_018933328.1	XM_019077783.1	serine/threonine-protein kinase pim-2-like
NW_017538147.1	86520	86748	38.4	0.0161445	0.0214712	gene	GeneID:109060625	Gene	LOC109060625	lncRNA		XR_002012762.1	uncharacterized LOC109060625
NW_017538156.1	254102	254149	-26.9	0.0131618	0.0193138	gene	GeneID:109060773	Gene	LOC109060773	protein_coding	XP_018933475.1	XM_019077930.1	guanine nucleotide-binding protein G(z) subunit alpha-like
NW_017538170.1	728797	728900	19.8	0.0118254	0.0182554	gene	GeneID:109061295	Gene	LOC109061295	protein_coding	XP_018933971.1	XM_019078426.1	sushi, nidogen and EGF-like domain-containing protein 1
NW_017538171.1	1275570	1275699	29.9	0.00453894	0.0118144	gene	GeneID:109061398	Gene	LOC109061398	pseudogene			interferon-induced very large GTPase 1-like
NW_017538177.1	950240	950314	-15.5	0.00110588	0.00718746	gene	GeneID:109061528	Gene	LOC109061528	protein_coding	XP_018934187.1	XM_019078642.1	WD repeat-containing protein 47-like
NW_017538178.1	294586	294670	-10.9	0.016911	0.0218888	gene	GeneID:109061589	Gene	LOC109061589	protein_coding	XP_018934232.1	XM_019078687.1	protein Jumonji-like
NW_017538180.1	97440	97515	-27.9	0.0175016	0.0224326	gene	GeneID:109061662	Gene	LOC109061662	protein_coding	XP_018934306.1	XM_019078761.1	neurocalcin-delta B-like
NW_017538195.1	1315234	1315364	49.1	0.0178302	0.0225696	gene	GeneID:109062190	Gene	LOC109062190	protein_coding	XP_018934817.1	XM_019079272.1	SLAM family member 9-like
NW_017538195.1	1315234	1315364	49.1	0.0178302	0.0225696	exon	GeneID:109062190	mRNA	LOC109062190		XP_018934817.1	XM_019079272.1	SLAM family member 9-like
NW_017538195.1	1314672	1314766	30.8	0.0102371	0.0168031	gene	GeneID:109062190	Gene	LOC109062190	protein_coding	XP_018934817.1	XM_019079272.1	SLAM family member 9-like
NW_017538195.1	1314672	1314766	30.8	0.0102371	0.0168031	CDS	GeneID:109062190	CDS	LOC109062190		XP_018934817.1	XM_019079272.1	SLAM family member 9-like
NW_017538195.1	1314672	1314766	30.8	0.0102371	0.0168031	exon	GeneID:109062190	mRNA	LOC109062190		XP_018934817.1	XM_019079272.1	SLAM family member 9-like
NW_017538220.1	293232	293344	39.5	0.0128533	0.0190906	gene	GeneID:109062977	Gene	LOC109062977	protein_coding	XP_018935583.1	XM_019080038.1	protein RUFY3-like
NW_017538220.1	1068555	1068803	16.1	0.00293439	0.0104048	gene	GeneID:109062983	Gene	LOC109062983	protein_coding	XP_018935604.1	XM_019080059.1	uncharacterized LOC109062983
NW_017538228.1	522133	522166	-22.8	0.0218836	0.0254755	gene	GeneID:109063293	Gene	LOC109063293	protein_coding	XP_018935915.1	XM_019080370.1	grainyhead-like protein 1 homolog
NW_017538237.1	1271179	1271258	16.4	0.0240994	0.027156	gene	GeneID:109063687	Gene	LOC109063687	lncRNA		XR_002013279.1	uncharacterized LOC109063687
NW_017538237.1	1277517	1277645	14.9	0.0148503	0.0204367	gene	GeneID:109063687	Gene	LOC109063687	lncRNA		XR_002013279.1	uncharacterized LOC109063687
NW_017538237.1	1268086	1268448	12	0.0369995	0.0382592	gene	GeneID:109063687	Gene	LOC109063687	lncRNA		XR_002013279.1	uncharacterized LOC109063687
NW_017538237.1	1269747	1269764	12	0.0277709	0.0302745	gene	GeneID:109063687	Gene	LOC109063687	lncRNA		XR_002013279.1	uncharacterized LOC109063687
NW_017538237.1	1269942	1270047	11.9	0.0335798	0.0351685	gene	GeneID:109063687	Gene	LOC109063687	lncRNA		XR_002013279.1	uncharacterized LOC109063687
NW_017538237.1	1269353	1269442	11	0.0157633	0.0211364	gene	GeneID:109063687	Gene	LOC109063687	lncRNA		XR_002013279.1	uncharacterized LOC109063687
NW_017538237.1	1275271	1275412	10.8	0.0108287	0.0174583	gene	GeneID:109063687	Gene	LOC109063687	lncRNA		XR_002013279.1	uncharacterized LOC109063687
NW_017538237.1	1275828	1276159	10.2	0.0131513	0.0193138	gene	GeneID:109063687	Gene	LOC109063687	lncRNA		XR_002013279.1	uncharacterized LOC109063687
NW_017538238.1	368996	369087	-35.1	0.0471477	0.0473289	gene	GeneID:109063702	Gene	LOC109063702	protein_coding	XP_018936286.1	XM_019080741.1	ribosomal protein S6 kinase alpha-6-like
NW_017538245.1	791416	791685	-38.2	0.000166716	0.00453606	gene	GeneID:109063967	Gene	LOC109063967	protein_coding	XP_018936517.1	XM_019080972.1	qkib QKI, KH domain containing, RNA binding b
NW_017538247.1	855843	855945	-14.6	0.0257789	0.028653	gene	GeneID:109064058	Gene	LOC109064058	lncRNA		XR_002013329.1	uncharacterized LOC109064058
NW_017538247.1	855843	855945	-14.6	0.0257789	0.028653	exon	GeneID:109064058	ncRNA	LOC109064058			XR_002013329.1	uncharacterized LOC109064058, transcript variant X1
NW_017538247.1	855843	855945	-14.6	0.0257789	0.028653	exon	GeneID:109064058	ncRNA	LOC109064058			XR_002013330.1	uncharacterized LOC109064058, transcript variant X2
NW_017538254.1	177267	177526	15.1	0.0296406	0.0318082	gene	GeneID:109064320	Gene	LOC109064320	protein_coding	XP_018936912.1	XM_019081367.1	polyadenylate-binding protein-interacting protein 1-like
NW_017538254.1	241461	241558	-22.6	0.0100525	0.0166606	gene	GeneID:109064322	Gene	LOC109064322	protein_coding	XP_018936915.1	XM_019081370.1	nup98 nucleoporin 98 and 96 precursor
NW_017538258.1	1492780	1492833	22.1	0.0215419	0.0252933	gene	GeneID:109064532	Gene	LOC109064532	protein_coding	XP_018937124.1	XM_019081579.1	lipolysis-stimulated lipoprotein receptor-like
NW_017538271.1	933165	933244	24.2	0.00343677	0.0108055	gene	GeneID:109065007	Gene	LOC109065007	pseudogene			glucocorticoid receptor-like
NW_017538285.1	1992514	1992536	50.1	0.00134941	0.00801211	gene	GeneID:109065537	Gene	LOC109065537	protein_coding	XP_018938044.1	XM_019082499.1	death-associated protein kinase 1-like
NW_017538286.1	675244	675363	20.2	0.00225773	0.00967249	gene	GeneID:109065690	Gene	LOC109065690	protein_coding	XP_018938234.1	XM_019082689.1	nudt6 nudix (nucleoside diphosphate linked moiety X)-type motif 6
NW_017538286.1	827482	827525	13.7	0.00990925	0.0165285	gene	GeneID:109065690	Gene	LOC109065690	protein_coding	XP_018938234.1	XM_019082689.1	nudt6 nudix (nucleoside diphosphate linked moiety X)-type motif 6
NW_017538294.1	220808	220984	-21.4	0.0113621	0.0177924	gene	GeneID:109066080	Gene	LOC109066080	lncRNA		XR_002013616.1	uncharacterized LOC109066080
NW_017538301.1	408129	408427	-41	0.00307112	0.0104048	gene	GeneID:109066271	Gene	LOC109066271	protein_coding	XP_018938826.1	XM_019083281.1	dynactin subunit 4-like
NW_017538303.1	31437	31632	38.6	0.0029839	0.0104048	gene	GeneID:109066353	Gene	LOC109066353	protein_coding	XP_018938923.1	XM_019083378.1	G-protein coupled receptor 55-like
NW_017538303.1	31437	31632	38.6	0.0029839	0.0104048	exon	GeneID:109066353	mRNA	LOC109066353		XP_018938923.1	XM_019083378.1	G-protein coupled receptor 55-like
NW_017538303.1	31437	31632	38.6	0.0029839	0.0104048	CDS	GeneID:109066353	CDS	LOC109066353		XP_018938923.1	XM_019083378.1	G-protein coupled receptor 55-like
NW_017538304.1	1351078	1351247	22.6	0.000164158	0.00453606	gene	GeneID:109066408	Gene	LOC109066408	protein_coding	XP_018938980.1	XM_019083435.1	histone-lysine N-methyltransferase 2E-like
NW_017538304.1	1351078	1351247	22.6	0.000164158	0.00453606	exon	GeneID:109066408	mRNA	LOC109066408		XP_018938980.1	XM_019083435.1	histone-lysine N-methyltransferase 2E-like
NW_017538304.1	1824220	1824340	16.9	0.00170206	0.00878493	gene	GeneID:109066488	Gene	LOC109066488	protein_coding	XP_018939064.1	XM_019083519.1	abnormal spindle-like microcephaly-associated protein homolog
NW_017538308.1	153404	153753	-17.1	0.00273445	0.0103121	gene	GeneID:109066564	Gene	LOC109066564	protein_coding	XP_018939135.1	XM_019083590.1	uncharacterized LOC109066564
NC_031703.1	4592445	4592955	-18.9	0.00691996	0.0136307	gene	GeneID:109066683	Gene	LOC109066683	protein_coding	XP_018939269.1	XM_019083724.1	polymeric immunoglobulin receptor-like
NW_017538423.1	1979	2123	29.5	0.0306522	0.0326257	gene	GeneID:109066989	Gene	LOC109066989	protein_coding	XP_018939548.1	XM_019084003.1	uncharacterized LOC109066989
NW_017538446.1	49346	49465	21.2	0.0313418	0.0332243	gene	GeneID:109067083	Gene	LOC109067083	protein_coding	XP_018939632.1	XM_019084087.1	snap29 synaptosome associated protein 29
NW_017538448.1	169234	169456	21.2	0.0139591	0.0199474	gene	GeneID:109067111	Gene	LOC109067111	pseudogene			contactin-associated protein-like 2
NC_031703.1	6500585	6500663	41.8	0.00291985	0.0104048	gene	GeneID:109067363	Gene	LOC109067363	protein_coding	XP_018939867.1	XM_019084322.1	transcription factor SOX-5-like
NW_017538589.1	48972	49106	15	0.000555506	0.00561706	gene	GeneID:109067632	Gene	LOC109067632	pseudogene			paired amphipathic helix protein Sin3a-like
NW_017538599.1	65581	65695	27.6	0.0155926	0.0210342	gene	GeneID:109067648	Gene	LOC109067648	pseudogene			plexin A3-like
NW_017538627.1	94193	94356	22.5	0.000484103	0.00558305	gene	GeneID:109067733	Gene	LOC109067733	protein_coding	XP_018940191.1	XM_019084646.1	40S ribosomal protein S17-like
NW_017538639.1	105372	105515	-31.7	0.000563426	0.00561706	gene	GeneID:109067764	Gene	LOC109067764	protein_coding	XP_018940210.1	XM_019084665.1	laminin subunit alpha-4-like
NW_017538681.1	88596	88792	-18.9	0.0233148	0.0265467	gene	GeneID:109067855	Gene	LOC109067855	protein_coding	XP_018940275.1	XM_019084730.1	RNA-binding protein with multiple splicing-like
NC_031703.1	8948874	8949073	21.7	0.00451273	0.0118109	gene	GeneID:109068186	Gene	LOC109068186	protein_coding	XP_018940604.1	XM_019085059.1	si:ch211-167b20.8 uncharacterized LOC109068186
NC_031703.1	8948874	8949073	21.7	0.00451273	0.0118109	gene	GeneID:109068245	Gene	LOC109068245	protein_coding	XP_018940646.1	XM_019085101.1	efhd2 EF-hand domain family, member D2
NW_017538850.1	140541	140624	-18.5	0.0141545	0.0200406	gene	GeneID:109068398	Gene	LOC109068398	protein_coding	XP_018940751.1	XM_019085206.1	serine/threonine-protein kinase mTOR-like
NW_017538907.1	377318	377432	29.8	0.000837816	0.00657789	gene	GeneID:109068532	Gene	LOC109068532	protein_coding	XP_018940855.1	XM_019085310.1	ubash3bb ubiquitin associated and SH3 domain containing Bb
NW_017539002.1	87370	87588	31.4	0.00500183	0.0120987	gene	GeneID:109068813	Gene	LOC109068813	protein_coding	XP_018941088.1	XM_019085543.1	zinc finger protein 184-like
NC_031703.1	11154715	11154873	-18.9	0.0247247	0.027646	gene	GeneID:109068994	Gene	LOC109068994	protein_coding	XP_018941251.1	XM_019085706.1	transcription factor GATA-3-like
NC_031703.1	12576071	12576256	18.1	0.0154403	0.0209616	gene	GeneID:109069286	Gene	LOC109069286	protein_coding	XP_018941472.1	XM_019085927.1	jkamp jnk1/mapk8 associated membrane protein
NW_017539179.1	57484	57628	42.8	0.00870093	0.0152997	gene	GeneID:109069531	Gene	LOC109069531	pseudogene			ectoderm-neural cortex protein 1-like
NW_017539248.1	516435	516585	-22.8	0.00334984	0.0107491	gene	GeneID:109069768	Gene	LOC109069768	protein_coding	XP_018941925.1	XM_019086380.1	atl2 atlastin GTPase 2
NW_017539347.1	21041	21166	-18.1	0.0199395	0.024292	gene	GeneID:109070045	Gene	LOC109070045	protein_coding	XP_018942190.1	XM_019086645.1	Fc receptor-like protein 5
NC_031704.1	781632	781699	32.3	0.0328634	0.034529	gene	GeneID:109070124	Gene	LOC109070124	pseudogene			fibronectin-like
NW_017539514.1	16291	16360	-22.5	0.0181783	0.0228278	gene	GeneID:109070585	Gene	LOC109070585	protein_coding	XP_018942672.1	XM_019087127.1	charged multivesicular body protein 1a
NW_017539534.1	35550	35951	-27.8	0.00660955	0.0135114	gene	GeneID:109070620	Gene	LOC109070620	protein_coding	XP_018942701.1	XM_019087156.1	uncharacterized LOC109070620
NW_017539550.1	644271	644508	23.1	0.00195899	0.00920304	gene	GeneID:109070678	Gene	LOC109070678	protein_coding	XP_018942759.1	XM_019087214.1	TGF-beta-activated kinase 1 and MAP3K7-binding protein 2-like
NW_017539573.1	132991	133060	-17.7	0.0237486	0.0269537	gene	GeneID:109070743	Gene	LOC109070743	protein_coding	XP_018942814.1	XM_019087269.1	carbonic anhydrase-related protein 10-like
NW_017539573.1	132597	132839	-36.5	0.000445509	0.00540463	gene	GeneID:109070743	Gene	LOC109070743	protein_coding	XP_018942814.1	XM_019087269.1	carbonic anhydrase-related protein 10-like
NC_031704.1	6280384	6280562	28.1	0.00267858	0.0103121	gene	GeneID:109070939	Gene	LOC109070939	protein_coding	XP_018942990.1	XM_019087445.1	RNA polymerase II elongation factor ELL2-like
NC_031704.1	6280750	6281023	18.9	0.0118233	0.0182554	gene	GeneID:109070939	Gene	LOC109070939	protein_coding	XP_018942990.1	XM_019087445.1	RNA polymerase II elongation factor ELL2-like
NW_017539685.1	4453	4701	-38.3	0.000199782	0.00456802	gene	GeneID:109071077	Gene	LOC109071077	protein_coding	XP_018943096.1	XM_019087551.1	inactive dipeptidyl peptidase 10-like
NW_017539770.1	290322	290422	13.3	0.0398352	0.0406126	gene	GeneID:109071324	Gene	LOC109071324	pseudogene			transmembrane protease serine 5-like
NW_017539876.1	825722	825832	-26.8	0.0102198	0.0168031	gene	GeneID:109071684	Gene	LOC109071684	protein_coding	XP_018943651.1	XM_019088106.1	znf106a zinc finger protein 106a
NW_017539968.1	105856	106233	11.9	0.0203614	0.0245289	CDS	GeneID:109072201	CDS	LOC109072201		XP_018944007.1	XM_019088462.1	uncharacterized protein K02A2.6-like
NW_017539968.1	105856	106233	11.9	0.0203614	0.0245289	exon	GeneID:109072201	mRNA	LOC109072201		XP_018944007.1	XM_019088462.1	uncharacterized protein K02A2.6-like
NW_017539968.1	105856	106233	11.9	0.0203614	0.0245289	gene	GeneID:109072201	Gene	LOC109072201	protein_coding	XP_018944007.1	XM_019088462.1	uncharacterized protein K02A2.6-like
NW_017540054.1	713160	713340	-28	0.00330676	0.0107491	gene	GeneID:109072519	Gene	LOC109072519	protein_coding	XP_018944302.1	XM_019088757.1	ryanodine receptor 1-like
NW_017540112.1	271127	271256	21.7	0.0146464	0.0203422	gene	GeneID:109072806	Gene	LOC109072806	pseudogene			Fanconi anemia group A protein-like
NW_017540124.1	50369	50450	32.5	0.0355428	0.0369871	gene	GeneID:109072835	Gene	LOC109072835	protein_coding	XP_018944580.1	XM_019089035.1	chondroitin sulfate synthase 1-like
NC_031704.1	781632	781699	32.3	0.0328634	0.034529	gene	GeneID:109072866	Gene	LOC109072866	protein_coding	XP_018944615.1	XM_019089070.1	mpped2a metallophosphoesterase domain containing 2a
NW_017540333.1	397378	397622	-30	0.00509091	0.0120987	gene	GeneID:109073475	Gene	LOC109073475	protein_coding	XP_018945138.1	XM_019089593.1	protocadherin gamma-A6-like
NW_017540333.1	397378	397622	-30	0.00509091	0.0120987	CDS	GeneID:109073475	CDS	LOC109073475		XP_018945138.1	XM_019089593.1	protocadherin gamma-A6-like
NW_017540333.1	397378	397622	-30	0.00509091	0.0120987	exon	GeneID:109073475	mRNA	LOC109073475		XP_018945138.1	XM_019089593.1	protocadherin gamma-A6-like
NW_017540489.1	44844	45065	19.1	0.0437669	0.0441171	gene	GeneID:109073942	Gene	LOC109073942	protein_coding	XP_018945558.1	XM_019090013.1	ribonuclease inhibitor-like
NW_017540489.1	45140	45739	14.1	0.0190847	0.023536	gene	GeneID:109073942	Gene	LOC109073942	protein_coding	XP_018945558.1	XM_019090013.1	ribonuclease inhibitor-like
NW_017540610.1	283462	283605	13.8	0.0204018	0.0245289	gene	GeneID:109074386	Gene	LOC109074386	protein_coding	XP_018945969.1	XM_019090424.1	phospholipid phosphatase 1-like
NW_017540685.1	73959	74087	17.6	0.0284764	0.0308632	gene	GeneID:109074603	Gene	LOC109074603	lncRNA		XR_002015069.1	uncharacterized LOC109074603
NW_017540701.1	51431	51569	35.9	0.00182542	0.00898407	gene	GeneID:109074666	Gene	LOC109074666	pseudogene			zinc finger protein 135-like
NW_017540760.1	349156	349459	38.8	0.00618388	0.0131319	gene	GeneID:109074875	Gene	LOC109074875	protein_coding	XP_018946429.1	XM_019090884.1	probable global transcription activator SNF2L2
NW_017540765.1	13384	13488	15.6	0.022385	0.0257802	gene	GeneID:109074905	Gene	LOC109074905	pseudogene			protocadherin alpha-2-like
NW_017540938.1	61700	61831	18.4	0.00144589	0.00821013	gene	GeneID:109075377	Gene	LOC109075377	protein_coding	XP_018946831.1	XM_019091286.1	epc1a enhancer of polycomb homolog 1 (Drosophila) a
NW_017541318.1	29780	29844	11.6	0.00146522	0.00821277	gene	GeneID:109076693	Gene	LOC109076693	protein_coding	XP_018947911.1	XM_019092366.1	cytoplasmic dynein 1 light intermediate chain 2-like
NW_017541396.1	20258	20266	-16.9	0.0239929	0.027091	gene	GeneID:109076917	Gene	LOC109076917	protein_coding	XP_018948125.1	XM_019092580.1	protein SSUH2 homolog
NC_031704.1	16954821	16954889	-32.3	0.0204338	0.0245289	gene	GeneID:109076997	Gene	LOC109076997	protein_coding	XP_018948200.1	XM_019092655.1	palmitoyltransferase ZDHHC17
NW_017541496.1	91976	92123	11.2	0.0412339	0.0418427	gene	GeneID:109077241	Gene	LOC109077241	protein_coding	XP_018948390.1	XM_019092845.1	dipk2aa divergent protein kinase domain 2Aa
NW_017541497.1	274769	275266	-19.8	0.0241487	0.0271881	gene	GeneID:109077269	Gene	LOC109077269	protein_coding	XP_018948408.1	XM_019092863.1	znf710b zinc finger protein 710b
NW_017541497.1	364766	364936	24.2	0.0176204	0.0225289	gene	GeneID:109077278	Gene	LOC109077278	protein_coding	XP_018948417.1	XM_019092872.1	zinc finger protein OZF-like
NW_017541523.1	197244	197422	23.3	0.00784143	0.0145795	gene	GeneID:109077339	Gene	LOC109077339	lncRNA		XR_002015578.1	uncharacterized LOC109077339
NW_017541574.1	402061	402119	46.7	0.0475635	0.0477097	gene	GeneID:109077475	Gene	LOC109077475	protein_coding	XP_018948577.1	XM_019093032.1	scrib scribble planar cell polarity protein
NW_017541580.1	136655	136834	21.9	0.0154322	0.0209616	gene	GeneID:109077507	Gene	LOC109077507	protein_coding	XP_018948613.1	XM_019093068.1	netrin receptor UNC5D-like
NW_017541679.1	239387	239432	12.5	0.000625024	0.00609165	gene	GeneID:109078260	Gene	LOC109078260	protein_coding	XP_018949113.1	XM_019093568.1	LOW QUALITY PROTEIN: 5,6-dihydroxyindole-2-carboxylic acid oxidase-like
NW_017541679.1	239387	239432	12.5	0.000625024	0.00609165	CDS	GeneID:109078260	CDS	LOC109078260		XP_018949113.1	XM_019093568.1	tyrp1a tyrosinase-related protein 1a
NW_017541679.1	239387	239432	12.5	0.000625024	0.00609165	exon	GeneID:109078260	mRNA	LOC109078260		XP_018949113.1	XM_019093568.1	5,6-dihydroxyindole-2-carboxylic acid oxidase-like
NW_017541857.1	178433	178496	13.7	0.00390981	0.0111603	gene	GeneID:109078898	Gene	LOC109078898	protein_coding	XP_018949614.1	XM_019094069.1	poly [ADP-ribose] polymerase 8-like
NW_017541871.1	189333	189611	-44.9	0.000922526	0.00665646	gene	GeneID:109078945	Gene	LOC109078945	protein_coding	XP_018949657.1	XM_019094112.1	rel v-rel avian reticuloendotheliosis viral oncogene homolog
NW_017541873.1	406483	406552	11.7	0.0218264	0.0254739	gene	GeneID:109078982	Gene	LOC109078982	protein_coding	XP_018949706.1	XM_019094161.1	retinoic acid receptor RXR-alpha-A
NW_017541932.1	1402050	1402135	28.6	0.00857991	0.0152521	gene	GeneID:109079180	Gene	LOC109079180	lncRNA		XR_002015900.1	uncharacterized LOC109079180
NW_017542005.1	21759	21818	22.6	0.00674714	0.0135114	gene	GeneID:109079455	Gene	LOC109079455	protein_coding	XP_018950150.1	XM_019094605.1	ras-related protein Rab-31-like
NW_017542111.1	150293	150498	16.8	0.0215978	0.0252933	gene	GeneID:109079909	Gene	LOC109079909	protein_coding	XP_018950568.1	XM_019095023.1	atrx ATRX chromatin remodeler
NW_017542157.1	284066	284130	50.7	0.0168373	0.0218584	gene	GeneID:109079995	Gene	LOC109079995	protein_coding	XP_018950649.1	XM_019095104.1	protein TSSC1-like
NC_031697.1	15002477	15002548	66.2	0.0145993	0.0203415	gene	GeneID:109080069	Gene	LOC109080069	lncRNA		XR_002016058.1	uncharacterized LOC109080069
NC_031697.1	15002477	15002548	66.2	0.0145993	0.0203415	exon	GeneID:109080069	ncRNA	LOC109080069			XR_002016058.1	uncharacterized LOC109080069
NW_017542181.1	716712	716797	18.6	0.00337905	0.0107898	gene	GeneID:109080084	Gene	LOC109080084	protein_coding	XP_018950719.1	XM_019095174.1	isoleucine--tRNA ligase, cytoplasmic-like
NW_017542181.1	716712	716797	18.6	0.00337905	0.0107898	exon	GeneID:109080089	mRNA	LOC109080089		XP_018950726.1	XM_019095181.1	ferritin, middle subunit-like
NW_017542181.1	716712	716797	18.6	0.00337905	0.0107898	gene	GeneID:109080089	Gene	LOC109080089	protein_coding	XP_018950726.1	XM_019095181.1	ferritin, middle subunit-like
NW_017542181.1	716712	716797	18.6	0.00337905	0.0107898	gene	GeneID:109080092	Gene	LOC109080092	protein_coding	XP_018950728.1	XM_019095183.1	ferritin, middle subunit-like
NW_017542188.1	29648	29968	22.9	0.00924747	0.0158702	gene	GeneID:109080161	Gene	LOC109080161	protein_coding	XP_018950809.1	XM_019095264.1	uncharacterized LOC109080161
NW_017542188.1	27681	28083	15	5.05538e-05	0.00388672	gene	GeneID:109080162	Gene	LOC109080162	protein_coding	XP_018950810.1	XM_019095265.1	uncharacterized LOC109080162
NW_017542292.1	401500	401617	42.8	0.00354375	0.0109332	gene	GeneID:109080527	Gene	LOC109080527	protein_coding	XP_018951124.1	XM_019095579.1	ras/Rap GTPase-activating protein SynGAP-like
NW_017542411.1	682326	682592	61.3	0.00245045	0.00993876	gene	GeneID:109080991	Gene	LOC109080991	pseudogene			alpha-2-macroglobulin-like
NW_017542443.1	36177	36249	21.6	0.0398293	0.0406126	gene	GeneID:109081161	Gene	LOC109081161	protein_coding	XP_018951705.1	XM_019096160.1	macrophage mannose receptor 1-like
NW_017542525.1	364503	364597	24.9	0.00742127	0.0141565	gene	GeneID:109081495	Gene	LOC109081495	protein_coding	XP_018952022.1	XM_019096477.1	ankyrin repeat and SOCS box protein 5-like
NC_031705.1	749284	749427	-30.1	0.00799559	0.0147555	exon	GeneID:109081720	mRNA	LOC109081720		XP_018952244.1	XM_019096699.1	BICD family-like cargo adapter 1
NC_031705.1	749284	749427	-30.1	0.00799559	0.0147555	gene	GeneID:109081720	Gene	LOC109081720	protein_coding	XP_018952244.1	XM_019096699.1	BICD family-like cargo adapter 1
NC_031705.1	749284	749427	-30.1	0.00799559	0.0147555	CDS	GeneID:109081720	CDS	LOC109081720		XP_018952244.1	XM_019096699.1	BICD family-like cargo adapter 1
NW_017542625.1	219310	219381	-44.4	0.000374542	0.00507811	gene	GeneID:109081875	Gene	LOC109081875	protein_coding	XP_018952386.1	XM_019096841.1	txnrd2.2 thioredoxin reductase 2, tandem duplicate 2
NW_017542668.1	29595	29771	10.2	0.0373491	0.0385001	gene	GeneID:109082014	Gene	LOC109082014	lncRNA		XR_002016329.1	uncharacterized LOC109082014
NW_017542674.1	32516	32616	15.3	0.0299799	0.0320145	gene	GeneID:109082021	Gene	LOC109082021	protein_coding	XP_018952500.1	XM_019096955.1	uncharacterized LOC109082021
NW_017542702.1	149355	149399	45	0.00140645	0.00809176	exon	GeneID:109082099	mRNA	LOC109082099		XP_018952562.1	XM_019097017.1	uncharacterized LOC109082099
NW_017542702.1	149355	149399	45	0.00140645	0.00809176	gene	GeneID:109082099	Gene	LOC109082099	protein_coding	XP_018952562.1	XM_019097017.1	uncharacterized LOC109082099
NW_017542801.1	5470	5575	19.2	0.023872	0.0270238	exon	GeneID:109082422	mRNA	LOC109082422		XP_018952851.1	XM_019097306.1	protein FAM200B-like
NW_017542801.1	5470	5575	19.2	0.023872	0.0270238	gene	GeneID:109082422	Gene	LOC109082422	protein_coding	XP_018952851.1	XM_019097306.1	protein FAM200B-like
NW_017542801.1	5470	5575	19.2	0.023872	0.0270238	CDS	GeneID:109082422	CDS	LOC109082422		XP_018952851.1	XM_019097306.1	protein FAM200B-like
NW_017542817.1	24962	25069	-19.8	0.000769882	0.00624513	gene	GeneID:109082460	Gene	LOC109082460	protein_coding	XP_018952879.1	XM_019097334.1	ER membrane protein complex subunit 9-like
NW_017542867.1	100022	100065	25.1	0.0189095	0.0234083	gene	GeneID:109082572	Gene	LOC109082572	protein_coding	XP_018952974.1	XM_019097429.1	gjd2b gap junction protein delta 2b
NW_017542891.1	97753	97897	-35	0.0040924	0.0113716	gene	GeneID:109082639	Gene	LOC109082639	lncRNA		XR_002016446.1	uncharacterized LOC109082639
NW_017542921.1	115863	115970	26	0.00300028	0.0104048	exon	GeneID:109082720	ncRNA	LOC109082720			XR_002016461.1	uncharacterized LOC109082720
NW_017542921.1	115863	115970	26	0.00300028	0.0104048	gene	GeneID:109082720	Gene	LOC109082720	lncRNA		XR_002016461.1	uncharacterized LOC109082720
NW_017542930.1	59162	59298	32.3	0.0149536	0.0205356	gene	GeneID:109082740	Gene	LOC109082740	pseudogene			laminin subunit beta-4-like
NW_017542934.1	309534	309649	-57.9	0.00295482	0.0104048	exon	GeneID:109082761	ncRNA	LOC109082761			XR_002016465.1	uncharacterized LOC109082761
NW_017542934.1	309534	309649	-57.9	0.00295482	0.0104048	gene	GeneID:109082761	Gene	LOC109082761	lncRNA		XR_002016465.1	uncharacterized LOC109082761
NW_017543023.1	5478	5631	12.1	0.00279689	0.0103477	gene	GeneID:109083024	Gene	LOC109083024	protein_coding	XP_018953389.1	XM_019097844.1	Na(+)/H(+) exchanger beta-like
NW_017543064.1	155990	156087	14.3	0.0010482	0.00710796	gene	GeneID:109083265	Gene	LOC109083265	protein_coding	XP_018953622.1	XM_019098077.1	carboxyl-terminal PDZ ligand of neuronal nitric oxide synthase protein-like
NW_017543071.1	242047	242168	-59.7	0.000705694	0.00624513	gene	GeneID:109083295	Gene	LOC109083295	protein_coding	XP_018953643.1	XM_019098098.1	avpr2aa arginine vasopressin receptor 2a, duplicate a
NW_017543091.1	25645	25736	23.2	0.0178001	0.0225696	gene	GeneID:109083377	Gene	LOC109083377	protein_coding	XP_018953710.1	XM_019098165.1	uncharacterized LOC109083377
NW_017543091.1	25450	25494	20.9	0.0393372	0.040199	gene	GeneID:109083377	Gene	LOC109083377	protein_coding	XP_018953710.1	XM_019098165.1	uncharacterized LOC109083377
NW_017543128.1	124146	124198	28.5	0.00423524	0.0116331	gene	GeneID:109083458	Gene	LOC109083458	protein_coding	XP_018953789.1	XM_019098244.1	neuroligin-4, X-linked-like
NW_017543290.1	23072	23134	25.7	0.0049019	0.0120465	gene	GeneID:109084006	Gene	LOC109084006	pseudogene			calcium-activated chloride channel regulator 4-like
NW_017543413.1	1534688	1534943	34.5	0.000153798	0.00453606	gene	GeneID:109084675	Gene	LOC109084675	protein_coding	XP_018954879.1	XM_019099334.1	sarcoplasmic/endoplasmic reticulum calcium ATPase 2-like
NW_017543413.1	1535122	1535228	29.8	0.013017	0.0192529	gene	GeneID:109084675	Gene	LOC109084675	protein_coding	XP_018954879.1	XM_019099334.1	sarcoplasmic/endoplasmic reticulum calcium ATPase 2-like
NW_017543429.1	6340	6436	17	0.000149384	0.00453606	exon	GeneID:109084750	mRNA	LOC109084750		XP_018954967.1	XM_019099422.1	protocadherin gamma-A12-like
NW_017543429.1	6340	6436	17	0.000149384	0.00453606	gene	GeneID:109084750	Gene	LOC109084750	protein_coding	XP_018954967.1	XM_019099422.1	protocadherin gamma-A12-like
NW_017543473.1	29093	29320	23.6	0.0238762	0.0270238	gene	GeneID:109084898	Gene	LOC109084898	protein_coding	XP_018955087.1	XM_019099542.1	B-cell scaffold protein with ankyrin repeats-like
NW_017543473.1	44661	44844	13.3	0.000720973	0.00624513	gene	GeneID:109084898	Gene	LOC109084898	protein_coding	XP_018955087.1	XM_019099542.1	B-cell scaffold protein with ankyrin repeats-like
NW_017543473.1	40067	40091	11.4	0.00934115	0.0159263	gene	GeneID:109084898	Gene	LOC109084898	protein_coding	XP_018955087.1	XM_019099542.1	B-cell scaffold protein with ankyrin repeats-like
NW_017543473.1	29093	29320	23.6	0.0238762	0.0270238	gene	GeneID:109084899	Gene	LOC109084899	protein_coding	XP_018955089.1	XM_019099544.1	uncharacterized LOC109084899
NW_017543473.1	44661	44844	13.3	0.000720973	0.00624513	gene	GeneID:109084899	Gene	LOC109084899	protein_coding	XP_018955089.1	XM_019099544.1	uncharacterized LOC109084899
NW_017543473.1	40067	40091	11.4	0.00934115	0.0159263	gene	GeneID:109084899	Gene	LOC109084899	protein_coding	XP_018955089.1	XM_019099544.1	uncharacterized LOC109084899
NW_017543473.1	44661	44844	13.3	0.000720973	0.00624513	gene	GeneID:109084900	Gene	LOC109084900	protein_coding	XP_018955093.1	XM_019099548.1	ERO1-like protein beta
NW_017543473.1	40067	40091	11.4	0.00934115	0.0159263	gene	GeneID:109084900	Gene	LOC109084900	protein_coding	XP_018955093.1	XM_019099548.1	ERO1-like protein beta
NW_017543712.1	83983	84240	41.4	0.0066663	0.0135114	gene	GeneID:109085597	Gene	LOC109085597	protein_coding	XP_018955670.1	XM_019100125.1	fxr2 fragile X mental retardation, autosomal homolog 2
NW_017543750.1	445117	445390	-29.1	0.00124844	0.00761896	gene	GeneID:109085782	Gene	LOC109085782	protein_coding	XP_018955822.1	XM_019100277.1	regulation of nuclear pre-mRNA domain-containing protein 2-like
NW_017543761.1	142718	142855	21.9	0.0156484	0.0210458	gene	GeneID:109085997	Gene	LOC109085997	protein_coding	XP_018956030.1	XM_019100485.1	edf1 endothelial differentiation-related factor 1
NW_017543767.1	1135661	1135799	-13.9	0.0174465	0.0224326	gene	GeneID:109086054	Gene	LOC109086054	protein_coding	XP_018956089.1	XM_019100544.1	arrestin domain-containing protein 4-like
NC_031705.1	16702280	16702343	30	0.00240209	0.00980351	gene	GeneID:109086572	Gene	LOC109086572	protein_coding	XP_018956446.1	XM_019100901.1	specc1 sperm antigen with calponin homology and coiled-coil domains 1
NW_017545240.1	1025088	1026712	-27	0.000859607	0.00660189	gene	GeneID:109086861	Gene	LOC109086861	protein_coding	XP_018956679.1	XM_019101134.1	uncharacterized protein K02A2.6-like
NW_017545240.1	1025088	1026712	-27	0.000859607	0.00660189	CDS	GeneID:109086861	CDS	LOC109086861		XP_018956679.1	XM_019101134.1	clasp1b cytoplasmic linker associated protein 1b
NW_017545240.1	1025088	1026712	-27	0.000859607	0.00660189	exon	GeneID:109086861	mRNA	LOC109086861		XP_018956679.1	XM_019101134.1	uncharacterized protein K02A2.6-like
NW_017545240.1	1024225	1025015	-32.6	0.000737326	0.00624513	gene	GeneID:109086861	Gene	LOC109086861	protein_coding	XP_018956679.1	XM_019101134.1	clasp1b cytoplasmic linker associated protein 1b
NW_017545240.1	1010287	1010551	13.2	0.0221736	0.025644	gene	GeneID:109086866	Gene	LOC109086866	protein_coding	XP_018956684.1	XM_019101139.1	pcp4a Purkinje cell protein 4a
NW_017545300.1	902591	902763	-64.6	0.00390654	0.0111603	gene	GeneID:109087185	Gene	LOC109087185	protein_coding	XP_018956963.1	XM_019101418.1	interleukin-1 receptor accessory protein-like 1-A
NW_017545323.1	241523	242033	44.7	0.0010583	0.00712446	exon	GeneID:109087285	mRNA	LOC109087285		XP_018957039.1	XM_019101494.1	potassium voltage-gated channel subfamily A member 1-like
NW_017545323.1	241523	242033	44.7	0.0010583	0.00712446	gene	GeneID:109087285	Gene	LOC109087285	protein_coding	XP_018957039.1	XM_019101494.1	potassium voltage-gated channel subfamily A member 1-like
NW_017545515.1	464194	464397	-12.2	0.0102414	0.0168031	gene	GeneID:109088658	Gene	LOC109088658	protein_coding	XP_018958363.1	XM_019102818.1	kpnb1 karyopherin (importin) beta 1
NW_017545546.1	350775	350969	30.5	0.000981284	0.00686255	exon	GeneID:109088899	mRNA	LOC109088899		XP_018958585.1	XM_019103038.1	uncharacterized LOC109088899, transcript variant X1
NW_017545546.1	350775	350969	30.5	0.000981284	0.00686255	exon	GeneID:109088899	mRNA	LOC109088899		XP_018958585.1	XM_019103040.1	uncharacterized LOC109088899, transcript variant X2
NW_017545546.1	350775	350969	30.5	0.000981284	0.00686255	gene	GeneID:109088899	Gene	LOC109088899	protein_coding	XP_018958585.1	XM_019103040.1	uncharacterized LOC109088899
NW_017545573.1	53738	53829	15.9	0.000302788	0.00483073	exon	GeneID:109089182	mRNA	LOC109089182		XP_018958873.1	XM_019103328.1	25-hydroxyvitamin D-1 alpha hydroxylase, mitochondrial
NW_017545573.1	53738	53829	15.9	0.000302788	0.00483073	gene	GeneID:109089182	Gene	LOC109089182	protein_coding	XP_018958873.1	XM_019103328.1	25-hydroxyvitamin D-1 alpha hydroxylase, mitochondrial
NW_017545784.1	18562	18607	-51	0.000706677	0.00624513	gene	GeneID:109089451	Gene	LOC109089451	lncRNA		XR_002017737.1	uncharacterized LOC109089451
NC_031698.1	5426776	5426955	30	0.00199945	0.00932602	gene	GeneID:109090121	Gene	LOC109090121	pseudogene			Fc receptor-like protein 5
NC_031706.1	11972536	11972651	-18.9	0.00303522	0.0104048	gene	GeneID:109090595	Gene	LOC109090595	pseudogene			glutamate receptor ionotropic, NMDA 1-like
NC_031706.1	13052155	13052447	15	0.026253	0.0290317	gene	GeneID:109090619	Gene	LOC109090619	lncRNA		XR_002017959.1	uncharacterized LOC109090619
NC_031706.1	14527238	14527403	35.1	0.00114165	0.00727314	exon	GeneID:109090680	mRNA	LOC109090680		XP_018960055.1	XM_019104510.1	alpha-2B adrenergic receptor-like
NC_031706.1	14527238	14527403	35.1	0.00114165	0.00727314	gene	GeneID:109090680	Gene	LOC109090680	protein_coding	XP_018960055.1	XM_019104510.1	alpha-2B adrenergic receptor-like
NC_031706.1	14810188	14810354	-20.3	0.000499152	0.00558305	gene	GeneID:109090690	Gene	LOC109090690	protein_coding	XP_018960063.1	XM_019104518.1	dnajb2 DnaJ heat shock protein family (Hsp40) member B2
NC_031706.1	16249924	16249985	21	0.0420294	0.0425507	gene	GeneID:109090744	Gene	LOC109090744	protein_coding	XP_018960129.1	XM_019104584.1	heterogeneous nuclear ribonucleoprotein U-like protein 1
NC_031707.1	2562559	2562616	-68.8	0.0113343	0.0177915	gene	GeneID:109091026	Gene	LOC109091026	protein_coding	XP_018960380.1	XM_019104835.1	GTP-binding protein 2-like
NC_031707.1	13905826	13905898	-42.9	0.0122292	0.0186364	gene	GeneID:109091705	Gene	LOC109091705	protein_coding	XP_018961034.1	XM_019105489.1	PTB domain-containing engulfment adapter protein 1-like
NC_031708.1	10595846	10595911	33.3	0.00521442	0.0122044	gene	GeneID:109092061	Gene	LOC109092061	protein_coding	XP_018961326.1	XM_019105781.1	potassium voltage-gated channel subfamily S member 2-like
NC_031708.1	11654571	11654854	-14.3	0.00661859	0.0135114	gene	GeneID:109092077	Gene	LOC109092077	protein_coding	XP_018961342.1	XM_019105797.1	CLIP-associating protein 1-like
NC_031708.1	636583	636722	-11.7	0.00939263	0.0159516	gene	GeneID:109092111	Gene	LOC109092111	protein_coding	XP_018961373.1	XM_019105828.1	calpain-7-like
NC_031708.1	12260161	12260335	25.9	0.00307253	0.0104048	gene	GeneID:109092447	Gene	LOC109092447	protein_coding	XP_018961794.1	XM_019106249.1	rho GTPase-activating protein 9-like
NC_031709.1	779329	779408	37.3	0.012083	0.0185433	gene	GeneID:109092911	Gene	LOC109092911	protein_coding	XP_018962167.1	XM_019106622.1	RNA-binding protein 4.1
NC_031709.1	838482	838671	-37	0.0126657	0.0189431	gene	GeneID:109092916	Gene	LOC109092916	protein_coding	XP_018962174.1	XM_019106629.1	tumor necrosis factor ligand superfamily member 10-like
NC_031709.1	1232887	1232942	16.4	0.0128753	0.0190906	gene	GeneID:109092927	Gene	LOC109092927	protein_coding	XP_018962188.1	XM_019106643.1	ras-related protein Rab-39B-like
NC_031709.1	1232887	1232942	16.4	0.0128753	0.0190906	CDS	GeneID:109092927	CDS	LOC109092927		XP_018962188.1	XM_019106643.1	rab39bb RAB39B, member RAS oncogene family b
NC_031709.1	1232887	1232942	16.4	0.0128753	0.0190906	exon	GeneID:109092927	mRNA	LOC109092927		XP_018962188.1	XM_019106643.1	ras-related protein Rab-39B-like
NC_031710.1	3326183	3326250	17.1	0.0219909	0.025529	gene	GeneID:109093673	Gene	LOC109093673	protein_coding	XP_018962906.1	XM_019107361.1	beta-adrenergic receptor kinase 2-like
NC_031710.1	10892848	10892970	42	0.00110551	0.00718746	gene	GeneID:109093785	Gene	LOC109093785	protein_coding	XP_018963007.1	XM_019107462.1	uncharacterized protein LOC109093785
NC_031710.1	10892848	10892970	42	0.00110551	0.00718746	CDS	GeneID:109093785	CDS	LOC109093785		XP_018963007.1	XM_019107462.1	wu:fi34b01 uncharacterized LOC109093785
NC_031710.1	10892848	10892970	42	0.00110551	0.00718746	exon	GeneID:109093785	mRNA	LOC109093785		XP_018963007.1	XM_019107462.1	uncharacterized LOC109093785
NC_031710.1	11468767	11468994	12.7	0.00780887	0.0145595	gene	GeneID:109093799	Gene	LOC109093799	protein_coding	XP_018963023.1	XM_019107478.1	pleckstrin homology domain-containing family G member 3-like
NC_031710.1	6193850	6193912	26.7	0.00230406	0.00976583	gene	GeneID:109094066	Gene	LOC109094066	protein_coding	XP_018963287.1	XM_019107742.1	myofl myoferlin like
NC_031710.1	6193850	6193912	26.7	0.00230406	0.00976583	gene	GeneID:109094067	Gene	LOC109094067	protein_coding	XP_018963289.1	XM_019107744.1	uncharacterized LOC109094067
NC_031710.1	18341180	18341345	24.3	0.0115618	0.0180402	gene	GeneID:109094353	Gene	LOC109094353	lncRNA		XR_002018559.1	uncharacterized LOC109094353
NC_031711.1	7404121	7404427	-15.1	0.0168953	0.0218888	gene	GeneID:109094517	Gene	LOC109094517	protein_coding	XP_018963768.1	XM_019108223.1	uncharacterized LOC109094517
NC_031711.1	7591820	7592010	77.9	7.34394e-05	0.00399633	gene	GeneID:109094732	Gene	LOC109094732	lncRNA		XR_002018641.1	uncharacterized LOC109094732
NC_031712.1	4628009	4628213	-19.1	0.00362099	0.0109673	gene	GeneID:109094808	Gene	LOC109094808	pseudogene			growth/differentiation factor 6-B-like
NC_031712.1	6892266	6892753	26.9	0.00449315	0.0117966	gene	GeneID:109094836	Gene	LOC109094836	pseudogene			rap guanine nucleotide exchange factor 1-like
NC_031712.1	11624781	11624920	17.9	0.0188617	0.0233936	exon	GeneID:109094905	mRNA	LOC109094905		XP_018964132.1	XM_019108587.1	bone morphogenetic protein 5-like
NC_031712.1	11624781	11624920	17.9	0.0188617	0.0233936	gene	GeneID:109094905	Gene	LOC109094905	protein_coding	XP_018964132.1	XM_019108587.1	bone morphogenetic protein 5-like
NC_031712.1	2997942	2998230	-16.3	0.0212194	0.0250565	gene	GeneID:109095105	Gene	LOC109095105	protein_coding	XP_018964313.1	XM_019108768.1	adiponectin receptor protein 1-like
NC_031712.1	16484767	16484983	-21	0.00761657	0.014357	gene	GeneID:109095453	Gene	LOC109095453	protein_coding	XP_018964714.1	XM_019109169.1	CUGBP Elav-like family member 3
NC_031712.1	16485163	16485541	-22.5	0.0040799	0.0113716	gene	GeneID:109095453	Gene	LOC109095453	protein_coding	XP_018964714.1	XM_019109169.1	CUGBP Elav-like family member 3
NC_031713.1	12316703	12316784	28.4	0.0100105	0.0166331	gene	GeneID:109095781	Gene	LOC109095781	pseudogene			glutaminase kidney isoform, mitochondrial-like
NC_031713.1	652585	652629	39.7	0.0181565	0.0228223	gene	GeneID:109095841	Gene	LOC109095841	protein_coding	XP_018965049.1	XM_019109504.1	serpinb1l3 serpin peptidase inhibitor, clade B (ovalbumin), member 1, like 3
NC_031713.1	2270489	2270557	23.3	0.0209903	0.0249212	gene	GeneID:109095873	Gene	LOC109095873	protein_coding	XP_018965089.1	XM_019109544.1	regulating synaptic membrane exocytosis protein 1-like
NC_031713.1	4159698	4159722	-17.4	0.0147182	0.0203839	gene	GeneID:109095903	Gene	LOC109095903	protein_coding	XP_018965110.1	XM_019109565.1	akap11 A kinase (PRKA) anchor protein 11
NC_031713.1	4958700	4958756	12.7	0.00385853	0.0111603	gene	GeneID:109095912	Gene	LOC109095912	protein_coding	XP_018965127.1	XM_019109582.1	homogentisate 1,2-dioxygenase-like
NC_031714.1	2621074	2621161	48.2	0.0126329	0.0189421	gene	GeneID:109096569	Gene	LOC109096569	protein_coding	XP_018965719.1	XM_019110174.1	THAP domain-containing protein 1-like
NC_031714.1	2620610	2620666	37.4	0.0050817	0.0120987	gene	GeneID:109096569	Gene	LOC109096569	protein_coding	XP_018965719.1	XM_019110174.1	THAP domain-containing protein 1-like
NC_031697.1	10209025	10209154	26.7	0.000223633	0.00468708	gene	GeneID:109096645	Gene	LOC109096645	protein_coding	XP_018965846.1	XM_019110301.1	ras GTPase-activating-like protein IQGAP1
NC_031714.1	10601751	10601995	35.1	0.00214188	0.00964312	exon	GeneID:109097094	mRNA	LOC109097094		XP_018966318.1	XM_019110773.1	uncharacterized protein LOC109097094
NC_031714.1	10601751	10601995	35.1	0.00214188	0.00964312	gene	GeneID:109097094	Gene	LOC109097094	protein_coding	XP_018966318.1	XM_019110773.1	uncharacterized LOC109097094
NC_031714.1	10601751	10601995	35.1	0.00214188	0.00964312	CDS	GeneID:109097094	CDS	LOC109097094		XP_018966318.1	XM_019110773.1	uncharacterized LOC109097094
NC_031716.1	2166626	2166841	31.1	0.000233277	0.00468708	gene	GeneID:109097772	Gene	LOC109097772	protein_coding	XP_018966933.1	XM_019111388.1	SH3 domain-binding glutamic acid-rich-like protein
NC_031716.1	4686325	4686395	19.8	0.0365341	0.0378079	gene	GeneID:109097840	Gene	LOC109097840	lncRNA		XR_002019175.1	uncharacterized LOC109097840
NC_031716.1	7796110	7796213	14.6	0.021826	0.0254739	gene	GeneID:109097901	Gene	LOC109097901	protein_coding	XP_018967071.1	XM_019111526.1	ICOS ligand-like
NC_031717.1	7670024	7670108	-19.3	0.000896137	0.00664051	gene	GeneID:109098309	Gene	LOC109098309	protein_coding	XP_018967428.1	XM_019111883.1	rho GTPase-activating protein 21-like
NC_031718.1	7816274	7816343	11.8	0.00435839	0.0117605	gene	GeneID:109098817	Gene	LOC109098817	protein_coding	XP_018967880.1	XM_019112335.1	slc4a3 solute carrier family 4 member 3
NC_031699.1	1069060	1069137	-37.1	0.0016381	0.00864518	gene	GeneID:109098943	Gene	LOC109098943	protein_coding	XP_018968041.1	XM_019112496.1	cadherin-24-like
NC_031718.1	5266371	5266576	16.9	0.000562884	0.00561706	gene	GeneID:109098989	Gene	LOC109098989	protein_coding	XP_018968093.1	XM_019112548.1	protocadherin alpha-3-like
NC_031719.1	1859733	1860183	39.7	9.52719e-05	0.00444375	gene	GeneID:109099117	Gene	LOC109099117	protein_coding	XP_018968431.1	XM_019112886.1	uncharacterized protein LOC109099369 isoform X1
NC_031719.1	1858577	1858656	19.7	0.0109061	0.0175123	gene	GeneID:109099117	Gene	LOC109099117	protein_coding	XP_018968431.1	XM_019112886.1	uncharacterized protein LOC109099369 isoform X1
NC_031719.1	5540562	5540764	17.1	0.00438848	0.0117655	exon	GeneID:109099165	mRNA	LOC109099165		XP_018968246.1	XM_019112701.1	uncharacterized protein LOC109099165
NC_031719.1	5540562	5540764	17.1	0.00438848	0.0117655	gene	GeneID:109099165	Gene	LOC109099165	protein_coding	XP_018968246.1	XM_019112701.1	uncharacterized LOC109099165
NC_031719.1	5540562	5540764	17.1	0.00438848	0.0117655	CDS	GeneID:109099165	CDS	LOC109099165		XP_018968246.1	XM_019112701.1	uncharacterized LOC109099165
NC_031699.1	3508627	3508677	-32.6	0.0113577	0.0177924	gene	GeneID:109099237	Gene	LOC109099237	protein_coding	XP_018968309.1	XM_019112764.1	collagen alpha-5(IV) chain-like
NC_031699.1	4597512	4598092	21.9	0.00266042	0.0103121	gene	GeneID:109099286	Gene	LOC109099286	pseudogene			receptor-type tyrosine-protein phosphatase delta-like
NC_031719.1	1859733	1860183	39.7	9.52719e-05	0.00444375	gene	GeneID:109099369	Gene	LOC109099369	protein_coding	XP_018968432.1	XM_019112887.1	uncharacterized protein LOC109099369 isoform X2
NC_031719.1	1859733	1860183	39.7	9.52719e-05	0.00444375	CDS	GeneID:109099369	CDS	LOC109099369		XP_018968202.1	XM_019112657.1	uncharacterized LOC109099117
NC_031719.1	1859733	1860183	39.7	9.52719e-05	0.00444375	exon	GeneID:109099369	mRNA	LOC109099369		XP_018968431.1	XM_019112886.1	uncharacterized LOC109099369
NC_031719.1	1859733	1860183	39.7	9.52719e-05	0.00444375	CDS	GeneID:109099369	CDS	LOC109099369		XP_018968431.1	XM_019112886.1	uncharacterized LOC109099369, transcript variant X1
NC_031719.1	1859733	1860183	39.7	9.52719e-05	0.00444375	exon	GeneID:109099369	mRNA	LOC109099369		XP_018968431.1	XM_019112887.1	uncharacterized LOC109099369, transcript variant X2
NC_031719.1	1858577	1858656	19.7	0.0109061	0.0175123	gene	GeneID:109099369	Gene	LOC109099369	protein_coding	XP_018968202.1	XM_019112657.1	uncharacterized LOC109099117
NC_031719.1	1858577	1858656	19.7	0.0109061	0.0175123	CDS	GeneID:109099369	CDS	LOC109099369		XP_018968431.1	XM_019112886.1	uncharacterized LOC109099369
NC_031719.1	1858577	1858656	19.7	0.0109061	0.0175123	exon	GeneID:109099369	mRNA	LOC109099369		XP_018968431.1	XM_019112886.1	uncharacterized LOC109099369, transcript variant X1
NC_031719.1	8050680	8050759	32.8	0.0232736	0.0265344	gene	GeneID:109099527	Gene	LOC109099527	protein_coding	XP_018968585.1	XM_019113040.1	uncharacterized LOC109099527
NC_031719.1	10091584	10091654	23.3	0.022959	0.0262561	gene	GeneID:109099566	Gene	LOC109099566	pseudogene			tumor protein 63-like
NC_031720.1	11192269	11192389	11.3	0.00117444	0.0073899	gene	GeneID:109100295	Gene	LOC109100295	protein_coding	XP_018969326.1	XM_019113781.1	unconventional myosin-VIIa-like
NC_031720.1	11284152	11284442	-19.6	0.0259	0.0287382	gene	GeneID:109100298	Gene	LOC109100298	pseudogene			potassium channel subfamily K member 9-like
NC_031720.1	3624244	3624527	20	0.000272417	0.00469447	gene	GeneID:109100323	Gene	LOC109100323	protein_coding	XP_018969345.1	XM_019113800.1	lsm14b LSM family member 14B
NC_031721.1	6747153	6747361	-14.9	8.51436e-05	0.00427683	gene	GeneID:109100496	Gene	LOC109100496	protein_coding	XP_018969472.1	XM_019113927.1	tripartite motif-containing protein 3-like
NC_031721.1	3655575	3655664	-50.4	0.0112891	0.0177539	gene	GeneID:109100548	Gene	LOC109100548	protein_coding	XP_018969526.1	XM_019113981.1	regulator of microtubule dynamics protein 2-like
NC_031721.1	3655575	3655664	-50.4	0.0112891	0.0177539	gene	GeneID:109100551	Gene	LOC109100551	protein_coding	XP_018969529.1	XM_019113984.1	parvalbumin-7-like
NC_031721.1	3655575	3655664	-50.4	0.0112891	0.0177539	gene	GeneID:109100552	Gene	LOC109100552	transcribed_pseudogene		XR_002019597.1	neutrophil cytosol factor 4-like
NC_031699.1	15782106	15782134	24.3	0.0151078	0.0206389	gene	GeneID:109100968	Gene	LOC109100968	protein_coding	XP_018969948.1	XM_019114403.1	elongation factor 2-like
NC_031699.1	16909602	16909623	20.7	0.0415853	0.0421337	gene	GeneID:109100999	Gene	LOC109100999	pseudogene			sodium- and chloride-dependent glycine transporter 1-like
NC_031722.1	12099283	12099580	-19.9	6.40786e-06	0.00172067	gene	GeneID:109101024	Gene	LOC109101024	protein_coding	XP_018969981.1	XM_019114436.1	uncharacterized protein LOC109101024
NC_031722.1	12099283	12099580	-19.9	6.40786e-06	0.00172067	CDS	GeneID:109101024	CDS	LOC109101024		XP_018969981.1	XM_019114436.1	uncharacterized LOC109101024
NC_031722.1	12099283	12099580	-19.9	6.40786e-06	0.00172067	exon	GeneID:109101024	mRNA	LOC109101024		XP_018969981.1	XM_019114436.1	uncharacterized LOC109101024
NC_031722.1	3901460	3901474	31.2	0.00615468	0.0130912	gene	GeneID:109101164	Gene	LOC109101164	protein_coding	XP_018970124.1	XM_019114579.1	serine/threonine-protein kinase MRCK alpha-like
NC_031722.1	8450605	8450669	22.4	0.0240552	0.0271296	gene	GeneID:109101229	Gene	LOC109101229	protein_coding	XP_018970176.1	XM_019114631.1	slc24a3 solute carrier family 24 member 3
NC_031723.1	13763724	13764037	17.9	0.0136961	0.0197733	gene	GeneID:109101698	Gene	LOC109101698	protein_coding	XP_018970647.1	XM_019115102.1	ORM1-like protein 1
NC_031723.1	169216	169457	30.3	0.002995	0.0104048	gene	GeneID:109101756	Gene	LOC109101756	protein_coding	XP_018970705.1	XM_019115160.1	cohesin subunit SA-2-like
NC_031723.1	169637	169819	24.4	0.00856271	0.0152521	gene	GeneID:109101756	Gene	LOC109101756	protein_coding	XP_018970705.1	XM_019115160.1	cohesin subunit SA-2-like
NC_031723.1	7378993	7379033	38.9	0.00461773	0.011895	gene	GeneID:109101850	Gene	LOC109101850	pseudogene			protocadherin gamma-C3-like
NC_031723.1	7842530	7842588	19	0.00434496	0.0117547	gene	GeneID:109101881	Gene	LOC109101881	pseudogene			protocadherin-10-like
NC_031723.1	9832479	9832596	-15.5	0.00984048	0.0164765	gene	GeneID:109101930	Gene	LOC109101930	pseudogene			dihydropyrimidinase-related protein 5-like
NC_031723.1	12372598	12372736	-16.4	0.014657	0.0203422	gene	GeneID:109101973	Gene	LOC109101973	pseudogene			GPI mannosyltransferase 1-like
NC_031723.1	12375030	12375211	-17.3	0.0452572	0.045501	gene	GeneID:109101973	Gene	LOC109101973	pseudogene			GPI mannosyltransferase 1-like
NC_031723.1	12383584	12383730	33.8	0.00153064	0.00839923	gene	GeneID:109101974	Gene	LOC109101974	protein_coding	XP_018970859.1	XM_019115314.1	NEDD4-like E3 ubiquitin-protein ligase WWP1
NC_031724.1	2939809	2939881	36.6	0.0274488	0.0299984	gene	GeneID:109102163	Gene	LOC109102163	protein_coding	XP_018971614.1	XM_019116069.1	protein YIF1A
NC_031724.1	2939809	2939881	36.6	0.0274488	0.0299984	CDS	GeneID:109102163	CDS	LOC109102163		XP_018971032.1	XM_019115487.1	neuronal PAS domain-containing protein 4-like
NC_031724.1	2939809	2939881	36.6	0.0274488	0.0299984	exon	GeneID:109102163	mRNA	LOC109102163		XP_018971032.1	XM_019115487.1	neuronal PAS domain-containing protein 4-like
NC_031724.1	2939437	2939562	34.7	0.00378549	0.0110108	gene	GeneID:109102163	Gene	LOC109102163	protein_coding	XP_018971032.1	XM_019115487.1	neuronal PAS domain-containing protein 4-like
NC_031724.1	7650017	7650059	-44.3	0.000152196	0.00453606	gene	GeneID:109102313	Gene	LOC109102313	protein_coding	XP_018971203.1	XM_019115658.1	GRB2-associated-binding protein 3-like
NC_031724.1	7650017	7650059	-44.3	0.000152196	0.00453606	exon	GeneID:109102313	mRNA	LOC109102313		XP_018971203.1	XM_019115658.1	GRB2-associated-binding protein 3-like
NC_031724.1	13138901	13139000	23.8	0.00676977	0.0135114	gene	GeneID:109102413	Gene	LOC109102413	lncRNA		XR_002019883.1	uncharacterized LOC109102413
NC_031724.1	2939809	2939881	36.6	0.0274488	0.0299984	gene	GeneID:109102698	Gene	LOC109102698	protein_coding	XP_018971032.1	XM_019115487.1	LOW QUALITY PROTEIN: neuronal PAS domain-containing protein 4-like
NC_031724.1	2939437	2939562	34.7	0.00378549	0.0110108	gene	GeneID:109102698	Gene	LOC109102698	protein_coding	XP_018971614.1	XM_019116069.1	protein YIF1A
NC_031724.1	3307362	3307486	27	0.000134955	0.00453606	exon	GeneID:109102702	mRNA	LOC109102702		XP_018971619.1	XM_019116074.1	protein Wnt-8a-like
NC_031724.1	3307362	3307486	27	0.000134955	0.00453606	gene	GeneID:109102702	Gene	LOC109102702	protein_coding	XP_018971619.1	XM_019116074.1	protein Wnt-8a-like
NC_031724.1	3307362	3307486	27	0.000134955	0.00453606	CDS	GeneID:109102702	CDS	LOC109102702		XP_018971619.1	XM_019116074.1	protein Wnt-8a-like
NC_031724.1	15388106	15388261	-33.6	0.00865026	0.0152984	gene	GeneID:109102850	Gene	LOC109102850	protein_coding	XP_018971744.1	XM_019116199.1	follistatin-related protein 5-like
NC_031724.1	16150034	16150272	20.1	0.0230835	0.0263523	gene	GeneID:109102859	Gene	LOC109102859	pseudogene			malate synthase 1, glyoxysomal-like
NC_031724.1	17670084	17670321	-35.2	0.000245912	0.00469447	gene	GeneID:109102882	Gene	LOC109102882	protein_coding	XP_018971769.1	XM_019116224.1	lysosomal Pro-X carboxypeptidase-like
NC_031725.1	5026822	5026998	21.9	0.0137264	0.0197733	gene	GeneID:109103145	Gene	LOC109103145	protein_coding	XP_018972030.1	XM_019116485.1	pannexin-1-like
NC_031725.1	11206310	11206455	15.2	0.00680313	0.0135114	gene	GeneID:109103313	Gene	LOC109103313	protein_coding	XP_018972251.1	XM_019116706.1	round spermatid basic protein 1-like
NC_031725.1	12031367	12031523	37.2	0.000197247	0.00456802	gene	GeneID:109103604	Gene	LOC109103604	protein_coding	XP_018972528.1	XM_019116983.1	collagen alpha-1(XXV) chain-like
NC_031725.1	12015606	12015781	18.7	0.0216141	0.0252933	gene	GeneID:109103604	Gene	LOC109103604	protein_coding	XP_018972528.1	XM_019116983.1	collagen alpha-1(XXV) chain-like
NC_031725.1	12032570	12032635	-31	0.0147571	0.0204161	gene	GeneID:109103604	Gene	LOC109103604	protein_coding	XP_018972528.1	XM_019116983.1	collagen alpha-1(XXV) chain-like
NC_031725.1	16354359	16354462	21.5	0.017173	0.0221839	gene	GeneID:109103717	Gene	LOC109103717	lncRNA		XR_002020079.1	uncharacterized LOC109103717
NC_031726.1	8993107	8993285	27	0.00871592	0.0152997	gene	GeneID:109103953	Gene	LOC109103953	protein_coding	XP_018972837.1	XM_019117292.1	nuclear receptor-interacting protein 1-like
NC_031726.1	5234634	5234684	-32.1	0.0430576	0.0434569	gene	GeneID:109104287	Gene	LOC109104287	protein_coding	XP_018973188.1	XM_019117643.1	erbb3b erb-b2 receptor tyrosine kinase 3b
NC_031727.1	22317484	22317535	21.2	0.00583249	0.0128567	gene	GeneID:109105123	Gene	LOC109105123	pseudogene			synaptic functional regulator FMR1-like
NC_031727.1	959495	959890	15.9	0.00148404	0.00828271	gene	GeneID:109105207	Gene	LOC109105207	pseudogene			usherin-like
NC_031727.1	4037214	4037326	27.3	0.0155836	0.0210342	gene	GeneID:109105242	Gene	LOC109105242	pseudogene			YLP motif-containing protein 1-like
NC_031699.1	16164845	16165012	-31.7	0.000225948	0.00468708	gene	GeneID:109105675	Gene	LOC109105675	protein_coding	XP_018974488.1	XM_019118943.1	poly [ADP-ribose] polymerase 14-like
NC_031728.1	18943372	18943710	17.8	0.00301469	0.0104048	gene	GeneID:109106114	Gene	LOC109106114	pseudogene			ubiquitin carboxyl-terminal hydrolase 45-like
NC_031728.1	22374097	22374262	-24.6	0.0167285	0.0218092	gene	GeneID:109106217	Gene	LOC109106217	protein_coding	XP_018975140.1	XM_019119595.1	serine/threonine-protein phosphatase 2B catalytic subunit alpha isoform
NC_031728.1	1919991	1920132	19.5	0.0045964	0.0118634	gene	GeneID:109106352	Gene	LOC109106352	protein_coding	XP_018975266.1	XM_019119721.1	delphilin-like
NC_031699.1	18283023	18283103	21	0.0317546	0.0335259	gene	GeneID:109106371	Gene	LOC109106371	protein_coding	XP_018975287.1	XM_019119742.1	ubiquitin-conjugating enzyme E2 variant 3-like
NC_031728.1	5617650	5617873	13	0.00145929	0.00821277	gene	GeneID:109106415	Gene	LOC109106415	protein_coding	XP_018975318.1	XM_019119773.1	aldh1l1 aldehyde dehydrogenase 1 family, member L1
NC_031728.1	9189247	9189385	19.6	0.00216153	0.00964312	gene	GeneID:109106466	Gene	LOC109106466	pseudogene			olfactory receptor 1D2-like
NC_031699.1	19208280	19208335	24.3	0.00233071	0.00976583	gene	GeneID:109106492	Gene	LOC109106492	protein_coding	XP_018975381.1	XM_019119836.1	sodium channel subunit beta-4-like
NC_031729.1	16947537	16947766	22.3	0.0143494	0.0201509	gene	GeneID:109107214	Gene	LOC109107214	protein_coding	XP_018976037.1	XM_019120492.1	uncharacterized LOC109107214
NC_031729.1	16947537	16947766	22.3	0.0143494	0.0201509	exon	GeneID:109107214	mRNA	LOC109107214		XP_018976037.1	XM_019120492.1	uncharacterized LOC109107214
NC_031729.1	11099773	11099930	24	0.00580897	0.0128567	gene	GeneID:109107572	Gene	LOC109107572	pseudogene			CUB and sushi domain-containing protein 1-like
NC_031700.1	1379461	1379575	23	0.0221882	0.025644	gene	GeneID:109107600	Gene	LOC109107600	protein_coding	XP_018976400.1	XM_019120855.1	aqp1a.2 aquaporin 1a (Colton blood group), tandem duplicate 2
NC_031729.1	15811343	15811534	34	0.0211362	0.0250261	gene	GeneID:109107622	Gene	LOC109107622	protein_coding	XP_018976415.1	XM_019120870.1	myosin heavy chain, skeletal muscle-like
NC_031700.1	1534346	1534426	77.9	6.58754e-06	0.00172067	gene	GeneID:109107631	Gene	LOC109107631	protein_coding	XP_018976424.1	XM_019120879.1	gamma-aminobutyric acid receptor subunit beta-4-like
NC_031729.1	17002248	17002380	19.6	0.00645969	0.0133204	gene	GeneID:109107635	Gene	LOC109107635	protein_coding	XP_018976425.1	XM_019120880.1	heat shock 70 kDa protein 4L-like
NC_031729.1	21826623	21826756	38.3	0.000161841	0.00453606	gene	GeneID:109107695	Gene	LOC109107695	protein_coding	XP_018976469.1	XM_019120924.1	ornithine decarboxylase-like
NC_031729.1	22835578	22835666	-32.9	0.00015067	0.00453606	gene	GeneID:109107718	Gene	LOC109107718	pseudogene			apoptosis-resistant E3 ubiquitin protein ligase 1-like
NC_031730.1	9064824	9065008	28.1	0.0272757	0.0299094	gene	GeneID:109108056	Gene	LOC109108056	protein_coding	XP_018976778.1	XM_019121233.1	AT-rich interactive domain-containing protein 4A-like
NC_031730.1	9612898	9613263	-20.2	0.0124665	0.0188199	gene	GeneID:109108079	Gene	LOC109108079	protein_coding	XP_018976794.1	XM_019121249.1	foxn3 forkhead box N3
NC_031730.1	951967	952068	-21	0.0149982	0.0205537	gene	GeneID:109108313	Gene	LOC109108313	protein_coding	XP_018977035.1	XM_019121490.1	prmt6 protein arginine methyltransferase 6
NC_031731.1	1050145	1050624	25.2	0.0252434	0.0281776	gene	GeneID:109108693	Gene	LOC109108693	lncRNA		XR_002020945.1	uncharacterized LOC109108693
NC_031731.1	18867419	18867506	26	0.0141137	0.0200406	gene	GeneID:109109116	Gene	LOC109109116	protein_coding	XP_018977782.1	XM_019122237.1	spindlin-Z
NC_031731.1	24306163	24306203	40.7	0.0135735	0.0196966	gene	GeneID:109109204	Gene	LOC109109204	protein_coding	XP_018977904.1	XM_019122359.1	serine protease 27-like
NC_031731.1	9572286	9572807	13	0.000285902	0.00472644	gene	GeneID:109109728	Gene	LOC109109728	lncRNA		XR_002021088.1	uncharacterized LOC109109728
NC_031700.1	1994938	1995248	-23.6	0.00848409	0.0152038	gene	GeneID:109109831	Gene	LOC109109831	lncRNA		XR_002021124.1	uncharacterized LOC109109831
NC_031732.1	9417132	9417304	10.6	0.0265804	0.0292597	gene	GeneID:109110058	Gene	LOC109110058	protein_coding	XP_018978643.1	XM_019123098.1	uncharacterized LOC109110058
NC_031732.1	21586431	21586519	11.9	0.0196442	0.023977	gene	GeneID:109110344	Gene	LOC109110344	protein_coding	XP_018978947.1	XM_019123402.1	adprh ADP-ribosylarginine hydrolase
NC_031732.1	21613214	21613289	10.4	0.00206159	0.00947581	gene	GeneID:109110344	Gene	LOC109110344	protein_coding	XP_018978947.1	XM_019123402.1	adprh ADP-ribosylarginine hydrolase
NC_031732.1	5108582	5108614	-23	0.00300084	0.0104048	gene	GeneID:109110477	Gene	LOC109110477	protein_coding	XP_018979052.1	XM_019123507.1	transient receptor potential cation channel subfamily V member 1-like
NC_031732.1	5108582	5108614	-23	0.00300084	0.0104048	CDS	GeneID:109110477	CDS	LOC109110477		XP_018979052.1	XM_019123507.1	transient receptor potential cation channel subfamily V member 1-like
NC_031732.1	5108582	5108614	-23	0.00300084	0.0104048	exon	GeneID:109110477	mRNA	LOC109110477		XP_018979052.1	XM_019123507.1	transient receptor potential cation channel subfamily V member 1-like
NC_031733.1	3905055	3905104	-50.2	0.00693666	0.0136307	gene	GeneID:109110903	Gene	LOC109110903	pseudogene			rho guanine nucleotide exchange factor 3-like
NC_031733.1	3907961	3908183	-51.5	0.0153317	0.0208575	gene	GeneID:109110903	Gene	LOC109110903	pseudogene			rho guanine nucleotide exchange factor 3-like
NC_031733.1	3907457	3907691	-52.9	2.32207e-05	0.00324163	gene	GeneID:109110903	Gene	LOC109110903	pseudogene			rho guanine nucleotide exchange factor 3-like
NC_031734.1	2273873	2273975	14.6	0.00274181	0.0103121	gene	GeneID:109111387	Gene	LOC109111387	protein_coding	XP_018979862.1	XM_019124317.1	26S proteasome non-ATPase regulatory subunit 4-like
NC_031734.1	3828348	3828702	-20.4	0.000354111	0.00507811	gene	GeneID:109111432	Gene	LOC109111432	protein_coding	XP_018979915.1	XM_019124370.1	ssuh2rs1 ssu-2 homolog, related sequence 1
NC_031734.1	5160985	5161080	14.8	0.0162728	0.021554	gene	GeneID:109111461	Gene	LOC109111461	protein_coding	XP_018979948.1	XM_019124403.1	psmb9a proteasome 20S subunit beta 9a
NC_031734.1	7854128	7854321	-24.2	0.00370554	0.0109759	gene	GeneID:109111525	Gene	LOC109111525	protein_coding	XP_018980027.1	XM_019124482.1	BICD family-like cargo adapter 2
NC_031734.1	9127189	9127237	36	0.00285174	0.0104048	gene	GeneID:109111568	Gene	LOC109111568	protein_coding	XP_018980079.1	XM_019124534.1	myotubularin-like
NC_031734.1	9126870	9127113	21.7	0.0102352	0.0168031	gene	GeneID:109111568	Gene	LOC109111568	protein_coding	XP_018980079.1	XM_019124534.1	myotubularin-like
NC_031734.1	9127765	9127969	21.5	0.00947938	0.016078	gene	GeneID:109111568	Gene	LOC109111568	protein_coding	XP_018980079.1	XM_019124534.1	myotubularin-like
NC_031734.1	12093094	12093158	-33.7	0.000341951	0.00507487	gene	GeneID:109111642	Gene	LOC109111642	protein_coding	XP_018980144.1	XM_019124599.1	ptp4a2b protein tyrosine phosphatase 4A2b
NC_031734.1	16999996	17000574	-18.2	0.00177651	0.00895798	gene	GeneID:109111750	Gene	LOC109111750	protein_coding	XP_018980294.1	XM_019124749.1	uncharacterized LOC109111750
NC_031734.1	17487057	17487188	-28.7	0.00982348	0.0164691	exon	GeneID:109111768	mRNA	LOC109111768		XP_018980308.1	XM_019124763.1	cyclin-dependent kinase 6-like
NC_031734.1	17487057	17487188	-28.7	0.00982348	0.0164691	gene	GeneID:109111768	Gene	LOC109111768	protein_coding	XP_018980308.1	XM_019124763.1	cyclin-dependent kinase 6-like
NC_031700.1	9532594	9532805	22.9	0.00455293	0.0118144	gene	GeneID:109111784	Gene	LOC109111784	pseudogene			rho GTPase-activating protein 12-like
NC_031734.1	21813400	21813565	-16.8	0.00300963	0.0104048	gene	GeneID:109111911	Gene	LOC109111911	protein_coding	XP_018980454.1	XM_019124909.1	uncharacterized LOC109111911
NC_031734.1	27586068	27586191	-36.6	0.00639182	0.0133137	gene	GeneID:109112061	Gene	LOC109112061	protein_coding	XP_018980627.1	XM_019125082.1	transcriptional repressor scratch 1-like
NC_031734.1	77278	77316	-12.9	0.00762921	0.014357	gene	GeneID:109112078	Gene	LOC109112078	pseudogene			putative nuclease HARBI1
NC_031734.1	15455908	15456162	17.1	0.021633	0.0252933	gene	GeneID:109112276	Gene	LOC109112276	protein_coding	XP_018980796.1	XM_019125251.1	regulating synaptic membrane exocytosis protein 3-like
NC_031697.1	2924876	2924968	45.5	0.00761909	0.014357	gene	GeneID:109112520	Gene	LOC109112520	lncRNA		XR_002021610.1	uncharacterized LOC109112520
NC_031735.1	1989911	1990065	19.7	0.00300142	0.0104048	gene	GeneID:109112907	Gene	LOC109112907	pseudogene			protein furry homolog-like
NC_031735.1	8101010	8101118	15.5	0.00255179	0.0102543	gene	GeneID:109112992	Gene	LOC109112992	protein_coding	XP_018981397.1	XM_019125852.1	adhesion G-protein coupled receptor F1-like
NC_031701.1	17877645	17877947	20.6	0.0105137	0.0170995	gene	GeneID:109113043	Gene	LOC109113043	protein_coding	XP_018981435.1	XM_019125890.1	DNA damage-binding protein 1-like
NC_031736.1	20676661	20676782	34.9	0.0151974	0.0207396	gene	GeneID:109113709	Gene	pak5	protein_coding	XP_018982072.1	XM_019126527.1	serine/threonine-protein kinase PAK 7 isoform X1
NC_031700.1	9238335	9238394	15.7	0.0221706	0.025644	gene	GeneID:109108950	Gene	piezo2	protein_coding	XP_018977618.1	XM_019122073.1	piezo-type mechanosensitive ion channel component 2
NC_031729.1	23152013	23152532	19.5	0.0245273	0.0274958	gene	GeneID:109107382	Gene	rps27a	protein_coding	XP_018976200.1	XM_019120655.1	ubiquitin-40S ribosomal protein S27a isoform X3
NC_031722.1	3632349	3632422	21	0.00283265	0.0104048	gene	GeneID:109100827	Gene	sertad2	protein_coding	XP_018969809.1	XM_019114264.1	SERTA domain-containing protein 2
NW_017538237.1	468936	468998	-31.2	0.00594907	0.0128847	gene	GeneID:109063661	Gene	sfmbt1	protein_coding	XP_018936240.1	XM_019080695.1	Scm like with four mbt domains 1
NC_031704.1	14748534	14748612	48.3	0.00481575	0.0119798	gene	GeneID:109072021	Gene	shq1	protein_coding	XP_018943858.1	XM_019088313.1	SHQ1, H/ACA ribonucleoprotein assembly factor
NW_017538252.1	42826	42998	14.7	0.00313368	0.0104403	gene	GeneID:109064217	Gene	sptbn1	protein_coding	XP_018936756.1	XM_019081211.1	spectrin, beta, non-erythrocytic 1
NC_031719.1	7403868	7403923	23	0.00543433	0.0124732	gene	GeneID:109099523	Gene	tgfb1i1	protein_coding	XP_018968584.1	XM_019113039.1	transforming growth factor beta 1 induced transcript 1
NC_031719.1	7498987	7499051	16.1	0.00104344	0.00710796	gene	GeneID:109099523	Gene	tgfb1i1	protein_coding	XP_018968584.1	XM_019113039.1	transforming growth factor beta 1 induced transcript 1
NC_031736.1	15691134	15691181	16	0.0337387	0.0353067	gene	GeneID:109044934	Gene	trpm7	protein_coding	XP_018918379.1	XM_019062834.1	transient receptor potential cation channel, subfamily M, member 7
NC_031727.1	3149349	3149432	-29.3	0.00694909	0.0136307	gene	GeneID:109105234	Gene	ulk4	protein_coding	XP_018974132.1	XM_019118587.1	unc-51 like kinase 4
NC_031705.1	16702280	16702343	30	0.00240209	0.00980351	gene	GeneID:109086629	Gene	zswim7	protein_coding	XP_018956501.1	XM_019100956.1	zinc finger, SWIM-type containing 7
NC_031713.1	6920243	6920312	73.9	6.24985e-05	0.00388672
NC_031712.1	17855110	17855169	68.7	0.00109115	0.00718746
NC_031697.1	1475644	1475690	67.3	0.00191283	0.0091331
NC_031744.1	4993340	4993402	64.1	5.54772e-05	0.00388672
NC_031703.1	9428631	9428773	62.7	0.000738551	0.00624513
NC_031714.1	14749834	14749967	61.4	5.24733e-05	0.00388672
NC_031745.1	2798896	2799109	58.2	0.00608783	0.0130553
NC_031714.1	14750014	14750109	57.8	6.18705e-05	0.00388672
NW_017537942.1	149729	149930	57	0.00343801	0.0108055
NW_017545249.1	521025	521100	56	0.031044	0.0329622
NC_031734.1	10212472	10212671	55.3	0.0108474	0.0174583
NC_031702.1	7926187	7926311	54.6	0.00189524	0.00910336
NW_017538018.1	113159	113292	53.3	0.00164166	0.00864518
NW_017541265.1	34661	34959	53.3	0.000671186	0.00624513
NW_017546158.1	29629	30902	52.2	0.000446937	0.00540463
NC_031714.1	5774556	5774621	51.7	0.00312429	0.0104356
NW_017540837.1	8677	8757	50.2	0.00578429	0.0128567
NW_017545500.1	111937	112232	49.7	0.00164151	0.00864518
NW_017540494.1	563683	563733	48.1	0.00644175	0.0133204
NC_031700.1	341781	341841	48	0.00249923	0.0101052
NC_031734.1	10212841	10213058	47.5	0.00344855	0.0108055
NC_031728.1	18367655	18368028	47.2	0.00310593	0.0104276
NC_031732.1	14258334	14258504	46.7	0.00753887	0.0142899
NW_017542521.1	9232	9339	46.2	0.00506142	0.0120987
NC_031738.1	8902001	8902076	45.9	0.0112299	0.0176915
NC_031725.1	4978351	4978613	45.8	0.000936322	0.00667157
NW_017539205.1	7116	7212	45.4	0.000504441	0.00558305
NC_031734.1	6262316	6262437	44.8	0.00202721	0.00935526
NW_017542521.1	9397	9421	44.8	0.00146512	0.00821277
NW_017544929.1	52177	52261	44.8	0.0038953	0.0111603
NW_017545304.1	54659	54799	44.5	0.000765232	0.00624513
NW_017538385.1	326726	326862	44.3	0.00355993	0.0109332
NW_017540088.1	31175	31263	44.2	0.00182787	0.00898407
NW_017546158.1	31058	32379	44.1	0.000370915	0.00507811
NC_031698.1	9311539	9311724	43.3	0.000244104	0.00469447
NW_017538260.1	567109	567223	43	0.00269362	0.0103121
NW_017542223.1	65111	65271	42.5	0.0140134	0.0199798
NC_031737.1	8604081	8604105	42.2	0.0131419	0.0193138
NC_031712.1	16579984	16580099	41.7	0.0307993	0.0327556
NW_017538385.1	326947	327013	41.7	0.000274306	0.00469447
NW_017542083.1	73360	73472	40.8	0.00111169	0.00718746
NC_031725.1	14862631	14862749	40.6	0.00375294	0.0109839
NW_017545543.1	264599	264726	40.6	0.000202921	0.00456802
NC_031702.1	10634688	10634820	40.5	0.037721	0.0388208
NW_017538286.1	1094904	1094989	40.2	0.00575071	0.0128164
NC_031731.1	23042996	23043082	40	0.000367019	0.00507811
NC_031744.1	2976982	2977047	39.9	0.0294623	0.031669
NW_017537844.1	71917	72013	39.9	0.00771998	0.0144653
NC_031698.1	8388011	8388179	39.7	0.00296817	0.0104048
NW_017538691.1	7133	7187	39.5	0.00828524	0.015005
NW_017540376.1	263511	263640	39.5	0.00672074	0.0135114
NC_031708.1	6315916	6316039	39.2	0.00182983	0.00898407
NC_031709.1	12012046	12012093	39.2	0.0143275	0.0201417
NW_017537990.1	1145987	1146140	39.1	0.00272435	0.0103121
NW_017545735.1	50131	50188	38.6	0.000490119	0.00558305
NC_031736.1	20569469	20569584	38.4	0.00581507	0.0128567
NW_017537838.1	119548	119675	38.4	0.00103146	0.00708993
NW_017541609.1	163033	163156	38.4	0.00919928	0.0158082
NC_031712.1	15878734	15879137	38	0.00150597	0.00835331
NW_017539091.1	29132	29187	37.9	0.000247197	0.00469447
NC_031703.1	10602991	10603230	37.8	0.00117762	0.0073899
NW_017537968.1	133497	133664	37.6	0.0202327	0.0244938
NW_017540721.1	34245	34345	37.6	0.00811803	0.0148698
NW_017538129.1	383626	383762	37.4	0.00611959	0.0130612
NW_017541176.1	77785	77917	37.2	0.0196318	0.023977
NW_017546696.1	441	494	37	0.00883064	0.0154388
NC_031717.1	9270449	9270625	36.6	0.0120661	0.0185393
NC_031731.1	13435521	13435599	36.6	0.000195122	0.00456802
NW_017540182.1	11841	12371	36.4	0.000179855	0.00456802
NC_031724.1	8423254	8423375	36.3	0.00393089	0.0111603
NW_017538102.1	1395717	1395839	36.2	0.00135681	0.00801211
NW_017541686.1	165069	165262	36.2	0.019528	0.0239022
NC_031744.1	1553074	1553144	36.1	0.00810225	0.0148617
NW_017541112.1	173287	173430	35.9	0.00262976	0.0103121
NW_017538041.1	435161	435446	35.8	0.000750345	0.00624513
NW_017542083.1	73494	73558	35.8	0.00593857	0.0128833
NC_031702.1	9074445	9074570	35.5	0.0110661	0.0176462
NW_017543641.1	37311	37403	35.5	0.00738582	0.0141228
NC_031735.1	1325174	1325573	35.3	0.00120606	0.00750052
NW_017538224.1	19541	19606	35.2	0.00652352	0.0134169
NC_031713.1	12790635	12790699	35.1	0.00906941	0.0156883
NW_017538129.1	383855	383924	35	0.00012588	0.00453606
NW_017543431.1	572926	572967	35	0.00556087	0.0125215
NC_031702.1	4919982	4920497	34.9	0.00507593	0.0120987
NW_017541861.1	468219	468401	34.6	0.00981368	0.0164691
NC_031709.1	15410140	15410293	34.5	0.00357205	0.0109332
NW_017538403.1	47541	47567	34.5	0.0046553	0.0118971
NC_031712.1	12591639	12591678	33.8	0.0101351	0.016755
NC_031729.1	19481354	19481434	33.8	0.014154	0.0200406
NC_031728.1	1297593	1297684	33.7	0.00962612	0.0162075
NW_017538111.1	455316	455641	33.7	0.00439121	0.0117655
NW_017540611.1	33440	33465	33.7	0.000945055	0.00667157
NC_031727.1	22025541	22025583	33.6	0.0178664	0.0225696
NW_017537772.1	851850	851962	33.5	0.00580393	0.0128567
NW_017538429.1	61337	61456	33.3	0.00299063	0.0104048
NC_031713.1	5066349	5066405	33.2	0.0254253	0.0283323
NC_031730.1	12606125	12606323	33.2	0.000944938	0.00667157
NW_017538227.1	503016	503235	33.2	0.000550885	0.00561706
NW_017540987.1	45598	45629	33.2	0.0205267	0.0245719
NC_031727.1	11810428	11810490	33.1	0.00143337	0.00821013
NW_017537831.1	116253	116303	33.1	0.0225572	0.0259386
NW_017538104.1	14600	14775	32.4	0.00571853	0.0127665
NW_017538333.1	58926	59035	32.4	0.0132487	0.0193977
NC_031723.1	4053109	4053129	32.2	0.00237835	0.00980222
NC_031724.1	9285278	9285484	32.2	0.000890357	0.00664051
NC_031739.1	11624006	11624054	32.2	0.00233038	0.00976583
NW_017537956.1	719676	719743	32.2	0.00608158	0.0130553
NW_017539618.1	154759	154845	32.2	0.0284155	0.0308228
NW_017541008.1	147859	148057	32.2	0.0159855	0.0213467
NC_031704.1	9785391	9785486	31.9	0.0141788	0.0200406
NC_031723.1	4937766	4937909	31.7	0.00963021	0.0162075
NC_031702.1	4918862	4919086	31.2	0.000752163	0.00624513
NC_031702.1	11902993	11903279	31.2	0.00513303	0.0121231
NC_031741.1	2210896	2211075	31.2	0.00357633	0.0109332
NC_031736.1	7542247	7542581	31	0.0178569	0.0225696
NW_017538586.1	61703	61965	30.9	0.00505365	0.0120987
NW_017541042.1	46685	46881	30.9	0.0204736	0.0245533
NC_031719.1	5470036	5470164	30.8	0.0112179	0.0176915
NW_017537889.1	167758	167905	30.8	0.0128067	0.0190496
NW_017538237.1	1250090	1250144	30.8	0.000160095	0.00453606
NW_017546541.1	28661	28823	30.7	0.000514595	0.00559767
NW_017537844.1	103197	103377	30.5	0.00644494	0.0133204
NW_017539132.1	25188	25269	30.5	2.4821e-05	0.00324163
NW_017537809.1	485835	485991	30.4	0.000754874	0.00624513
NC_031731.1	25122080	25122176	30.2	0.00537042	0.01237
NC_031741.1	768882	768934	30.2	0.00274778	0.0103121
NW_017542083.1	88023	88411	30.2	0.000760172	0.00624513
NC_031723.1	4849736	4849909	30.1	0.00027901	0.00469447
NC_031709.1	24147970	24148005	29.8	0.00442333	0.0117655
NW_017537842.1	1135092	1135176	29.8	0.0187322	0.0233437
NC_031705.1	7661591	7661708	29.6	0.0148321	0.0204333
NW_017538412.1	69467	69595	29.3	0.0125581	0.0189168
NW_017540897.1	49417	49584	28.9	0.00421296	0.0116079
NC_031702.1	13292608	13292740	28.7	0.0309317	0.0328697
NC_031730.1	61344	61515	28.7	0.000739434	0.00624513
NW_017541202.1	69362	69769	28.7	0.00848666	0.0152038
NW_017544006.1	23551	23625	28.7	0.000899508	0.00664051
NW_017538276.1	599408	599510	28.6	0.0126771	0.0189431
NW_017543463.1	36202	36533	28.6	0.0175029	0.0224326
NC_031720.1	2257055	2257079	28.5	0.0148276	0.0204333
NW_017538106.1	293124	293474	28.5	0.00216925	0.00964312
NW_017538875.1	56341	56902	28.5	0.00343794	0.0108055
NW_017541731.1	6011	6080	28.5	0.0246586	0.0275956
NW_017538064.1	234400	234511	28.4	0.00167043	0.00869157
NC_031742.1	517049	517099	28.3	0.00732297	0.0140981
NW_017538604.1	122665	122739	28.3	0.00228153	0.00973753
NW_017538260.1	567484	567617	28.2	0.0298022	0.0319185
NW_017538299.1	276105	276326	28.2	0.0182764	0.0229289
NC_031709.1	12012197	12012270	28.1	0.0045302	0.0118144
NC_031735.1	14690736	14690905	27.9	0.00858366	0.0152521
NW_017538239.1	2746410	2746477	27.9	0.000182574	0.00456802
NW_017543109.1	51676	51902	27.9	0.00362779	0.0109673
NW_017546131.1	8822	8860	27.8	0.00570083	0.0127531
NC_031709.1	14782463	14782524	27.6	0.010915	0.0175123
NC_031723.1	8112557	8112706	27.6	0.000150598	0.00453606
NW_017538599.1	80852	80999	27.6	0.00222436	0.00967249
NC_031735.1	16010239	16010298	27.5	0.0232836	0.0265344
NW_017538767.1	51113	51544	27.5	0.00212043	0.00964312
NC_031701.1	11408235	11408294	27.3	0.0174929	0.0224326
NC_031724.1	19099648	19099808	27.3	0.00514381	0.0121231
NW_017544781.1	13970	14190	27.3	0.0093826	0.0159516
NC_031736.1	2665313	2665490	27.2	0.00699608	0.013678
NW_017538010.1	319894	320145	27.2	0.00187496	0.00907812
NW_017541658.1	110448	110665	27	0.0179875	0.0226648
NC_031743.1	7278187	7278320	26.8	0.00427222	0.0116331
NW_017538237.1	1599244	1599318	26.8	0.000120105	0.00453606
NC_031711.1	2647684	2647970	26.7	0.000702109	0.00624513
NC_031724.1	16643717	16643848	26.7	0.0111639	0.0176728
NC_031740.1	5536012	5536053	26.7	0.00736839	0.0141228
NW_017537788.1	208696	208730	26.6	0.0117377	0.0182101
NW_017542268.1	66055	66129	26.4	0.0117759	0.018222
NC_031723.1	13007411	13007491	26.3	0.031459	0.0332946
NC_031734.1	2339105	2339244	26.3	0.00515422	0.0121231
NW_017537813.1	371198	371467	26.3	0.00361508	0.0109673
NW_017542111.1	193863	194016	26.3	0.0145588	0.0203415
NC_031735.1	295275	295487	26.2	0.00646615	0.0133204
NW_017540101.1	2677	2864	26.2	0.00399677	0.0112363
NW_017540834.1	24669	24704	26.2	0.00288704	0.0104048
NW_017538111.1	454580	455021	26.1	0.00216963	0.00964312
NW_017546455.1	60881	60937	26.1	0.0208964	0.0248323
NW_017538191.1	1325836	1325887	25.9	0.0162273	0.0215155
NC_031707.1	13654028	13654190	25.8	0.0199792	0.024295
NW_017543523.1	97300	97375	25.8	0.0358281	0.0371951
NC_031702.1	6243740	6243897	25.7	0.00499623	0.0120987
NW_017538253.1	1030156	1030354	25.7	0.000825899	0.00657209
NW_017542458.1	229461	229523	25.7	0.0116654	0.0181778
NW_017542841.1	28913	29002	25.7	0.0202552	0.0244938
NW_017539615.1	210353	210383	25.6	0.00506569	0.0120987
NC_031698.1	5036718	5036845	25.5	0.00935694	0.0159324
NC_031739.1	1497969	1498119	25.5	0.00375941	0.0109839
NW_017537885.1	524838	524881	25.4	0.0119617	0.0184221
NW_017542567.1	24646	24706	25.3	0.0323254	0.034046
NW_017545277.1	119196	119416	25.3	0.00872865	0.0153015
NW_017538206.1	222662	222884	25.2	0.00105041	0.00710796
NC_031731.1	16162575	16162645	25.1	0.0112967	0.0177539
NW_017541112.1	187015	187362	25.1	0.0430571	0.0434569
NC_031737.1	2516691	2516879	24.9	0.00759556	0.0143557
NC_031740.1	2885286	2885447	24.9	0.00277437	0.0103225
NW_017537770.1	627288	627386	24.8	0.00728732	0.014058
NW_017541008.1	148591	148835	24.7	0.00182265	0.00898407
NW_017544334.1	21629	21695	24.6	0.00465227	0.0118971
NW_017545566.1	130553	130693	24.6	0.00676289	0.0135114
NW_017543042.1	506720	506749	24.5	0.0110074	0.0176172
NC_031710.1	12854590	12854673	24.4	0.0138584	0.0198455
NC_031740.1	6194654	6194783	24.3	0.0374916	0.0386151
NW_017538060.1	354532	354643	24.3	0.00334817	0.0107491
NW_017541596.1	295852	295947	24.3	0.0158232	0.0211949
NC_031721.1	3407299	3407474	24.2	0.00582163	0.0128567
NW_017543332.1	192891	193113	24.2	0.0195749	0.0239371
NW_017538051.1	215037	215403	24.1	0.00271642	0.0103121
NW_017540571.1	43533	43768	24.1	0.0297687	0.0319185
NW_017542584.1	5588	5669	24.1	0.0030578	0.0104048
NW_017538158.1	1110853	1111009	24	0.00949398	0.0160819
NW_017543749.1	1174823	1174890	24	0.00737501	0.0141228
NW_017545358.1	400498	400608	24	0.0225821	0.0259386
NC_031710.1	13139209	13139394	23.8	0.0399847	0.0407015
NC_031709.1	23412012	23412303	23.7	0.0158519	0.0212117
NC_031723.1	11852144	11852307	23.7	0.0126174	0.0189421
NC_031732.1	13622391	13622445	23.7	0.00463703	0.0118971
NW_017545335.1	26836	27166	23.7	0.00282403	0.0104048
NW_017545425.1	102662	102801	23.7	0.0140347	0.0199884
NC_031734.1	26370870	26371035	23.6	0.00909154	0.0157058
NW_017543379.1	1423768	1423912	23.5	0.033227	0.0348363
NW_017545467.1	89901	89937	23.5	0.00669893	0.0135114
NC_031719.1	15848238	15848490	23.4	0.00069865	0.00624513
NC_031721.1	8511265	8511362	23.4	0.000599229	0.00592873
NW_017537772.1	194279	194380	23.3	0.00159179	0.00862603
NW_017540524.1	594494	594606	23.3	0.000865126	0.00660189
NW_017542922.1	1274	1448	23.3	0.00858074	0.0152521
NC_031699.1	10972938	10973686	23.2	0.0014004	0.00809176
NC_031702.1	11903461	11903627	23.2	0.0181084	0.0227837
NC_031709.1	4980413	4980535	23.2	0.0134737	0.0195954
NC_031729.1	2176318	2176373	23.2	0.0276579	0.0301764
NC_031737.1	11304933	11305008	23.2	0.0257076	0.0286225
NW_017538345.1	63872	63974	23.2	0.0195055	0.023897
NW_017538095.1	241816	241907	23.1	0.00695105	0.0136307
NC_031705.1	14018211	14018475	23	0.00290965	0.0104048
NC_031714.1	6291487	6291600	23	0.00239426	0.00980222
NW_017540246.1	30334	30370	23	0.0237539	0.0269537
NC_031716.1	1630754	1630873	22.9	0.0199645	0.024295
NC_031736.1	14757994	14758062	22.9	0.0059048	0.0128616
NC_031705.1	20204612	20204724	22.8	0.0179863	0.0226648
NC_031739.1	6852815	6852947	22.8	0.00194642	0.0092002
NW_017543597.1	76119	76238	22.8	0.0273101	0.029914
NW_017539101.1	61454	61574	22.7	0.00589117	0.0128616
NC_031740.1	6518066	6518322	22.6	0.00229266	0.00975315
NW_017537817.1	261215	261329	22.6	0.00302441	0.0104048
NW_017543058.1	343105	343501	22.6	0.0165773	0.0218092
NC_031726.1	12732437	12732479	22.5	0.0371208	0.0383542
NC_031728.1	19423119	19423255	22.5	0.0163226	0.0215981
NW_017538193.1	1106024	1106555	22.5	0.00394443	0.0111745
NC_031727.1	15081100	15081143	22.3	0.0192652	0.0236684
NC_031728.1	12140602	12140953	22.3	0.000604361	0.00593455
NC_031722.1	11040775	11040837	22.2	0.000279934	0.00469447
NC_031744.1	12134638	12134719	22.2	0.0076783	0.0144078
NW_017542935.1	72569	72727	22.2	0.0219058	0.0254755
NW_017546254.1	81379	81516	22.2	0.0215604	0.0252933
NW_017543168.1	39179	39264	22	0.0399202	0.0406675
NC_031738.1	8844560	8844666	21.8	0.0153018	0.0208386
NW_017538023.1	512044	512317	21.8	0.00329195	0.0107491
NW_017538102.1	939901	939937	21.8	0.013849	0.0198455
NC_031722.1	4216255	4216623	21.7	0.00199929	0.00932602
NC_031728.1	12077562	12077730	21.7	0.00747406	0.0142083
NW_017538091.1	194349	194445	21.7	0.0191989	0.0236322
NW_017538175.1	37174	37421	21.7	0.0131483	0.0193138
NW_017538274.1	160921	161300	21.7	4.94933e-05	0.00388672
NW_017539730.1	16615	16671	21.7	0.00800382	0.0147555
NW_017538128.1	357051	357154	21.6	0.00528309	0.0122989
NW_017538825.1	1189317	1189371	21.6	0.00321713	0.01061
NW_017540480.1	591065	591185	21.6	0.0142442	0.0200816
NW_017542917.1	29111	29258	21.6	0.02124	0.0250583
NC_031705.1	12170607	12170683	21.5	0.00278062	0.0103225
NC_031743.1	9494318	9494538	21.5	1.02578e-05	0.00223278
NW_017538557.1	104008	104086	21.5	0.0132392	0.0193977
NW_017541115.1	249640	249711	21.5	0.0218636	0.0254755
NW_017538285.1	2278532	2278608	21.4	0.00699435	0.013678
NW_017539091.1	900329	900512	21.4	0.0189061	0.0234083
NC_031719.1	17621345	17621483	21.3	0.0156811	0.0210478
NW_017538288.1	68241	68325	21.3	0.00221584	0.00967249
NW_017541341.1	9447	9520	21.3	0.00529492	0.0123012
NW_017541518.1	8444	8586	21.3	0.0119835	0.0184341
NW_017542417.1	430136	430265	21.3	4.55801e-05	0.00388672
NW_017541124.1	1046	1096	21.2	0.0123157	0.0186809
NC_031703.1	9972289	9972782	21.1	0.0121231	0.0185831
NW_017538174.1	97768	97811	21.1	0.0404025	0.0410627
NW_017539088.1	117010	117791	21.1	0.00225889	0.00967249
NW_017541677.1	140471	140707	21.1	0.00166058	0.00867486
NW_017545911.1	29347	29499	21.1	0.00584754	0.0128567
NW_017540687.1	251417	251476	21	0.0245636	0.027513
NW_017541008.1	115594	115702	21	0.00293235	0.0104048
NW_017541204.1	79246	79368	21	0.00613055	0.0130612
NW_017543143.1	37366	37569	21	0.0109555	0.0175558
NC_031702.1	18021342	18021398	20.9	0.0185283	0.0231338
NC_031743.1	16301361	16301510	20.9	0.00628194	0.0131901
NW_017537909.1	720263	720355	20.9	0.00195134	0.0092002
NW_017538289.1	432090	432251	20.9	0.030403	0.0323868
NW_017538750.1	126429	126513	20.9	0.00820157	0.0148974
NW_017542300.1	20817	20901	20.9	0.000555793	0.00561706
NW_017545650.1	40352	40387	20.9	0.0214212	0.0252037
NW_017538252.1	1637121	1637137	20.8	0.0148708	0.0204434
NW_017545425.1	803745	803873	20.8	0.00843264	0.0151695
NW_017540211.1	8608	8705	20.7	0.00373329	0.0109839
NW_017543042.1	1595400	1595596	20.7	0.00415541	0.0115159
NW_017545335.1	21383	22058	20.7	0.00121497	0.00752014
NC_031703.1	7608658	7608806	20.6	0.00234486	0.00976583
NW_017538841.1	99949	100340	20.6	0.00235546	0.00976583
NW_017542071.1	289674	289700	20.6	0.0145765	0.0203415
NW_017540009.1	359593	359722	20.5	0.000747152	0.00624513
NW_017540220.1	118303	118378	20.5	0.00469033	0.0118971
NC_031702.1	8043639	8043688	20.4	0.0079936	0.0147555
NC_031744.1	6373853	6373951	20.4	0.000489628	0.00558305
NW_017541075.1	41645	41805	20.4	0.020822	0.0248323
NW_017543007.1	24178	24245	20.4	0.0206772	0.0247067
NC_031714.1	5922780	5923153	20.3	0.0476662	0.0477759
NC_031708.1	4526055	4526186	20.2	0.0166912	0.0218092
NC_031709.1	4979337	4979453	20.2	0.00673758	0.0135114
NW_017538318.1	166638	166730	20.2	0.0018189	0.00898407
NW_017541112.1	340003	340178	20.2	0.0343793	0.0358908
NW_017541408.1	86824	87030	20.2	2.77535e-05	0.00329509
NW_017543626.1	155927	156089	20.2	0.00399534	0.0112363
NC_031698.1	18683626	18683661	20.1	0.0351174	0.0365736
NC_031699.1	1200966	1201269	20.1	0.000869468	0.00660189
NC_031701.1	18198467	18198500	20.1	0.00612443	0.0130612
NC_031709.1	24109689	24109738	20.1	0.000647657	0.00621941
NC_031725.1	12747025	12747088	20.1	0.0100097	0.0166331
NC_031728.1	17129135	17129192	20.1	0.00635682	0.0132813
NC_031735.1	1202032	1202169	20.1	0.0127609	0.019011
NW_017538157.1	15422	15570	20.1	0.0219321	0.0254834
NW_017538193.1	347735	347770	20.1	0.00343588	0.0108055
NW_017537915.1	1498428	1498559	20	0.00375264	0.0109839
NW_017539129.1	482511	482893	20	0.0263471	0.0291081
NW_017537788.1	207116	207198	19.9	0.000439163	0.00540463
NW_017537834.1	93897	94052	19.9	0.00479842	0.0119668
NW_017538767.1	5404	5542	19.9	0.0259216	0.0287382
NW_017537854.1	107660	107731	19.8	0.0107277	0.0173396
NW_017539718.1	31571	31632	19.8	0.0161175	0.0214712
NC_031734.1	14162233	14162342	19.7	0.0111053	0.0176521
NW_017537869.1	342423	342562	19.7	0.00933345	0.0159263
NW_017541417.1	419893	419979	19.7	0.0222819	0.0257068
NC_031713.1	12044263	12044420	19.6	0.0141956	0.0200427
NC_031733.1	4590814	4590855	19.6	0.0244459	0.0274281
NW_017540800.1	20461	20549	19.6	0.00951444	0.0160845
NW_017538258.1	19945	20026	19.5	0.00317206	0.0105412
NW_017545277.1	118192	118236	19.5	0.00882046	0.0154388
NW_017538258.1	725689	725950	19.4	0.00785907	0.0145795
NW_017542665.1	61342	61393	19.4	0.00130387	0.00792028
NC_031726.1	4363818	4363929	19.3	0.0373504	0.0385001
NC_031727.1	14143393	14143499	19.3	0.00844586	0.0151723
NW_017537795.1	621451	621571	19.3	0.0104413	0.0170242
NW_017538237.1	1248342	1248441	19.3	0.00118261	0.0073899
NW_017542577.1	210153	210315	19.3	0.0151041	0.0206389
NC_031730.1	16911380	16911480	19.2	0.0269338	0.0295842
NW_017538256.1	136302	136347	19.2	0.0281115	0.0305947
NW_017543128.1	122256	122463	19.2	0.012266	0.0186488
NW_017537800.1	261405	261797	19.1	0.00801048	0.0147555
NW_017538217.1	298197	298395	19.1	0.000498405	0.00558305
NW_017538253.1	177566	177711	19.1	0.000999029	0.00694006
NW_017543765.1	4793	4865	19.1	0.00953246	0.0160845
NW_017545323.1	245782	245922	19.1	0.00303314	0.0104048
NC_031702.1	4939420	4939572	19	0.00723007	0.0140096
NC_031714.1	9050065	9051069	19	0.00065598	0.00624513
NC_031743.1	6199197	6199443	19	0.00134611	0.00801211
NW_017538232.1	556097	556194	19	0.00353312	0.0109332
NW_017546860.1	3328	3414	19	0.00456639	0.0118144
NC_031697.1	4444852	4444954	18.9	0.00267872	0.0103121
NC_031719.1	17609929	17609991	18.9	0.0124767	0.0188199
NW_017538167.1	25844	25909	18.9	0.0150546	0.0206094
NW_017541961.1	177502	177610	18.9	0.0162073	0.0215155
NC_031705.1	14248710	14249257	18.8	0.000912565	0.00664051
NW_017538268.1	366232	366332	18.8	0.0203861	0.0245289
NW_017542748.1	56201	56375	18.8	0.00910746	0.0157125
NC_031725.1	4977099	4977214	18.7	0.0196864	0.024006
NW_017538268.1	510161	510535	18.7	0.000858324	0.00660189
NW_017545454.1	3003	3121	18.7	0.0164453	0.0217165
NW_017545756.1	12947	13127	18.7	0.008636	0.0152984
NC_031720.1	7941962	7942079	18.6	0.0144864	0.0202778
NW_017540244.1	162594	162773	18.6	0.00074819	0.00624513
NW_017545490.1	18937	19070	18.6	0.0155452	0.0210342
NW_017538218.1	747601	747777	18.5	0.00442329	0.0117655
NW_017543356.1	542477	542633	18.5	0.00110902	0.00718746
NW_017545281.1	171364	171456	18.5	0.019013	0.0234919
NW_017545323.1	974759	974797	18.4	0.00416194	0.0115159
NC_031704.1	5129138	5129238	18.3	0.0168801	0.0218888
NC_031744.1	20211090	20211304	18.2	0.00694952	0.0136307
NW_017540173.1	199498	199518	18.2	0.00932362	0.0159263
NW_017541235.1	108175	108293	18.2	0.00668671	0.0135114
NW_017541311.1	50446	50978	18.2	0.00670323	0.0135114
NC_031711.1	8442291	8442514	18.1	0.000396606	0.00507811
NW_017541456.1	55337	55558	18.1	0.00180599	0.00898407
NC_031736.1	4332134	4332207	18	0.00590885	0.0128616
NC_031737.1	8610605	8610966	18	0.00319209	0.0105809
NC_031739.1	3587357	3587610	18	0.00570275	0.0127531
NW_017538730.1	58550	58648	18	0.0344206	0.0359052
NC_031706.1	800910	801043	17.9	0.00157372	0.00859951
NW_017538258.1	718271	718367	17.9	0.0167751	0.021839
NW_017540722.1	508478	508684	17.9	0.00371005	0.0109759
NC_031718.1	3278	3342	17.7	0.0218974	0.0254755
NC_031734.1	9985960	9986031	17.7	0.00705061	0.0137229
NW_017538230.1	1006366	1006438	17.7	0.0126288	0.0189421
NW_017541663.1	32478	32626	17.7	0.0188408	0.0233898
NW_017542642.1	8543	8729	17.7	0.00595924	0.0128854
NW_017537826.1	608472	608608	17.6	0.00818874	0.0148974
NW_017546254.1	42436	42513	17.6	0.038125	0.039144
NC_031737.1	12506142	12506238	17.5	0.00624789	0.0131807
NC_031739.1	171685	171843	17.5	0.0119025	0.0183526
NW_017537877.1	224136	224986	17.5	0.000304465	0.00483073
NW_017540042.1	2625	3045	17.5	0.00222898	0.00967249
NW_017543193.1	18299	18404	17.5	0.00719956	0.0139712
NC_031714.1	8378831	8378888	17.4	0.00270667	0.0103121
NW_017538233.1	617508	617540	17.4	0.014973	0.0205407
NW_017541112.1	483712	484006	17.3	0.000876289	0.00661523
NC_031745.1	7321817	7322191	17.2	0.025771	0.028653
NW_017537902.1	213037	213153	17.2	0.0045612	0.0118144
NW_017542748.1	5924	6162	17.2	0.00466958	0.0118971
NW_017544809.1	17147	17205	17.2	0.000789868	0.0063677
NW_017545468.1	2336836	2336924	17.2	0.00528246	0.0122989
NC_031715.1	1565306	1565801	17.1	0.00718543	0.0139645
NC_031729.1	21029399	21029486	17.1	0.0125758	0.0189217
NW_017538369.1	17951	18797	17.1	0.0213024	0.0250866
NW_017541353.1	203311	203461	17.1	0.0298433	0.0319209
NW_017543135.1	41356	41641	17.1	0.00447269	0.0117966
NC_031720.1	3797795	3797986	17	0.0012411	0.00760975
NC_031720.1	5951813	5951892	17	0.00235448	0.00976583
NC_031713.1	3298737	3298909	16.9	0.006315	0.0132382
NW_017538269.1	377680	377718	16.9	0.0177838	0.0225696
NW_017538245.1	487521	487702	16.8	0.00169699	0.00878493
NW_017538280.1	446138	446227	16.8	0.0166361	0.0218092
NW_017539198.1	226466	226573	16.8	0.00492573	0.0120509
NW_017540610.1	253711	253906	16.8	5.77657e-05	0.00388672
NW_017540808.1	13894	14073	16.8	0.000535765	0.00559767
NW_017541676.1	46508	46956	16.8	0.0183976	0.0230448
NW_017541793.1	97482	97558	16.8	0.0391146	0.0400028
NW_017542111.1	321352	321472	16.8	0.00349777	0.0108567
NW_017545425.1	103023	103091	16.8	0.0484599	0.048497
NC_031701.1	13660599	13660654	16.7	0.00535509	0.0123564
NC_031708.1	7930838	7930879	16.7	0.0301441	0.0321373
NC_031741.1	320342	320371	16.7	0.00687229	0.0135988
NW_017540687.1	327831	327937	16.7	0.044814	0.045125
NW_017543828.1	1751	1856	16.7	0.0211874	0.0250414
NC_031739.1	9055136	9055348	16.6	0.0315505	0.0333373
NW_017537862.1	141862	141925	16.6	0.0192827	0.0236684
NW_017538171.1	501126	501330	16.6	0.0208596	0.0248323
NW_017542610.1	461	581	16.6	0.0165779	0.0218092
NC_031707.1	3903146	3903289	16.4	0.0225734	0.0259386
NC_031710.1	251766	251919	16.4	0.00475743	0.0119485
NC_031728.1	17377065	17377168	16.4	0.00805532	0.0148172
NW_017538032.1	82226	82713	16.4	0.00750953	0.014255
NC_031699.1	18140858	18141013	16.3	0.0129437	0.019166
NC_031706.1	17392557	17392576	16.3	0.00746564	0.0142083
NC_031723.1	15775544	15775740	16.3	0.0281712	0.0306341
NC_031740.1	12430300	12430469	16.3	0.019318	0.0236895
NW_017538310.1	21839	21901	16.3	0.00837873	0.0151141
NW_017541278.1	7918	8213	16.3	0.00299064	0.0104048
NC_031702.1	19367863	19367938	16.2	0.0282611	0.0307063
NC_031704.1	16511567	16511646	16.2	0.0338349	0.035379
NW_017537786.1	807423	807493	16.2	0.0293432	0.0315929
NW_017544307.1	6608	6714	16.2	0.00123452	0.00760511
NW_017545030.1	6575	6603	16.2	0.0131022	0.0193138
NW_017540115.1	35615	35856	16.1	0.00456834	0.0118144
NW_017545335.1	44045	44175	16.1	0.00408642	0.0113716
NC_031709.1	6495192	6495263	16	0.00264097	0.0103121
NC_031729.1	22943593	22943714	16	0.0184149	0.0230448
NW_017538094.1	618757	618908	16	0.0202439	0.0244938
NW_017538469.1	66406	66671	16	0.00547771	0.0124834
NC_031706.1	9756038	9756152	15.9	0.00703828	0.0137229
NC_031720.1	1452325	1452798	15.9	0.000274861	0.00469447
NC_031727.1	7986314	7986532	15.9	0.00530879	0.0123012
NW_017541115.1	254371	254388	15.9	0.00593206	0.0128833
NW_017537873.1	359692	359788	15.8	0.00346707	0.0108325
NW_017538237.1	1281154	1281246	15.8	0.0360204	0.0373651
NW_017539534.1	30018	30138	15.8	0.00505929	0.0120987
NW_017541112.1	211751	211932	15.8	0.00217081	0.00964312
NC_031746.1	3156169	3156239	15.7	0.0387697	0.0397123
NW_017538980.1	169566	169637	15.7	0.0103857	0.0169546
NW_017539675.1	43752	43896	15.7	0.012192	0.0186364
NW_017541176.1	77969	78206	15.7	0.0123079	0.0186809
NW_017541901.1	109838	109909	15.7	0.0266954	0.0293469
NC_031699.1	9705668	9705931	15.6	0.00348112	0.0108505
NC_031702.1	10212339	10212498	15.6	0.0295926	0.0317829
NC_031721.1	2269095	2269241	15.6	0.0455047	0.0457147
NC_031727.1	12991389	12991802	15.6	0.000107169	0.00453606
NC_031729.1	8499356	8499552	15.6	0.0187949	0.0233752
NW_017538074.1	853713	853827	15.6	0.00625953	0.0131807
NC_031710.1	627112	627170	15.5	0.0361139	0.0374324
NC_031714.1	1529769	1530022	15.5	0.0263889	0.0291081
NC_031725.1	13284537	13284963	15.5	0.0289353	0.031296
NW_017537919.1	61356	61433	15.5	0.0172286	0.0222338
NW_017540832.1	34069	34155	15.5	0.0244085	0.0274097
NC_031739.1	14196684	14196937	15.4	0.0179964	0.0226648
NW_017538649.1	1097	1256	15.4	0.00518133	0.0121487
NW_017539101.1	162581	162771	15.4	0.0100333	0.0166498
NW_017546584.1	894	1029	15.4	0.010668	0.0173074
NW_017537932.1	784953	785039	15.3	0.0208201	0.0248323
NW_017538237.1	1259948	1260085	15.3	0.00661352	0.0135114
NC_031718.1	5909826	5909859	15.2	0.023609	0.0268583
NC_031731.1	4938571	4938671	15.2	0.00371465	0.0109759
NW_017538159.1	31988	32077	15.2	0.0273257	0.029914
NW_017539101.1	168881	168949	15.2	0.00170855	0.00878493
NC_031709.1	13804557	13804807	15.1	0.00233592	0.00976583
NW_017538237.1	1266200	1266344	15.1	0.0114633	0.0179294
NW_017538307.1	334525	334789	15.1	0.00621481	0.0131762
NC_031709.1	10667440	10667502	15	0.00334583	0.0107491
NC_031712.1	10303919	10303962	15	0.00132853	0.00799567
NC_031727.1	8233136	8233256	14.9	0.00590305	0.0128616
NW_017541325.1	3450	3547	14.9	0.0210503	0.0249673
NC_031736.1	14753223	14753265	14.8	0.00334263	0.0107491
NC_031699.1	1507921	1508008	14.6	0.00238184	0.00980222
NC_031710.1	5967088	5967184	14.6	0.00987957	0.0165208
NC_031722.1	572924	573140	14.6	0.000468124	0.00557668
NC_031727.1	23825011	23825138	14.6	0.00311471	0.0104303
NW_017540498.1	138850	138984	14.6	0.013294	0.0194245
NC_031732.1	14774820	14774897	14.5	0.0167327	0.0218092
NW_017539220.1	66259	66374	14.5	0.00305052	0.0104048
NW_017539936.1	1180167	1180603	14.5	0.00259071	0.0103121
NW_017540446.1	24922	25032	14.5	0.00590269	0.0128616
NW_017542921.1	89485	89631	14.5	6.84492e-05	0.00388672
NC_031699.1	9704944	9705443	14.4	0.00214078	0.00964312
NW_017539248.1	74795	74970	14.4	0.0056988	0.0127531
NW_017542902.1	39644	39759	14.4	0.00278217	0.0103225
NC_031731.1	370648	370769	14.3	0.00534766	0.0123564
NW_017542578.1	1064	1225	14.3	0.0178485	0.0225696
NW_017545335.1	33634	34218	14.3	0.00161525	0.00864518
NC_031724.1	15564771	15565108	14.2	0.00674038	0.0135114
NW_017538140.1	71137	71247	14.2	0.00524107	0.0122448
NW_017538237.1	1598481	1598594	14.2	0.0294044	0.0316327
NW_017539372.1	91857	92145	14.2	0.00361586	0.0109673
NC_031719.1	7261924	7262180	14.1	0.00689115	0.0136155
NW_017538162.1	78378	78492	14.1	0.0173109	0.0223179
NW_017538237.1	1260962	1261065	14.1	0.0146097	0.0203415
NC_031716.1	10152324	10152494	14	0.00819123	0.0148974
NC_031739.1	11446529	11446604	14	0.0229964	0.0262759
NW_017538237.1	1280352	1280544	14	0.00091523	0.00664051
NW_017540788.1	50538	50727	14	0.000262696	0.00469447
NW_017545425.1	103125	103180	14	0.0350665	0.0365498
NC_031706.1	11200602	11200646	13.9	0.00501282	0.0120987
NW_017537972.1	401256	401311	13.9	0.0212683	0.0250689
NW_017540670.1	58652	58764	13.9	0.0139804	0.0199546
NW_017541311.1	78384	78554	13.9	0.0162116	0.0215155
NC_031700.1	3037152	3037346	13.8	0.0106852	0.0173137
NC_031726.1	12982345	12982446	13.8	0.021571	0.0252933
NW_017539377.1	85860	85934	13.8	0.00927729	0.0158971
NW_017541198.1	10272	10315	13.8	0.0208878	0.0248323
NW_017542581.1	33724	33768	13.8	0.0177844	0.0225696
NW_017546696.1	261	321	13.8	0.00514996	0.0121231
NC_031731.1	2149253	2149930	13.7	0.00153025	0.00839923
NC_031735.1	7203353	7203595	13.7	0.00165319	0.00867095
NW_017538237.1	1280849	1280952	13.7	0.0220987	0.0256314
NW_017538237.1	1592643	1592966	13.7	0.0222576	0.0257015
NC_031724.1	6483259	6483329	13.6	0.0103578	0.0169303
NW_017538055.1	241278	241347	13.6	0.00642319	0.0133204
NW_017538107.1	493189	493416	13.6	0.0204345	0.0245289
NW_017539088.1	119221	119997	13.6	0.00201766	0.00934612
NC_031744.1	2636641	2636693	13.5	0.00263898	0.0103121
NC_031697.1	11435041	11435277	13.4	0.00289638	0.0104048
NC_031708.1	1908216	1908309	13.4	0.0117589	0.0182173
NW_017538291.1	1232554	1232575	13.4	0.0204304	0.0245289
NW_017545567.1	1351565	1351595	13.4	0.0478498	0.0479232
NC_031734.1	5210079	5210311	13.3	0.00781488	0.0145595
NW_017541786.1	55568	55735	13.3	0.000275658	0.00469447
NC_031719.1	17620150	17620390	13.2	0.00390483	0.0111603
NC_031707.1	10678211	10678322	13.1	0.00444846	0.0117966
NC_031714.1	9005376	9005476	13.1	0.0280663	0.030571
NW_017542660.1	220699	220756	13.1	0.0047764	0.0119668
NC_031712.1	14498147	14498193	13	0.0116778	0.0181778
NW_017541112.1	215313	215452	13	0.000149493	0.00453606
NW_017546880.1	5749	5949	13	0.00439405	0.0117655
NC_031702.1	18012036	18012084	12.9	0.0377914	0.0388627
NW_017538237.1	1265160	1265242	12.9	9.2816e-05	0.00444375
NW_017541365.1	56435	56579	12.9	0.032729	0.0344155
NC_031720.1	5934012	5934033	12.8	0.00892625	0.0155022
NW_017546798.1	943	1029	12.8	0.0033345	0.0107491
NC_031714.1	9064455	9064529	12.7	0.00773287	0.0144687
NW_017538237.1	1255721	1255846	12.7	0.0143131	0.0201417
NW_017544565.1	283	697	12.7	0.0137619	0.019794
NC_031741.1	2723968	2724241	12.6	0.00866666	0.0152984
NC_031705.1	11564198	11564221	12.5	0.00516113	0.0121231
NC_031741.1	2720888	2721468	12.5	0.02399	0.027091
NC_031741.1	2737182	2737918	12.5	0.00109143	0.00718746
NW_017540847.1	31741	31823	12.5	0.0166033	0.0218092
NW_017538222.1	403322	403373	12.4	0.00297129	0.0104048
NW_017539982.1	40128	40203	12.4	0.0167058	0.0218092
NW_017540376.1	182961	183050	12.4	0.031152	0.03305
NW_017541596.1	302348	302460	12.4	0.0170994	0.0221107
NW_017542486.1	68906	69049	12.4	0.0156067	0.0210342
NW_017538237.1	1592409	1592551	12.3	0.0319483	0.033676
NW_017543356.1	1593783	1593915	12.3	0.0259594	0.0287558
NC_031711.1	7776677	7776770	12.2	0.0364134	0.0377129
NC_031719.1	16844433	16844954	12.2	0.00369966	0.0109759
NC_031731.1	4378436	4378479	12.2	0.00490198	0.0120465
NW_017538056.1	562452	563041	12.2	0.0400841	0.0407709
NW_017538237.1	1265697	1266064	12.2	0.0117125	0.0182101
NW_017538237.1	1283261	1283383	12.2	0.0382205	0.0392113
NW_017543356.1	1594142	1594203	12.2	0.0187843	0.0233752
NC_031721.1	1264786	1264986	12.1	0.0163952	0.0216722
NC_031740.1	2885679	2886103	12.1	0.000200138	0.00456802
NW_017538237.1	1281710	1281902	12.1	0.00829794	0.015005
NW_017542560.1	61936	62123	12.1	0.00337321	0.0107898
NC_031728.1	14246126	14246234	12	0.0395109	0.040345
NC_031732.1	1463635	1463961	12	0.00806876	0.0148211
NW_017537794.1	381534	381676	12	0.0133958	0.0195474
NW_017539776.1	579660	579793	12	0.00241282	0.00981663
NW_017543331.1	51868	52317	11.9	0.014607	0.0203415
NW_017543431.1	637287	637475	11.9	0.00388621	0.0111603
NW_017538237.1	1246572	1246718	11.8	0.0226796	0.0260277
NW_017538237.1	1593301	1593460	11.8	0.0264692	0.029172
NW_017540788.1	50214	50264	11.8	0.000307006	0.00483073
NW_017538237.1	1251368	1251506	11.7	0.006233	0.0131797
NW_017541937.1	44084	44147	11.7	0.00349974	0.0108567
NW_017538237.1	1254221	1254379	11.6	0.0111128	0.0176521
NW_017538237.1	1256390	1256555	11.6	0.0167889	0.021839
NW_017539362.1	25257	25332	11.6	0.0188111	0.0233752
NW_017539713.1	50427	50589	11.6	0.0146343	0.0203422
NW_017541177.1	209190	209441	11.5	0.00470044	0.0118971
NW_017543079.1	10186	10367	11.5	0.00474047	0.0119412
NC_031727.1	13642509	13642708	11.4	0.00448361	0.0117966
NC_031732.1	4222856	4223008	11.4	0.0161325	0.0214712
NW_017541978.1	127672	127991	11.4	0.0101971	0.0168031
NW_017545502.1	199707	200258	11.4	0.0137249	0.0197733
NW_017539929.1	1898	1960	11.1	0.0059916	0.0129339
NW_017539646.1	173597	173946	11	0.00626738	0.0131807
NW_017539776.1	212637	212778	11	0.0053123	0.0123012
NW_017540323.1	54814	54927	11	0.027379	0.0299472
NC_031726.1	7865490	7865561	10.9	0.0034495	0.0108055
NW_017538044.1	141932	142197	10.9	0.00584701	0.0128567
NW_017538237.1	1607886	1608120	10.9	0.0160033	0.0213487
NW_017538825.1	105521	106042	10.9	0.0168121	0.0218474
NC_031714.1	13089130	13089174	10.8	0.00225496	0.00967249
NC_031729.1	8228486	8228540	10.8	0.00406489	0.0113716
NW_017538044.1	141524	141599	10.8	0.0147891	0.0204333
NC_031714.1	13088007	13088812	10.7	0.00223923	0.00967249
NC_031727.1	7979560	7979682	10.7	0.000275331	0.00469447
NC_031729.1	8498876	8499039	10.7	0.00341098	0.0108055
NW_017538237.1	1261474	1261528	10.7	0.00548055	0.0124834
NW_017538237.1	1278883	1278935	10.7	0.00550055	0.0124834
NW_017538237.1	1597239	1597613	10.7	0.00636606	0.0132813
NW_017543833.1	45195	45519	10.7	0.0007473	0.00624513
NC_031701.1	11128027	11128206	10.5	0.00680744	0.0135114
NW_017538237.1	1592196	1592222	10.5	0.0166277	0.0218092
NW_017540757.1	136513	136818	10.5	0.00309991	0.0104276
NW_017538016.1	1192083	1192226	10.4	0.0140583	0.0200001
NW_017538237.1	1265511	1265593	10.4	0.00509505	0.0120987
NW_017538237.1	1283846	1283913	10.4	0.00440057	0.0117655
NW_017538237.1	1593118	1593143	10.4	0.000401064	0.00508534
NW_017541204.1	76676	76790	10.4	0.00480139	0.0119668
NW_017538237.1	1261313	1261434	10.1	0.00862292	0.0152984
NW_017538237.1	1598228	1598329	10.1	0.00623663	0.0131797
NW_017538211.1	176079	176410	-10.6	0.0238786	0.0270238
NW_017538258.1	741590	741813	-10.8	0.00191896	0.0091331
NW_017537884.1	560219	560415	-11.1	0.0111102	0.0176521
NW_017538159.1	273134	273270	-11.1	0.0355767	0.036993
NW_017538177.1	1293698	1293754	-11.1	0.0200674	0.0243795
NC_031724.1	14113239	14113531	-11.2	0.00646644	0.0133204
NC_031704.1	1769266	1769386	-11.4	0.00829942	0.015005
NC_031732.1	11962301	11962347	-11.4	0.00857997	0.0152521
NW_017538111.1	470594	470714	-11.4	0.00474538	0.0119412
NW_017540951.1	517829	518348	-11.4	0.000503032	0.00558305
NW_017538341.1	159524	159818	-11.5	0.0136503	0.0197733
NW_017545460.1	58320	58487	-11.6	0.00449742	0.0117966
NW_017543542.1	115191	115212	-11.7	0.0332019	0.0348363
NW_017538178.1	527514	527630	-11.8	0.00136022	0.00801211
NW_017538298.1	145054	145232	-11.8	0.00432695	0.0117484
NW_017541921.1	116345	116585	-11.8	0.0291629	0.0314507
NC_031745.1	1099805	1099873	-12.1	0.00470782	0.0118971
NW_017538088.1	24563	24669	-12.1	0.0105646	0.0171608
NW_017542917.1	30480	30568	-12.1	0.0407874	0.0414217
NW_017538038.1	131827	131955	-12.3	0.0175286	0.0224435
NW_017538088.1	15946	15978	-12.4	0.00952308	0.0160845
NW_017543101.1	5725	5757	-12.4	0.0137294	0.0197733
NC_031715.1	5166348	5166595	-12.5	0.000410986	0.00516104
NC_031719.1	17459304	17459689	-12.6	0.0148081	0.0204333
NC_031719.1	17459815	17459926	-12.6	0.0298167	0.0319185
NW_017538298.1	145280	145565	-12.7	0.0240003	0.027091
NW_017538220.1	310679	310860	-12.8	0.0108546	0.0174583
NW_017546455.1	8991	9252	-13	0.00911971	0.0157129
NW_017543254.1	264230	264388	-13.1	0.00273081	0.0103121
NC_031699.1	3370650	3370683	-13.2	0.00358301	0.0109332
NC_031710.1	12483684	12483807	-13.3	0.000232852	0.00468708
NW_017545060.1	20795	21290	-13.3	0.00884912	0.0154505
NW_017538369.1	5727	5916	-13.4	0.00112851	0.00722468
NC_031728.1	1626603	1626666	-13.5	0.00375124	0.0109839
NC_031741.1	2715115	2715185	-13.5	0.00504318	0.0120987
NW_017537855.1	141183	141293	-13.5	0.0342193	0.0357523
NW_017538046.1	1174900	1175402	-13.5	0.00509135	0.0120987
NC_031734.1	6473811	6473912	-13.6	0.0110597	0.0176462
NC_031745.1	5704804	5705368	-13.6	0.000158868	0.00453606
NC_031724.1	8828041	8828586	-13.7	0.00797533	0.0147555
NC_031728.1	668572	668690	-13.7	0.00902044	0.0156243
NC_031745.1	1099305	1099403	-13.7	0.0173711	0.0223734
NW_017542111.1	262875	262983	-13.7	0.0227059	0.0260351
NW_017541177.1	283104	283335	-13.8	0.000161457	0.00453606
NW_017541341.1	8805	8878	-13.9	0.019066	0.0235351
NC_031737.1	8373118	8373330	-14	0.0272719	0.0299094
NW_017538790.1	7195	7387	-14	0.00818131	0.0148974
NC_031720.1	3796097	3796215	-14.1	0.0287472	0.0311309
NW_017538790.1	63318	64350	-14.1	0.00032158	0.0049998
NW_017538211.1	217909	218002	-14.3	0.00485447	0.0120075
NW_017538318.1	58580	58677	-14.5	0.0412945	0.0418715
NC_031734.1	5419440	5419628	-14.6	0.0379208	0.0389651
NC_031744.1	5631466	5631658	-14.6	0.00332117	0.0107491
NC_031745.1	5783511	5784136	-14.7	8.05824e-05	0.00420962
NW_017541804.1	30119	30252	-14.9	0.000904785	0.00664051
NW_017541825.1	39523	39753	-14.9	0.0437793	0.0441171
NC_031698.1	14849207	14849296	-15	0.0176816	0.0225289
NW_017538790.1	64609	64813	-15	0.00391573	0.0111603
NC_031706.1	21944161	21944433	-15.1	0.0166944	0.0218092
NC_031729.1	18872547	18872654	-15.1	0.00321041	0.01061
NW_017539369.1	35967	36184	-15.1	0.00818853	0.0148974
NW_017544176.1	11472	11489	-15.1	0.0130825	0.0193138
NW_017537817.1	113401	113598	-15.3	0.0318554	0.0336051
NW_017537830.1	55566	55794	-15.3	0.00492741	0.0120509
NC_031719.1	9793424	9793569	-15.4	0.00367028	0.0109759
NC_031710.1	4498934	4499015	-15.5	0.0135299	0.0196552
NC_031745.1	5717788	5718001	-15.5	0.000141106	0.00453606
NC_031735.1	6160237	6160403	-15.6	0.00785316	0.0145795
NC_031736.1	12274707	12274757	-15.6	0.00392271	0.0111603
NW_017538237.1	1260508	1260580	-15.6	2.01855e-05	0.00324163
NW_017537946.1	279729	279826	-15.8	0.00139389	0.00809176
NC_031726.1	13114024	13114222	-15.9	0.000510284	0.00559767
NC_031728.1	668857	669751	-16	4.68302e-05	0.00388672
NC_031732.1	12650164	12650559	-16	0.00400068	0.0112363
NC_031699.1	16893736	16893920	-16.1	0.0144519	0.0202512
NC_031705.1	14023592	14023784	-16.2	0.00726239	0.0140306
NC_031724.1	1701854	1702114	-16.3	0.00677897	0.0135114
NC_031729.1	10624009	10624264	-16.3	0.000765585	0.00624513
NC_031742.1	2797299	2797489	-16.3	0.000381119	0.00507811
NW_017537814.1	239148	239497	-16.3	0.000222905	0.00468708
NC_031719.1	17460219	17460824	-16.4	0.00011116	0.00453606
NC_031726.1	13019523	13020143	-16.4	0.000184353	0.00456802
NW_017538078.1	1263	1360	-16.5	0.0184218	0.0230448
NC_031745.1	5717386	5717579	-16.7	0.0122539	0.0186488
NC_031739.1	4373436	4373533	-16.8	0.00734022	0.0140981
NW_017539883.1	868	1029	-16.9	0.0227486	0.0260611
NC_031699.1	18829296	18829908	-17	0.000116193	0.00453606
NC_031707.1	5406925	5407422	-17	0.00767073	0.0144078
NC_031707.1	11964910	11965229	-17.2	0.0283976	0.0308228
NC_031725.1	3754099	3754179	-17.2	0.0107839	0.0174089
NC_031742.1	1621259	1621423	-17.4	0.0211629	0.0250351
NC_031714.1	11796264	11796309	-17.5	0.000331821	0.00503906
NC_031724.1	2532473	2532534	-17.6	0.0242269	0.0272292
NW_017545460.1	49658	49802	-17.6	0.00644489	0.0133204
NC_031732.1	19630635	19630874	-17.7	0.0156226	0.0210342
NW_017537831.1	1318333	1318537	-17.7	0.00734049	0.0140981
NW_017537842.1	850477	850575	-17.7	0.00449826	0.0117966
NC_031737.1	11768498	11768947	-17.8	0.0386411	0.0396116
NC_031736.1	18863730	18864142	-18	0.0134279	0.0195623
NW_017537817.1	74552	74768	-18	0.000764086	0.00624513
NW_017541771.1	34177	34308	-18.1	0.00509518	0.0120987
NC_031712.1	10693884	10694003	-18.2	0.00839072	0.0151149
NC_031726.1	13128489	13128815	-18.2	0.0167076	0.0218092
NC_031743.1	11042992	11044010	-18.2	0.000280374	0.00469447
NC_031702.1	5298062	5298250	-18.3	0.00854135	0.0152521
NC_031736.1	12852230	12852283	-18.3	0.00232444	0.00976583
NW_017543059.1	89079	89150	-18.3	0.0205082	0.0245719
NC_031714.1	7208263	7208332	-18.5	0.00301796	0.0104048
NW_017543887.1	28428	28535	-18.6	0.00185658	0.00905241
NW_017538265.1	127753	127779	-18.7	0.0332359	0.0348363
NC_031726.1	18212870	18212940	-18.9	0.0122237	0.0186364
NC_031727.1	20800513	20800679	-18.9	0.000179716	0.00456802
NW_017537930.1	299551	299756	-19	0.0152512	0.0207913
NW_017537935.1	195773	195963	-19.3	0.0291071	0.0314424
NC_031740.1	4201613	4201667	-19.4	0.0144245	0.0202346
NC_031745.1	5715896	5716099	-19.4	0.000378525	0.00507811
NW_017541482.1	2358	2483	-19.4	0.000908217	0.00664051
NW_017543671.1	24933	25044	-19.4	0.00357712	0.0109332
NW_017537788.1	1145344	1145495	-19.5	0.00758705	0.0143557
NC_031723.1	16182943	16183107	-19.6	0.00368202	0.0109759
NC_031699.1	18507439	18507572	-19.8	0.0202511	0.0244938
NC_031726.1	13127285	13127341	-19.9	0.00683745	0.0135504
NC_031726.1	13020473	13021135	-20	0.000105617	0.00453606
NC_031730.1	11449562	11449696	-20	0.00776409	0.0145063
NW_017540987.1	49969	50427	-20	0.000556786	0.00561706
NW_017545358.1	407241	407340	-20	0.0155602	0.0210342
NC_031705.1	3206993	3207046	-20.1	0.0250209	0.0279532
NC_031731.1	1288985	1289011	-20.3	0.00389048	0.0111603
NW_017537817.1	74244	74437	-20.5	0.00427558	0.0116331
NW_017537816.1	205327	205480	-20.8	0.0110641	0.0176462
NW_017539936.1	815348	815668	-20.8	4.24438e-05	0.00388672
NW_017539244.1	56845	56992	-20.9	0.0314987	0.0333095
NC_031729.1	16586495	16586654	-21	0.0174952	0.0224326
NW_017542136.1	15417	15619	-21	0.000266941	0.00469447
NC_031704.1	17347150	17347328	-21.2	0.00553659	0.0124884
NW_017542138.1	40314	40353	-21.2	0.0167019	0.0218092
NC_031710.1	5635007	5635048	-21.4	0.00918367	0.0158022
NW_017546455.1	58560	58753	-21.4	0.00485444	0.0120075
NC_031729.1	18871104	18871307	-21.5	0.000469705	0.00557668
NW_017542789.1	117641	117728	-21.5	0.000206366	0.00456802
NW_017541771.1	32436	32628	-21.6	0.0301142	0.0321317
NW_017543937.1	13620	14129	-21.6	0.00068094	0.00624513
NW_017538034.1	122300	122363	-21.9	0.0216293	0.0252933
NW_017543040.1	50834	51362	-21.9	0.00109991	0.00718746
NW_017538269.1	374594	374996	-22.1	0.00136194	0.00801211
NW_017538951.1	8939	8964	-22.1	0.00495634	0.0120987
NC_031726.1	13128906	13129372	-22.3	0.00111781	0.00719141
NW_017539876.1	362538	362661	-22.3	0.00160856	0.00864518
NC_031737.1	7155720	7156205	-22.4	0.00161419	0.00864518
NC_031726.1	3723151	3723200	-22.5	0.000349216	0.00507811
NW_017542071.1	208919	208980	-22.5	0.0191972	0.0236322
NC_031705.1	4816238	4816372	-22.6	0.00219503	0.00967249
NC_031726.1	12582270	12582355	-22.7	0.00500259	0.0120987
NC_031726.1	3723043	3723125	-22.8	4.98495e-06	0.00172067
NC_031733.1	8007877	8008033	-22.8	0.0111373	0.0176521
NW_017539876.1	363597	363801	-22.9	0.00238721	0.00980222
NC_031734.1	15636090	15636123	-23	0.0139601	0.0199474
NC_031714.1	15629527	15629661	-23.2	0.0123822	0.018753
NW_017538166.1	100332	100629	-23.3	0.00305256	0.0104048
NW_017538243.1	689476	689745	-23.4	0.00218121	0.00965647
NC_031719.1	368648	368841	-23.5	0.00427116	0.0116331
NC_031705.1	134755	134840	-23.6	0.00990948	0.0165285
NW_017538538.1	24717	24782	-23.8	0.0298746	0.0319282
NC_031723.1	4340303	4340367	-24	0.00345014	0.0108055
NW_017546455.1	66326	66670	-24.3	0.00867426	0.0152984
NW_017537910.1	46665	46794	-24.4	0.00742513	0.0141565
NW_017543141.1	26036	26189	-24.6	0.0155231	0.0210342
NC_031709.1	20862472	20862706	-24.8	0.0451666	0.0454449
NC_031744.1	92315	92402	-24.9	0.0176736	0.0225289
NW_017537793.1	369885	370280	-24.9	0.00084733	0.00658698
NW_017539390.1	468370	468499	-25	0.0137323	0.0197733
NW_017546455.1	7617	7722	-25	0.0158867	0.0212365
NW_017539455.1	472234	472248	-25.1	0.00212925	0.00964312
NW_017538813.1	21496	21616	-25.6	0.0126671	0.0189431
NW_017541731.1	55982	56255	-25.6	0.00206784	0.00947581
NW_017542986.1	20889	20942	-25.6	0.00136854	0.00801488
NC_031732.1	7143155	7143322	-25.9	0.0177715	0.0225696
NW_017542584.1	11056	11109	-25.9	0.0292964	0.0315686
NW_017538968.1	59722	59782	-26.3	0.00330327	0.0107491
NC_031722.1	15710700	15710829	-26.6	0.00434724	0.0117547
NC_031734.1	15636414	15636593	-26.6	0.000389292	0.00507811
NC_031710.1	11306894	11307425	-26.8	0.0025151	0.010138
NC_031720.1	11846966	11847071	-27	0.00484874	0.0120075
NC_031727.1	22229898	22230036	-27	0.00272729	0.0103121
NC_031727.1	23926528	23926673	-27.3	0.0117403	0.0182101
NC_031701.1	11671853	11672335	-27.6	0.0031008	0.0104276
NC_031727.1	23926243	23926340	-27.7	0.00465926	0.0118971
NC_031741.1	16326806	16326900	-27.9	0.000328939	0.00503906
NC_031726.1	13114430	13114537	-28	0.000338163	0.00507487
NW_017537922.1	65871	65930	-28	0.00367158	0.0109759
NC_031701.1	14760912	14761405	-28.5	0.000443319	0.00540463
NW_017546941.1	7675	7834	-28.5	0.00406814	0.0113716
NW_017538026.1	98837	98997	-28.7	0.0104582	0.0170304
NW_017546354.1	95628	95710	-29.2	0.0373242	0.0385001
NC_031711.1	3741357	3741423	-29.4	0.0126985	0.0189534
NC_031722.1	1630412	1630601	-29.6	0.00181212	0.00898407
NC_031707.1	18860980	18861071	-29.7	0.0103001	0.016857
NW_017538285.1	264776	264855	-29.7	0.0313968	0.0332556
NW_017543325.1	206640	206837	-29.7	0.0111916	0.0176915
NC_031706.1	16626962	16627144	-30.2	0.0123919	0.018753
NC_031726.1	10870068	10870144	-30.2	0.0192237	0.0236404
NC_031736.1	12666680	12666951	-30.2	0.0128781	0.0190906
NC_031712.1	6563508	6563766	-31	0.00174759	0.00885337
NC_031705.1	11000226	11000288	-32.4	0.00868004	0.0152984
NW_017537856.1	92039	92086	-32.4	0.00552366	0.0124834
NC_031717.1	8212609	8212688	-32.7	0.00115612	0.00732955
NW_017541861.1	550385	550518	-33.2	0.00667602	0.0135114
NC_031727.1	3935668	3936039	-33.5	5.25601e-06	0.00172067
NC_031744.1	1069239	1069290	-33.6	0.00539323	0.0124006
NC_031698.1	14012277	14012308	-33.7	0.00276395	0.0103225
NC_031698.1	14011918	14011977	-33.8	0.0221575	0.025644
NC_031745.1	5772502	5772550	-34	0.00052625	0.00559767
NW_017541461.1	61640	61752	-34	0.00108356	0.00718746
NC_031702.1	9046465	9046520	-34.3	0.0258854	0.0287382
NW_017538021.1	674788	674850	-34.8	0.0223116	0.0257184
NC_031735.1	13283498	13283674	-35.2	0.00486652	0.0120145
NC_031732.1	6663043	6663097	-35.8	0.0189507	0.0234371
NW_017538537.1	160707	160963	-36.4	0.00550481	0.0124834
NW_017540333.1	399384	399501	-36.8	0.0155473	0.0210342
NC_031726.1	3723812	3724051	-37.2	0.00263386	0.0103121
NC_031735.1	11649987	11650056	-37.7	0.0176429	0.0225289
NW_017541503.1	50159	50372	-37.8	0.00385092	0.0111603
NW_017540524.1	228932	229198	-38.1	0.00262396	0.0103121
NW_017545468.1	2114470	2114600	-38.3	0.000374117	0.00507811
NW_017538230.1	560137	560223	-38.6	0.006109	0.0130612
NW_017545499.1	447635	447873	-38.8	0.00668512	0.0135114
NW_017543266.1	89397	89563	-38.9	0.0042044	0.0116079
NC_031736.1	11359116	11359308	-39.2	0.00131642	0.00795947
NC_031743.1	13731994	13732081	-39.5	0.00568011	0.0127531
NW_017545217.1	50102	50200	-39.5	0.0358185	0.0371951
NC_031744.1	2762693	2762708	-39.6	0.0203971	0.0245289
NW_017540173.1	188211	188318	-39.7	0.0142539	0.0200816
NC_031708.1	4858381	4858555	-40.1	0.00364081	0.0109759
NC_031726.1	17221382	17221582	-40.3	0.000982616	0.00686255
NC_031735.1	10540446	10540484	-40.6	0.000294288	0.00480426
NC_031714.1	8203526	8203569	-42	0.000500985	0.00558305
NW_017544767.1	4620	4789	-42	0.00263973	0.0103121
NW_017538271.1	141357	141522	-42.5	0.00552483	0.0124834
NW_017545468.1	2363285	2363415	-43.4	0.000532108	0.00559767
NC_031705.1	23306500	23306687	-43.7	0.000830318	0.00657209
NW_017539244.1	56436	56573	-44	1.4959e-06	0.00172067
NC_031746.1	7563665	7563775	-44.6	0.012223	0.0186364
NC_031717.1	5788351	5788540	-45.8	0.00897955	0.0155741
NC_031731.1	5322902	5323024	-46	0.00185762	0.00905241
NW_017540518.1	36452	36489	-46.1	0.00102535	0.00708525
NC_031726.1	6205157	6205448	-47.1	0.000394997	0.00507811
NW_017542290.1	32256	32371	-47.1	0.00441347	0.0117655
NW_017538047.1	8824	8888	-47.4	0.0426891	0.0431516
NC_031727.1	15516246	15516277	-48.2	0.00162274	0.00864518
NC_031724.1	18605593	18605672	-48.4	0.0326302	0.0343393
NC_031704.1	18085933	18086040	-49.5	0.000825368	0.00657209
NW_017537902.1	991944	992160	-50.5	0.00673856	0.0135114
NC_031722.1	2862330	2862477	-51.6	0.00158171	0.00860712
NW_017537861.1	555108	555151	-55.2	0.0101695	0.0167906
NC_031726.1	6204541	6204877	-55.5	0.0017209	0.00881372
NW_017537978.1	33533	33780	-59.4	0.00325028	0.0106924
NW_017543338.1	21339	21392	-61	0.00093095	0.00667157
NC_031713.1	62933	63106	-67	0.000751062	0.00624513
