# Supplementary material for: Changes in Phenotypes and DNA Methylation of In Vitro Aging Sperm in Common Carp Cyprinus carpio
Source: Int J Mol Sci. 2021 May 31;22(11):5925. doi: 10.3390/ijms22115925 (PMC8198300; doi:10.3390/ijms22115925)
Supplement: Supplementary file 1 [file ijms-22-05925-s001.zip › Supplementary_table_6.xlsx]

## Sheet: T96.DMR.gtf
Chr	DMR.Start	DMR.End	Mean.Diff	pDMR	qDMR.BH	type	db_xref	gbkey	gene	gene_biotype	protein_id	transcript_id	product
NW_017538271.1	424845	425207	-52.4	0.000899397	0.00657822	gene	GeneID:109064974	Gene	acbd3	protein_coding	XP_018937538.1	XM_019081993.1	Golgi resident protein GCP60
NW_017538271.1	424845	425207	-52.4	0.000899397	0.00657822	exon	GeneID:109064974	mRNA	acbd3	protein_coding	XP_018937538.1	XM_019081993.1	Golgi resident protein GCP60
NW_017540562.1	137134	137223	26	0.0209555	0.0245568	gene	GeneID:109074198	Gene	adgra1	protein_coding	XP_018945791.1	XM_019090246.1	adhesion G protein-coupled receptor A1
NW_017540562.1	137134	137223	26	0.0209555	0.0245568	CDS	GeneID:109074198	CDS	adgra1	protein_coding	XP_018945791.1	XM_019090246.1	adhesion G protein-coupled receptor A1
NW_017540562.1	137134	137223	26	0.0209555	0.0245568	exon	GeneID:109074198	mRNA	adgra1	protein_coding	XP_018945791.1	XM_019090246.1	adhesion G protein-coupled receptor A1
NC_031729.1	9588094	9588239	-18.1	0.000352617	0.00463624	gene	GeneID:109107551	Gene	agbl5	protein_coding	XP_018976358.1	XM_019120813.1	LOW QUALITY PROTEIN: cytosolic carboxypeptidase-like protein 5
NW_017542551.1	514994	515100	-18.1	0.00911574	0.0152605	gene	GeneID:109081588	Gene	aknad1	protein_coding	XP_018952119.1	XM_019096574.1	protein AKNAD1 isoform X1
NW_017542551.1	514994	515100	-18.1	0.00911574	0.0152605	CDS	GeneID:109081588	CDS	aknad1	protein_coding	XP_018952119.1	XM_019096574.1	protein AKNAD1 isoform X1
NW_017542551.1	514994	515100	-18.1	0.00911574	0.0152605	exon	GeneID:109081588	mRNA	aknad1	protein_coding	XP_018952119.1	XM_019096574.1	protein AKNAD1 isoform X1
NW_017540928.1	66721	66751	-25.8	0.00377242	0.0105621	gene	GeneID:109075340	Gene	arap1	protein_coding	XP_018946803.1	XM_019091258.1	arf-GAP with Rho-GAP domain, ANK repeat and PH domain-containing protein 1 isoform X2
NW_017538350.1	214469	214510	14.7	0.0132747	0.018758	gene	GeneID:109066738	Gene	arap2	protein_coding	XP_018939310.1	XM_019083765.1	LOW QUALITY PROTEIN: arf-GAP with Rho-GAP domain, ANK repeat and PH domain-containing protein 2
NC_031727.1	807346	807404	-18.7	0.0384184	0.0391189	gene	GeneID:109104554	Gene	atp8b1	protein_coding	XP_018973362.1	XM_019117817.1	phospholipid-transporting ATPase IC
NC_031731.1	9273724	9273762	-23.7	0.00127603	0.00732263	gene	GeneID:109108851	Gene	btbd7	protein_coding	XP_018977507.1	XM_019121962.1	BTB/POZ domain-containing protein 7
NW_017541932.1	1282375	1282431	12.1	0.0170364	0.0213876	gene	GeneID:109079154	Gene	fcf1	protein_coding	XP_018949864.1	XM_019094319.1	rRNA-processing protein FCF1 homolog
NW_017537980.1	236289	236542	21.8	0.00779776	0.0141979	gene	GeneID:109056800	Gene	frmd5	protein_coding	XP_018929532.1	XM_019073987.1	FERM domain-containing protein 5
NW_017542360.1	216232	216282	-52.4	0.000140587	0.0036385	gene	GeneID:109080797	Gene	gabrb3	protein_coding	XP_018951357.1	XM_019095812.1	gamma-aminobutyric acid receptor subunit beta-3 isoform X1
NW_017541143.1	734921	734989	20.2	0.022998	0.0262422	gene	GeneID:109075975	Gene	kremen1	protein_coding	XP_018947343.1	XM_019091798.1	kremen protein 1
NC_031736.1	12628522	12628596	-32.2	0.0096618	0.0157482	gene	GeneID:109044890	Gene	LOC109044890	pseudogene			protocadherin gamma-A11-like
NC_031736.1	12647261	12647402	-16.1	0.00414313	0.0108415	gene	GeneID:109044895	Gene	LOC109044895	pseudogene			protocadherin alpha-8-like
NC_031736.1	16708460	16708542	-13.5	0.0150531	0.0201367	gene	GeneID:109044950	Gene	LOC109044950	pseudogene			carboxypeptidase Z-like
NC_031737.1	9441713	9441852	12.1	0.0359606	0.0370744	gene	GeneID:109045359	Gene	LOC109045359	protein_coding	XP_018918767.1	XM_019063222.1	transmembrane protein 127-like
NC_031737.1	9327563	9327672	-13.6	0.000441335	0.00503988	gene	GeneID:109045359	Gene	LOC109045359	protein_coding	XP_018918767.1	XM_019063222.1	transmembrane protein 127-like
NC_031737.1	9326962	9327083	-15.3	0.00281849	0.00949183	gene	GeneID:109045359	Gene	LOC109045359	protein_coding	XP_018918767.1	XM_019063222.1	transmembrane protein 127-like
NC_031737.1	9400120	9400194	-24	0.00621188	0.0126929	gene	GeneID:109045359	Gene	LOC109045359	protein_coding	XP_018918767.1	XM_019063222.1	transmembrane protein 127-like
NC_031701.1	9605503	9605604	28.3	0.00904288	0.0152269	gene	GeneID:109045407	Gene	LOC109045407	protein_coding	XP_018918823.1	XM_019063278.1	chromosome-associated kinesin KIF4A-like
NC_031737.1	460877	460948	-17.4	0.0111684	0.0170594	gene	GeneID:109045491	Gene	LOC109045491	protein_coding	XP_018918908.1	XM_019063363.1	protein tweety homolog 2-like
NC_031737.1	8517041	8517110	10.8	0.0256129	0.0282628	gene	GeneID:109045605	Gene	LOC109045605	pseudogene			angiogenic factor with G patch and FHA domains 1-like
NC_031738.1	3192357	3192508	-15.5	0.0100181	0.0160889	gene	GeneID:109045855	Gene	LOC109045855	pseudogene			transcription factor 20-like
NC_031738.1	7470442	7470465	-18.9	0.0371268	0.0380951	gene	GeneID:109045962	Gene	LOC109045962	protein_coding	XP_018919309.1	XM_019063764.1	LOW QUALITY PROTEIN: alpha-2,8-sialyltransferase 8E-like
NC_031738.1	7470442	7470465	-18.9	0.0371268	0.0380951	CDS	GeneID:109045962	CDS	LOC109045962		XP_018919309.1	XM_019063764.1	alpha-2,8-sialyltransferase 8E-like
NC_031738.1	7470442	7470465	-18.9	0.0371268	0.0380951	exon	GeneID:109045962	mRNA	LOC109045962		XP_018919309.1	XM_019063764.1	alpha-2,8-sialyltransferase 8E-like
NC_031738.1	7237743	7237855	22.3	0.0246501	0.0275464	gene	GeneID:109045964	Gene	LOC109045964	protein_coding	XP_018919313.1	XM_019063768.1	alpha-2,8-sialyltransferase 8E-like
NC_031738.1	10083455	10083509	11.7	0.0342444	0.0356018	gene	GeneID:109046045	Gene	LOC109046045	pseudogene			soluble lamin-associated protein of 75 kDa-like
NC_031738.1	10532997	10533078	-25	0.0393688	0.0400161	gene	GeneID:109046066	Gene	LOC109046066	protein_coding	XP_018919406.1	XM_019063861.1	5-hydroxytryptamine receptor 3A-like
NC_031738.1	6805131	6805209	-39.2	0.0330767	0.0347004	gene	GeneID:109046247	Gene	LOC109046247	protein_coding	XP_018919576.1	XM_019064031.1	breakpoint cluster region protein-like
NC_031739.1	1467406	1467504	-22	0.000365003	0.00463624	gene	GeneID:109046438	Gene	LOC109046438	pseudogene			uncharacterized LOC109046438
NC_031739.1	10851704	10851760	18	0.0120736	0.0178122	gene	GeneID:109046707	Gene	LOC109046707	protein_coding	XP_018920038.1	XM_019064493.1	serine/threonine-protein kinase Nek7-like
NC_031739.1	11636506	11636578	-30.9	0.0162881	0.0208233	gene	GeneID:109046727	Gene	LOC109046727	protein_coding	XP_018920069.1	XM_019064524.1	transcription factor E2-alpha-like
NC_031739.1	13184537	13184669	-16.2	0.00100225	0.00669844	gene	GeneID:109046783	Gene	LOC109046783	protein_coding	XP_018920129.1	XM_019064584.1	serine/arginine-rich splicing factor 4-like
NC_031739.1	890759	890879	-10.4	0.0346606	0.0359913	gene	GeneID:109046834	Gene	LOC109046834	protein_coding	XP_018920170.1	XM_019064625.1	Kv channel-interacting protein 2-like
NC_031739.1	885439	885467	-10.5	0.00208047	0.00863618	gene	GeneID:109046834	Gene	LOC109046834	protein_coding	XP_018920170.1	XM_019064625.1	Kv channel-interacting protein 2-like
NC_031739.1	888883	889500	-10.6	0.00348908	0.0102847	gene	GeneID:109046834	Gene	LOC109046834	protein_coding	XP_018920170.1	XM_019064625.1	Kv channel-interacting protein 2-like
NC_031739.1	885250	885352	-12.4	0.00850638	0.0148521	gene	GeneID:109046834	Gene	LOC109046834	protein_coding	XP_018920170.1	XM_019064625.1	Kv channel-interacting protein 2-like
NC_031739.1	886003	886084	-14.7	0.0159986	0.0206451	gene	GeneID:109046834	Gene	LOC109046834	protein_coding	XP_018920170.1	XM_019064625.1	Kv channel-interacting protein 2-like
NC_031739.1	882338	882527	-18	0.00715129	0.0134846	gene	GeneID:109046834	Gene	LOC109046834	protein_coding	XP_018920170.1	XM_019064625.1	Kv channel-interacting protein 2-like
NC_031739.1	881552	881594	-21	0.00248247	0.00914287	gene	GeneID:109046834	Gene	LOC109046834	protein_coding	XP_018920170.1	XM_019064625.1	Kv channel-interacting protein 2-like
NC_031739.1	3250964	3251037	11.9	0.00487217	0.011423	gene	GeneID:109046871	Gene	LOC109046871	pseudogene			sarcalumenin-like
NC_031739.1	9349159	9349294	-19.8	0.0131078	0.0186745	gene	GeneID:109046964	Gene	LOC109046964	protein_coding	XP_018920271.1	XM_019064726.1	GTPase IMAP family member 4-like
NC_031701.1	775155	775393	12	0.00252343	0.00926416	gene	GeneID:109047056	Gene	LOC109047056	protein_coding	XP_018920340.1	XM_019064795.1	uncharacterized LOC109047056
NC_031740.1	343549	343632	24.6	0.0217854	0.0252413	gene	GeneID:109047149	Gene	LOC109047149	protein_coding	XP_018920407.1	XM_019064862.1	syce2 synaptonemal complex central element protein 2
NC_031740.1	1479910	1480016	26.6	0.00686345	0.0131861	gene	GeneID:109047180	Gene	LOC109047180	protein_coding	XP_018920713.1	XM_019065168.1	centromere protein P-like
NC_031740.1	1479910	1480016	26.6	0.00686345	0.0131861	exon	GeneID:109047180	mRNA	LOC109047180		XP_018920432.1	XM_019064887.1	asporin-like
NC_031740.1	1479910	1480016	26.6	0.00686345	0.0131861	CDS	GeneID:109047180	CDS	LOC109047180		XP_018920432.1	XM_019064887.1	asporin-like
NC_031697.1	4030307	4030443	-17.2	0.015566	0.0204487	gene	GeneID:109047210	Gene	LOC109047210	protein_coding	XP_018920556.1	XM_019065011.1	follistatin-related protein 1-like
NC_031740.1	12209989	12210079	-43.2	0.00338127	0.0101587	gene	GeneID:109047337	Gene	LOC109047337	V_segment			Ig kappa chain V-III region CLL-like
NC_031740.1	13244418	13244590	-17.5	0.00372046	0.0105621	gene	GeneID:109047373	Gene	LOC109047373	protein_coding	XP_018920636.1	XM_019065091.1	uncharacterized LOC109047373
NC_031740.1	15410464	15410524	21.4	0.00672262	0.013061	gene	GeneID:109047413	Gene	LOC109047413	protein_coding	XP_018920676.1	XM_019065131.1	protein bicaudal D homolog 1-like
NC_031740.1	15410464	15410524	21.4	0.00672262	0.013061	gene	GeneID:109047422	Gene	LOC109047422	lncRNA		XR_002010745.1	uncharacterized LOC109047422
NC_031740.1	15593404	15593458	18.7	0.0143912	0.0196568	exon	GeneID:109047429	mRNA	LOC109047429		XP_018920690.1	XM_019065145.1	TSC22 domain family protein 2-like isoform X1
NC_031740.1	15593404	15593458	18.7	0.0143912	0.0196568	exon	GeneID:109047429	mRNA	LOC109047429		XP_018920691.1	XM_019065146.1	TSC22 domain family protein 2-like isoform X2
NC_031740.1	15593404	15593458	18.7	0.0143912	0.0196568	exon	GeneID:109047429	mRNA	LOC109047429		XP_018920692.1	XM_019065147.1	TSC22 domain family protein 2-like isoform X3
NC_031740.1	15593404	15593458	18.7	0.0143912	0.0196568	exon	GeneID:109047429	misc_RNA	LOC109047429		XP_018920690.1	XM_019065145.1	TSC22 domain family protein 2-like, transcript variant X1
NC_031740.1	15593404	15593458	18.7	0.0143912	0.0196568	gene	GeneID:109047429	Gene	LOC109047429	protein_coding	XP_018920690.1	XM_019065146.1	TSC22 domain family protein 2-like, transcript variant X2
NC_031740.1	15593404	15593458	18.7	0.0143912	0.0196568	CDS	GeneID:109047429	CDS	LOC109047429		XP_018920690.1	XM_019065147.1	TSC22 domain family protein 2-like, transcript variant X4
NC_031740.1	15593404	15593458	18.7	0.0143912	0.0196568	CDS	GeneID:109047429	CDS	LOC109047429		XP_018920690.1	XR_002010748.1	TSC22 domain family protein 2-like, transcript variant X3
NC_031740.1	15593404	15593458	18.7	0.0143912	0.0196568	CDS	GeneID:109047429	CDS	LOC109047429		XP_018920690.1	XM_019065145.1	TSC22 domain family protein 2-like
NC_031740.1	1479910	1480016	26.6	0.00686345	0.0131861	gene	GeneID:109047458	Gene	LOC109047458	protein_coding	XP_018920432.1	XM_019064887.1	asporin-like
NC_031740.1	2480553	2480630	-16	0.0227154	0.02604	gene	GeneID:109047473	Gene	LOC109047473	protein_coding	XP_018920727.1	XM_019065182.1	spectrin beta chain, non-erythrocytic 5-like
NC_031740.1	2243404	2243492	22.1	0.000441666	0.00503988	gene	GeneID:109047663	Gene	LOC109047663	protein_coding	XP_018920867.1	XM_019065322.1	PHD finger protein 3-like
NC_031740.1	2678075	2678137	-11.9	0.0108499	0.0167942	gene	GeneID:109047677	Gene	LOC109047677	protein_coding	XP_018920897.1	XM_019065352.1	uncharacterized LOC109047677
NC_031740.1	5296258	5296293	38.3	0.00844916	0.0148332	gene	GeneID:109047769	Gene	LOC109047769	protein_coding	XP_018920977.1	XM_019065432.1	protein NLRC3-like
NC_031740.1	10327439	10327541	-16.8	0.00563726	0.0122315	gene	GeneID:109047814	Gene	LOC109047814	protein_coding	XP_018921022.1	XM_019065477.1	probable phospholipid-transporting ATPase IF
NC_031701.1	4100740	4100892	-26.8	0.00238976	0.00905179	gene	GeneID:109048039	Gene	LOC109048039	protein_coding	XP_018921264.1	XM_019065719.1	sept9a septin 9a
NC_031741.1	6861276	6861356	-14.7	0.00571896	0.0122868	gene	GeneID:109048055	Gene	LOC109048055	protein_coding	XP_018921281.1	XM_019065736.1	6-phosphofructo-2-kinase/fructose-2,6-bisphosphatase-like
NC_031741.1	6861276	6861356	-14.7	0.00571896	0.0122868	gene	GeneID:109048060	Gene	LOC109048060	protein_coding	XP_018921291.1	XM_019065746.1	gastrula zinc finger protein XlCGF57.1-like
NC_031741.1	16318243	16318415	39.5	0.00737937	0.0137351	gene	GeneID:109048272	Gene	LOC109048272	protein_coding	XP_018921508.1	XM_019065963.1	uncharacterized LOC109048272
NC_031741.1	16307070	16307727	-18	0.0137597	0.0191003	gene	GeneID:109048272	Gene	LOC109048272	protein_coding	XP_018921508.1	XM_019065963.1	uncharacterized LOC109048272
NC_031741.1	16307070	16307727	-18	0.0137597	0.0191003	gene	GeneID:109048274	Gene	LOC109048274	protein_coding	XP_018921513.1	XM_019065968.1	uncharacterized LOC109048274
NC_031701.1	5291030	5291100	-20.2	0.0161242	0.0207055	gene	GeneID:109048512	Gene	LOC109048512	protein_coding	XP_018921721.1	XM_019066176.1	LOW QUALITY PROTEIN: protein patched homolog 1-like
NC_031701.1	5291030	5291100	-20.2	0.0161242	0.0207055	CDS	GeneID:109048512	CDS	LOC109048512		XP_018921721.1	XM_019066176.1	protein patched homolog 1-like
NC_031701.1	5291030	5291100	-20.2	0.0161242	0.0207055	exon	GeneID:109048512	mRNA	LOC109048512		XP_018921721.1	XM_019066176.1	protein patched homolog 1-like
NC_031741.1	17175731	17175893	10.6	0.00128282	0.00732263	gene	GeneID:109048564	Gene	LOC109048564	lncRNA		XR_002010955.1	uncharacterized LOC109048564
NC_031742.1	1182161	1182273	30.9	0.00530913	0.0119587	exon	GeneID:109048601	mRNA	LOC109048601		XP_018921785.1	XM_019066240.1	uncharacterized LOC109048601, transcript variant X2
NC_031742.1	1182161	1182273	30.9	0.00530913	0.0119587	gene	GeneID:109048601	Gene	LOC109048601	protein_coding	XP_018921785.1	XM_019066240.1	uncharacterized LOC109048601
NC_031742.1	1182161	1182273	30.9	0.00530913	0.0119587	exon	GeneID:109048601	misc_RNA	LOC109048601		XP_018921785.1	XR_002010962.1	uncharacterized LOC109048601, transcript variant X1
NC_031742.1	6310618	6310752	-15.2	0.0184859	0.0225029	gene	GeneID:109048705	Gene	LOC109048705	protein_coding	XP_018921907.1	XM_019066362.1	syntenin-1-like
NC_031742.1	6310618	6310752	-15.2	0.0184859	0.0225029	gene	GeneID:109048706	Gene	LOC109048706	protein_coding	XP_018921909.1	XM_019066364.1	neural cell adhesion molecule L1.1-like
NC_031742.1	7412294	7412519	-30.4	0.00138492	0.00756243	gene	GeneID:109048860	Gene	LOC109048860	protein_coding	XP_018922067.1	XM_019066522.1	plasma membrane calcium-transporting ATPase 3-like
NC_031742.1	7496036	7496301	19.7	0.00206322	0.00858519	exon	GeneID:109048866	mRNA	LOC109048866		XP_018922074.1	XM_019066529.1	protocadherin gamma-A11-like
NC_031742.1	7496036	7496301	19.7	0.00206322	0.00858519	gene	GeneID:109048866	Gene	LOC109048866	protein_coding	XP_018922074.1	XM_019066529.1	protocadherin gamma-A11-like
NC_031742.1	7496036	7496301	19.7	0.00206322	0.00858519	CDS	GeneID:109048866	CDS	LOC109048866		XP_018922074.1	XM_019066529.1	protocadherin gamma-A11-like
NC_031743.1	1287354	1287401	-20.7	0.0346596	0.0359913	gene	GeneID:109048914	Gene	LOC109048914	protein_coding	XP_018922114.1	XM_019066569.1	forkhead box protein P1-B
NC_031743.1	1196673	1196856	-25.8	0.0192709	0.0230773	gene	GeneID:109048914	Gene	LOC109048914	protein_coding	XP_018922114.1	XM_019066569.1	forkhead box protein P1-B
NC_031743.1	7394083	7394170	-15.5	0.00895255	0.0151875	gene	GeneID:109049030	Gene	LOC109049030	pseudogene			MKL/myocardin-like protein 1
NC_031743.1	7710420	7710468	-18.4	0.000310097	0.00459611	gene	GeneID:109049037	Gene	LOC109049037	protein_coding	XP_018922244.1	XM_019066699.1	frizzled-8-like
NC_031743.1	7710420	7710468	-18.4	0.000310097	0.00459611	exon	GeneID:109049037	mRNA	LOC109049037		XP_018922244.1	XM_019066698.1	frizzled-8-like, transcript variant X1
NC_031743.1	7710420	7710468	-18.4	0.000310097	0.00459611	exon	GeneID:109049037	mRNA	LOC109049037		XP_018922244.1	XM_019066699.1	frizzled-8-like, transcript variant X2
NC_031743.1	9131724	9131914	35.9	0.00852162	0.0148521	gene	GeneID:109049057	Gene	LOC109049057	protein_coding	XP_018922264.1	XM_019066719.1	cytoplasmic protein NCK1-like
NC_031743.1	12494295	12494609	51	0.0104199	0.0163997	gene	GeneID:109049148	Gene	LOC109049148	protein_coding	XP_018922382.1	XM_019066837.1	dip2ca disco-interacting protein 2 homolog Ca
NC_031743.1	14250305	14250406	-15.5	0.00421578	0.0108566	exon	GeneID:109049195	mRNA	LOC109049195		XP_018922448.1	XM_019066903.1	fibroblast growth factor 4B-like
NC_031743.1	14250305	14250406	-15.5	0.00421578	0.0108566	gene	GeneID:109049195	Gene	LOC109049195	protein_coding	XP_018922448.1	XM_019066903.1	fgf4 fibroblast growth factor 4
NC_031743.1	14250305	14250406	-15.5	0.00421578	0.0108566	gene	GeneID:109049459	Gene	LOC109049459	protein_coding	XP_018922690.1	XM_019067145.1	lancl2 LanC lantibiotic synthetase component C-like 2 (bacterial)
NC_031744.1	3427805	3427895	19.4	0.0189649	0.0228608	gene	GeneID:109049641	Gene	LOC109049641	protein_coding	XP_018922850.1	XM_019067305.1	wwox WW domain containing oxidoreductase
NC_031744.1	3535727	3535948	-12	0.00574219	0.0122868	gene	GeneID:109049641	Gene	LOC109049641	protein_coding	XP_018922850.1	XM_019067305.1	wwox WW domain containing oxidoreductase
NC_031744.1	3531308	3531508	-22.9	0.00954044	0.0156239	gene	GeneID:109049641	Gene	LOC109049641	protein_coding	XP_018922850.1	XM_019067305.1	wwox WW domain containing oxidoreductase
NC_031744.1	4775816	4775942	27	0.0111188	0.0170594	gene	GeneID:109049676	Gene	LOC109049676	protein_coding	XP_018922878.1	XM_019067333.1	rho GTPase-activating protein 21-like
NC_031744.1	4775816	4775942	27	0.0111188	0.0170594	gene	GeneID:109049677	Gene	LOC109049677	protein_coding	XP_018922879.1	XM_019067334.1	liprin-alpha-3-like
NC_031744.1	17311157	17311290	13.2	0.0165956	0.0210454	gene	GeneID:109050009	Gene	LOC109050009	protein_coding	XP_018923220.1	XM_019067675.1	nucleoside diphosphate-linked moiety X motif 22-like
NC_031744.1	21448614	21448630	18.7	0.0165401	0.0210345	gene	GeneID:109050112	Gene	LOC109050112	protein_coding	XP_018923328.1	XM_019067783.1	receptor-type tyrosine-protein phosphatase H-like
NC_031744.1	13605097	13605445	12.7	0.00560927	0.0122134	gene	GeneID:109050287	Gene	LOC109050287	protein_coding	XP_018923482.1	XM_019067937.1	probable E3 ubiquitin-protein ligase RNF144A-A
NC_031744.1	13605097	13605445	12.7	0.00560927	0.0122134	exon	GeneID:109050287	mRNA	LOC109050287		XP_018923482.1	XM_019067937.1	probable E3 ubiquitin-protein ligase RNF144A-A
NC_031745.1	6992968	6993060	20.9	0.0172018	0.0215147	gene	GeneID:109050730	Gene	LOC109050730	lncRNA		XR_002011272.1	uncharacterized LOC109050730
NC_031746.1	6451050	6451099	-37.2	0.0118904	0.0177128	gene	GeneID:109051150	Gene	LOC109051150	protein_coding	XP_018924249.1	XM_019068704.1	LOW QUALITY PROTEIN: carbohydrate sulfotransferase 6-like
NC_031746.1	6451050	6451099	-37.2	0.0118904	0.0177128	CDS	GeneID:109051150	CDS	LOC109051150		XP_018924249.1	XM_019068704.1	chst6 carbohydrate sulfotransferase 6
NC_031746.1	6451050	6451099	-37.2	0.0118904	0.0177128	exon	GeneID:109051150	mRNA	LOC109051150		XP_018924249.1	XM_019068704.1	carbohydrate sulfotransferase 6-like
NC_031746.1	6883983	6884038	17.1	0.0401372	0.0407015	exon	GeneID:109051156	mRNA	LOC109051156		XP_018924258.1	XM_019068713.1	uncharacterized protein LOC109051156
NC_031746.1	6883983	6884038	17.1	0.0401372	0.0407015	gene	GeneID:109051156	Gene	LOC109051156	protein_coding	XP_018924258.1	XM_019068713.1	uncharacterized LOC109051156
NC_031746.1	6883983	6884038	17.1	0.0401372	0.0407015	CDS	GeneID:109051156	CDS	LOC109051156		XP_018924258.1	XM_019068713.1	uncharacterized LOC109051156
NW_017537784.1	191289	191449	28.1	0.00665803	0.013051	gene	GeneID:109051916	Gene	LOC109051916	protein_coding	XP_018924946.1	XM_019069401.1	inward rectifier potassium channel 2-like
NW_017537784.1	322521	322775	-16.3	0.00957735	0.0156548	gene	GeneID:109051949	Gene	LOC109051949	protein_coding	XP_018924973.1	XM_019069428.1	iroquois-class homeodomain protein IRX-1-like
NW_017537784.1	322521	322775	-16.3	0.00957735	0.0156548	CDS	GeneID:109051949	CDS	LOC109051949		XP_018924973.1	XM_019069428.1	irx7 iroquois homeobox 7
NW_017537784.1	322521	322775	-16.3	0.00957735	0.0156548	exon	GeneID:109051949	mRNA	LOC109051949		XP_018924973.1	XM_019069428.1	iroquois-class homeodomain protein IRX-1-like
NW_017537787.1	11993	12220	21.6	0.00567491	0.0122344	gene	GeneID:109051994	Gene	LOC109051994	protein_coding	XP_018925013.1	XM_019069468.1	uncharacterized LOC109051994
NW_017537791.1	644037	644116	-40.3	0.000773771	0.00621651	gene	GeneID:109052149	Gene	LOC109052149	lncRNA		XR_002011485.1	uncharacterized LOC109052149
NW_017537791.1	644037	644116	-40.3	0.000773771	0.00621651	exon	GeneID:109052149	ncRNA	LOC109052149			XR_002011485.1	uncharacterized LOC109052149
NW_017537795.1	26186	26253	-24.9	0.00672058	0.013061	gene	GeneID:109052254	Gene	LOC109052254	pseudogene			signal-induced proliferation-associated 1-like protein 2
NW_017537800.1	235498	235587	-18.6	0.0066725	0.013051	gene	GeneID:109052353	Gene	LOC109052353	protein_coding	XP_018925344.1	XM_019069799.1	leucine zipper transcription factor-like protein 1
NW_017537801.1	780913	780976	-22.3	0.000962767	0.00662348	gene	GeneID:109052393	Gene	LOC109052393	protein_coding	XP_018925389.1	XM_019069844.1	B-cell receptor CD22-like
NW_017537805.1	111146	111216	-17	0.0016766	0.00801343	gene	GeneID:109052495	Gene	LOC109052495	protein_coding	XP_018925471.1	XM_019069926.1	gastrula zinc finger protein XlCGF8.2DB-like
NW_017537812.1	588024	588894	17.5	0.00152067	0.00779386	gene	GeneID:109052615	Gene	LOC109052615	protein_coding	XP_018925570.1	XM_019070025.1	uncharacterized LOC109052615
NW_017537812.1	588024	588894	17.5	0.00152067	0.00779386	gene	GeneID:109052616	Gene	LOC109052616	protein_coding	XP_018925579.1	XM_019070034.1	pkib protein kinase (cAMP-dependent, catalytic) inhibitor beta
NW_017537812.1	642687	642792	-11	0.00621532	0.0126929	gene	GeneID:109052635	Gene	LOC109052635	protein_coding	XP_018925596.1	XM_019070051.1	ATP-dependent DNA helicase PIF1-like
NW_017537819.1	288236	288336	13.6	0.00262591	0.00939143	gene	GeneID:109052869	Gene	LOC109052869	protein_coding	XP_018925836.1	XM_019070291.1	interferon-induced protein 44-like
NW_017537825.1	91183	91295	25	0.00294105	0.00967863	gene	GeneID:109053018	Gene	LOC109053018	protein_coding	XP_018925995.1	XM_019070450.1	influenza virus NS1A-binding protein homolog B-like
NW_017537831.1	271905	271933	-19.7	0.00486316	0.0114222	gene	GeneID:109053212	Gene	LOC109053212	pseudogene			zinc metalloproteinase-disintegrin-like crotastatin
NW_017537831.1	1117664	1117715	23.1	0.00709894	0.0134488	gene	GeneID:109053226	Gene	LOC109053226	pseudogene			trinucleotide repeat-containing gene 6B protein-like
NW_017537831.1	2030989	2031186	-19.5	0.000917102	0.0066146	gene	GeneID:109053241	Gene	LOC109053241	protein_coding	XP_018926207.1	XM_019070662.1	H-2 class II histocompatibility antigen, A-Q alpha chain-like
NW_017537844.1	296666	296836	-32.3	0.000259282	0.00440017	gene	GeneID:109053557	Gene	LOC109053557	protein_coding	XP_018926483.1	XM_019070938.1	uncharacterized LOC109053557
NW_017537844.1	296666	296836	-32.3	0.000259282	0.00440017	exon	GeneID:109053557	mRNA	LOC109053557		XP_018926483.1	XM_019070938.1	uncharacterized LOC109053557
NW_017537862.1	114898	114987	28.2	0.00196451	0.00836189	gene	GeneID:109054017	Gene	LOC109054017	protein_coding	XP_018926879.1	XM_019071334.1	zinc finger protein 239-like
NW_017537862.1	110596	110698	24.8	0.0154812	0.0204032	gene	GeneID:109054017	Gene	LOC109054017	protein_coding	XP_018926879.1	XM_019071334.1	zinc finger protein 239-like
NW_017537862.1	116796	116882	18.5	0.00482946	0.0113902	gene	GeneID:109054017	Gene	LOC109054017	protein_coding	XP_018926879.1	XM_019071334.1	zinc finger protein 239-like
NW_017537862.1	110596	110698	24.8	0.0154812	0.0204032	gene	GeneID:109054018	Gene	LOC109054018	lncRNA		XR_002011804.1	uncharacterized LOC109054018
NW_017537863.1	11390	11463	-22.3	0.0151409	0.0202099	gene	GeneID:109054056	Gene	LOC109054056	protein_coding	XP_018926913.1	XM_019071368.1	LOW QUALITY PROTEIN: valine--tRNA ligase-like
NW_017537863.1	11390	11463	-22.3	0.0151409	0.0202099	CDS	GeneID:109054056	CDS	LOC109054056		XP_018926913.1	XM_019071368.1	valine--tRNA ligase-like
NW_017537863.1	11390	11463	-22.3	0.0151409	0.0202099	exon	GeneID:109054056	mRNA	LOC109054056		XP_018926913.1	XM_019071368.1	valine--tRNA ligase-like
NW_017537865.1	17099	17191	-18.3	0.00565434	0.0122344	gene	GeneID:109054061	Gene	LOC109054061	lncRNA		XR_002011812.1	uncharacterized LOC109054061
NW_017537870.1	442414	442586	22.9	0.0318816	0.033733	gene	GeneID:109054170	Gene	LOC109054170	pseudogene			ras and Rab interactor 3-like
NW_017537872.1	447166	447368	-18.8	0.015577	0.0204487	gene	GeneID:109054262	Gene	LOC109054262	protein_coding	XP_018927099.1	XM_019071554.1	pinopsin-like
NW_017537880.1	158661	158855	23.9	0.00669138	0.013061	gene	GeneID:109054403	Gene	LOC109054403	pseudogene			arf-GAP domain and FG repeat-containing protein 1-like
NC_031702.1	5299945	5299984	-20.2	0.0258184	0.0284298	gene	GeneID:109054438	Gene	LOC109054438	protein_coding	XP_018927243.1	XM_019071698.1	uncharacterized LOC109054438
NW_017537882.1	626371	626652	22.8	0.029435	0.0315492	gene	GeneID:109054481	Gene	LOC109054481	protein_coding	XP_018927279.1	XM_019071734.1	patched domain-containing protein 1-like
NW_017537890.1	202887	203475	36.9	0.000697691	0.00592011	gene	GeneID:109054676	Gene	LOC109054676	protein_coding	XP_018927461.1	XM_019071916.1	glutamate receptor ionotropic, NMDA 1-like
NW_017537893.1	303809	303915	34.3	0.0250236	0.0277844	gene	GeneID:109054753	Gene	LOC109054753	protein_coding	XP_018927532.1	XM_019071987.1	interferon-induced protein 44-like
NW_017537893.1	303809	303915	34.3	0.0250236	0.0277844	exon	GeneID:109054753	mRNA	LOC109054753		XP_018927532.1	XM_019071989.1	interferon-induced protein 44-like, transcript variant X4
NW_017537897.1	24398	24541	-47.6	0.00660855	0.0130289	gene	GeneID:109054806	Gene	LOC109054806	protein_coding	XP_018927591.1	XM_019072046.1	zinc finger and BTB domain-containing protein 44-like
NW_017537902.1	1034173	1034322	-17.1	0.00233972	0.00900012	gene	GeneID:109054978	Gene	LOC109054978	protein_coding	XP_018927755.1	XM_019072210.1	ubiquitin-conjugating enzyme E2 A-like
NW_017537908.1	893227	893342	35.1	0.00438749	0.0110549	gene	GeneID:109055098	Gene	LOC109055098	pseudogene			polyhomeotic-like protein 2
NW_017537909.1	515453	515706	-44	0.00344729	0.010249	gene	GeneID:109055114	Gene	LOC109055114	pseudogene			plexin-B1-like
NW_017537915.1	1438233	1438322	-17.4	0.00163842	0.00801343	gene	GeneID:109055249	Gene	LOC109055249	lncRNA		XR_002011966.1	uncharacterized LOC109055249
NW_017537921.1	131533	132454	-10.4	0.0184072	0.0224545	gene	GeneID:109055349	Gene	LOC109055349	protein_coding	XP_018928120.1	XM_019072575.1	microtubule-associated proteins 1A/1B light chain 3A
NW_017537921.1	675961	676134	-11.2	0.000951998	0.00662348	gene	GeneID:109055360	Gene	LOC109055360	pseudogene			ras association domain-containing protein 7-like
NW_017537923.1	595703	595743	19.6	0.00200534	0.00846643	gene	GeneID:109055436	Gene	LOC109055436	protein_coding	XP_018928200.1	XM_019072655.1	LOW QUALITY PROTEIN: protein Wnt-8a-like
NW_017537923.1	595703	595743	19.6	0.00200534	0.00846643	CDS	GeneID:109055436	CDS	LOC109055436		XP_018928200.1	XM_019072655.1	protein Wnt-8a-like
NW_017537923.1	595703	595743	19.6	0.00200534	0.00846643	exon	GeneID:109055436	mRNA	LOC109055436		XP_018928200.1	XM_019072655.1	protein Wnt-8a-like
NW_017537923.1	595053	595098	19.4	0.0284685	0.0307054	gene	GeneID:109055436	Gene	LOC109055436	protein_coding	XP_018928200.1	XM_019072655.1	LOW QUALITY PROTEIN: protein Wnt-8a-like
NW_017537923.1	595053	595098	19.4	0.0284685	0.0307054	CDS	GeneID:109055436	CDS	LOC109055436		XP_018928200.1	XM_019072655.1	protein Wnt-8a-like
NW_017537923.1	595053	595098	19.4	0.0284685	0.0307054	exon	GeneID:109055436	mRNA	LOC109055436		XP_018928200.1	XM_019072655.1	protein Wnt-8a-like
NW_017537924.1	318123	318275	42.7	0.0109502	0.0168787	gene	GeneID:109055459	Gene	LOC109055459	protein_coding	XP_018928222.1	XM_019072677.1	tgm1l1 transglutaminase 1 like 1
NW_017537927.1	7456	7510	18	0.0168534	0.0213071	gene	GeneID:109055527	Gene	LOC109055527	protein_coding	XP_018928270.1	XM_019072725.1	LOW QUALITY PROTEIN: BRCA1-A complex subunit RAP80-like
NW_017537927.1	7456	7510	18	0.0168534	0.0213071	CDS	GeneID:109055527	CDS	LOC109055527		XP_018928270.1	XM_019072725.1	uimc1 ubiquitin interaction motif containing 1
NW_017537927.1	7456	7510	18	0.0168534	0.0213071	exon	GeneID:109055527	mRNA	LOC109055527		XP_018928270.1	XM_019072725.1	BRCA1-A complex subunit RAP80-like
NW_017537933.1	76223	76409	-32.4	0.00244118	0.00906797	gene	GeneID:109055657	Gene	LOC109055657	protein_coding	XP_018928400.1	XM_019072855.1	stra6 signaling receptor and transporter of retinol STRA6
NW_017537946.1	150284	150461	-52.8	0.00256419	0.00932483	gene	GeneID:109055895	Gene	LOC109055895	protein_coding	XP_018928616.1	XM_019073071.1	WD repeat-containing protein 66-like
NW_017537951.1	177974	178246	-11.9	0.0130477	0.0186042	gene	GeneID:109056054	Gene	LOC109056054	protein_coding	XP_018928814.1	XM_019073269.1	thyrotropin-releasing hormone-degrading ectoenzyme-like
NC_031702.1	19470939	19471039	-14	0.024887	0.027686	gene	GeneID:109056246	Gene	LOC109056246	protein_coding	XP_018929020.1	XM_019073475.1	cytochrome P450 2K1-like
NW_017537957.1	42934	43411	-24.7	0.00351175	0.0103031	gene	GeneID:109056282	Gene	LOC109056282	protein_coding	XP_018929038.1	XM_019073493.1	myelin and lymphocyte protein-like
NW_017537961.1	40543	40630	-14.2	0.00115044	0.00703357	gene	GeneID:109056325	Gene	LOC109056325	lncRNA		XR_002012101.1	uncharacterized LOC109056325
NW_017537964.1	370970	371020	-12.7	0.030832	0.032823	gene	GeneID:109056380	Gene	LOC109056380	protein_coding	XP_018929129.1	XM_019073584.1	aspartyl/asparaginyl beta-hydroxylase-like
NW_017537965.1	155539	155860	-19	0.000864216	0.00645555	gene	GeneID:109056440	Gene	LOC109056440	protein_coding	XP_018929185.1	XM_019073640.1	ADAMTS-like protein 3
NW_017537970.1	369786	369925	-17	0.0235971	0.0267847	gene	GeneID:109056555	Gene	LOC109056555	protein_coding	XP_018929297.1	XM_019073752.1	uncharacterized LOC109056555
NW_017537970.1	369786	369925	-17	0.0235971	0.0267847	exon	GeneID:109056555	mRNA	LOC109056555		XP_018929297.1	XM_019073750.1	uncharacterized LOC109056555, transcript variant X1
NW_017537970.1	369786	369925	-17	0.0235971	0.0267847	exon	GeneID:109056555	mRNA	LOC109056555		XP_018929297.1	XM_019073751.1	uncharacterized LOC109056555, transcript variant X2
NW_017537970.1	369786	369925	-17	0.0235971	0.0267847	exon	GeneID:109056555	mRNA	LOC109056555		XP_018929297.1	XM_019073752.1	uncharacterized LOC109056555, transcript variant X3
NW_017537980.1	51361	51430	-30.1	0.00243247	0.00906797	gene	GeneID:109056812	Gene	LOC109056812	protein_coding	XP_018929546.1	XM_019074001.1	uncharacterized protein LOC109056812
NW_017537980.1	51361	51430	-30.1	0.00243247	0.00906797	CDS	GeneID:109056812	CDS	LOC109056812		XP_018929546.1	XM_019074001.1	uncharacterized LOC109056812
NW_017537980.1	51361	51430	-30.1	0.00243247	0.00906797	exon	GeneID:109056812	mRNA	LOC109056812		XP_018929546.1	XM_019074001.1	uncharacterized LOC109056812
NW_017537986.1	118107	118214	21.3	0.00347359	0.010277	exon	GeneID:109056933	mRNA	LOC109056933		XP_018929667.1	XM_019074122.1	serotonin N-acetyltransferase-like
NW_017537986.1	118107	118214	21.3	0.00347359	0.010277	gene	GeneID:109056933	Gene	LOC109056933	protein_coding	XP_018929667.1	XM_019074122.1	serotonin N-acetyltransferase-like
NW_017537986.1	118107	118214	21.3	0.00347359	0.010277	CDS	GeneID:109056933	CDS	LOC109056933		XP_018929667.1	XM_019074122.1	serotonin N-acetyltransferase-like
NW_017537990.1	1204708	1204757	20.8	0.0329275	0.0346069	gene	GeneID:109057018	Gene	LOC109057018	lncRNA		XR_002012209.1	uncharacterized LOC109057018
NW_017537990.1	1205992	1206140	-17.6	0.00447349	0.0111259	gene	GeneID:109057018	Gene	LOC109057018	lncRNA		XR_002012209.1	uncharacterized LOC109057018
NW_017537990.1	1205992	1206140	-17.6	0.00447349	0.0111259	exon	GeneID:109057018	ncRNA	LOC109057018			XR_002012209.1	uncharacterized LOC109057018
NW_017538002.1	29833	29980	-15.7	0.0145699	0.0197424	gene	GeneID:109057189	Gene	LOC109057189	lncRNA		XR_002012236.1	uncharacterized LOC109057189
NW_017538009.1	191564	191651	-43.2	0.0183705	0.0224255	gene	GeneID:109057350	Gene	LOC109057350	pseudogene			uncharacterized LOC109057350
NW_017538012.1	768733	768821	-26.8	0.00110033	0.00692708	gene	GeneID:109057448	Gene	LOC109057448	protein_coding	XP_018930233.1	XM_019074688.1	G-protein coupled receptor 55-like
NW_017538023.1	966928	967009	16	0.00258152	0.00932903	gene	GeneID:109057877	Gene	LOC109057877	protein_coding	XP_018930649.1	XM_019075104.1	solute carrier family 2, facilitated glucose transporter member 4-like
NW_017538023.1	966928	967009	16	0.00258152	0.00932903	CDS	GeneID:109057877	CDS	LOC109057877		XP_018930649.1	XM_019075104.1	solute carrier family 2, facilitated glucose transporter member 4-like
NW_017538023.1	966928	967009	16	0.00258152	0.00932903	exon	GeneID:109057877	mRNA	LOC109057877		XP_018930649.1	XM_019075104.1	solute carrier family 2, facilitated glucose transporter member 4-like
NW_017538024.1	70598	70858	28.8	0.00014665	0.0036385	gene	GeneID:109057905	Gene	LOC109057905	protein_coding	XP_018930674.1	XM_019075129.1	uncharacterized LOC109057905
NW_017538024.1	131183	131243	14.8	0.0101932	0.0162087	gene	GeneID:109057908	Gene	LOC109057908	protein_coding	XP_018930676.1	XM_019075131.1	fibroblast growth factor receptor 1-A-like
NW_017538034.1	30389	30527	12.2	0.0247714	0.0275928	gene	GeneID:109058086	Gene	LOC109058086	protein_coding	XP_018930856.1	XM_019075311.1	uncharacterized protein LOC109058086
NW_017538034.1	30389	30527	12.2	0.0247714	0.0275928	CDS	GeneID:109058086	CDS	LOC109058086		XP_018930856.1	XM_019075311.1	uncharacterized LOC109058086
NW_017538034.1	30389	30527	12.2	0.0247714	0.0275928	exon	GeneID:109058086	mRNA	LOC109058086		XP_018930856.1	XM_019075311.1	uncharacterized LOC109058086
NW_017538034.1	26585	26683	11.2	0.00308547	0.00979992	exon	GeneID:109058086	mRNA	LOC109058086		XP_018930856.1	XM_019075311.1	uncharacterized protein LOC109058086
NW_017538034.1	26585	26683	11.2	0.00308547	0.00979992	gene	GeneID:109058086	Gene	LOC109058086	protein_coding	XP_018930856.1	XM_019075311.1	uncharacterized LOC109058086
NW_017538034.1	26585	26683	11.2	0.00308547	0.00979992	CDS	GeneID:109058086	CDS	LOC109058086		XP_018930856.1	XM_019075311.1	uncharacterized LOC109058086
NW_017538034.1	26868	27231	10.9	0.00278503	0.00949183	exon	GeneID:109058086	mRNA	LOC109058086		XP_018930856.1	XM_019075311.1	uncharacterized protein LOC109058086
NW_017538034.1	26868	27231	10.9	0.00278503	0.00949183	gene	GeneID:109058086	Gene	LOC109058086	protein_coding	XP_018930856.1	XM_019075311.1	uncharacterized LOC109058086
NW_017538034.1	26868	27231	10.9	0.00278503	0.00949183	CDS	GeneID:109058086	CDS	LOC109058086		XP_018930856.1	XM_019075311.1	uncharacterized LOC109058086
NW_017538042.1	341525	341586	27	0.00222053	0.00877567	gene	GeneID:109058288	Gene	LOC109058288	pseudogene			WD repeat-containing protein 75-like
NW_017538042.1	176338	176500	-21.2	0.00386492	0.0105621	exon	GeneID:109058291	mRNA	LOC109058291		XP_018931045.1	XM_019075500.1	uncharacterized protein LOC109058291 isoform X1
NW_017538042.1	176338	176500	-21.2	0.00386492	0.0105621	gene	GeneID:109058291	Gene	LOC109058291	protein_coding	XP_018931046.1	XM_019075501.1	uncharacterized protein LOC109058291 isoform X2
NW_017538042.1	176338	176500	-21.2	0.00386492	0.0105621	exon	GeneID:109058291	mRNA	LOC109058291		XP_018931045.1	XM_019075500.1	uncharacterized LOC109058291, transcript variant X1
NW_017538042.1	176338	176500	-21.2	0.00386492	0.0105621	CDS	GeneID:109058291	CDS	LOC109058291		XP_018931045.1	XM_019075500.1	uncharacterized LOC109058291
NW_017538042.1	176338	176500	-21.2	0.00386492	0.0105621	CDS	GeneID:109058291	CDS	LOC109058291		XP_018931045.1	XM_019075501.1	uncharacterized LOC109058291, transcript variant X2
NC_031702.1	7469924	7470030	15.8	0.00364199	0.0104896	gene	GeneID:109058320	Gene	LOC109058320	pseudogene			rho GDP-dissociation inhibitor 2-like
NC_031702.1	7438537	7438664	37.1	0.0277426	0.030127	gene	GeneID:109058370	Gene	LOC109058370	protein_coding	XP_018931119.1	XM_019075574.1	clcn7 chloride channel 7
NW_017538046.1	10040	10161	-28.3	0.000302423	0.00459611	gene	GeneID:109058409	Gene	LOC109058409	protein_coding	XP_018931141.1	XM_019075596.1	transmembrane protein 256
NW_017538052.1	145237	145318	25.7	0.00820745	0.0146314	gene	GeneID:109058619	Gene	LOC109058619	protein_coding	XP_018931367.1	XM_019075822.1	interferon regulatory factor 2-binding protein 2-B-like
NW_017538055.1	113311	113558	-18.9	0.0169748	0.0213805	gene	GeneID:109058663	Gene	LOC109058663	pseudogene			heparan sulfate glucosamine 3-O-sulfotransferase 3A1-like
NW_017538055.1	638876	638999	24.3	0.0174833	0.0216478	gene	GeneID:109058672	Gene	LOC109058672	lncRNA		XR_002012485.1	uncharacterized LOC109058672
NW_017538055.1	638542	638767	19.6	0.017534	0.021695	gene	GeneID:109058672	Gene	LOC109058672	lncRNA		XR_002012485.1	uncharacterized LOC109058672
NW_017538067.1	583863	583935	41.6	0.00675692	0.0131113	gene	GeneID:109058980	Gene	LOC109058980	protein_coding	XP_018931723.1	XM_019076178.1	dual specificity protein phosphatase 26-like
NW_017538067.1	952094	952194	-21.1	0.00272129	0.00942111	exon	GeneID:109059003	mRNA	LOC109059003		XP_018931751.1	XM_019076206.1	N-lysine methyltransferase KMT5A-A-like
NW_017538067.1	952094	952194	-21.1	0.00272129	0.00942111	gene	GeneID:109059003	Gene	LOC109059003	protein_coding	XP_018931751.1	XM_019076206.1	kmt5aa lysine methyltransferase 5Aa
NW_017538067.1	1290473	1290546	11.5	0.039999	0.040609	gene	GeneID:109059008	Gene	LOC109059008	protein_coding	XP_018931753.1	XM_019076208.1	rpl24 ribosomal protein L24
NW_017538074.1	662018	662046	-25.9	0.0135658	0.0189777	gene	GeneID:109059135	Gene	LOC109059135	protein_coding	XP_018931877.1	XM_019076332.1	eukaryotic translation initiation factor 3 subunit A-like
NW_017538076.1	1262731	1262891	-26.7	0.0383305	0.0391151	gene	GeneID:109059227	Gene	LOC109059227	lncRNA		XR_002012554.1	uncharacterized LOC109059227
NW_017538083.1	76971	77200	-18.8	0.0083113	0.0147105	gene	GeneID:109059367	Gene	LOC109059367	protein_coding	XP_018932113.1	XM_019076568.1	deleted in malignant brain tumors 1 protein-like isoform X2
NW_017538083.1	76971	77200	-18.8	0.0083113	0.0147105	CDS	GeneID:109059367	CDS	LOC109059367		XP_018932113.1	XM_019076568.1	deleted in malignant brain tumors 1 protein-like
NW_017538083.1	76971	77200	-18.8	0.0083113	0.0147105	exon	GeneID:109059367	mRNA	LOC109059367		XP_018932113.1	XM_019076568.1	deleted in malignant brain tumors 1 protein-like, transcript variant X2
NW_017538095.1	444384	444448	23.3	0.00285161	0.00952921	gene	GeneID:109059546	Gene	LOC109059546	pseudogene			choline-phosphate cytidylyltransferase B-like
NC_031702.1	12165199	12165473	25.9	0.00385178	0.0105621	gene	GeneID:109059641	Gene	LOC109059641	protein_coding	XP_018932360.1	XM_019076815.1	cavin1a caveolae associated protein 1a
NW_017538102.1	766174	766208	51	0.00355637	0.0103603	gene	GeneID:109059667	Gene	LOC109059667	protein_coding	XP_018932386.1	XM_019076841.1	edil3b EGF-like repeats and discoidin I-like domains 3b
NW_017538102.1	766235	766431	37	0.00564583	0.0122315	gene	GeneID:109059667	Gene	LOC109059667	protein_coding	XP_018932386.1	XM_019076841.1	edil3b EGF-like repeats and discoidin I-like domains 3b
NW_017538102.1	173370	173686	-41.3	0.000587786	0.00564781	gene	GeneID:109059686	Gene	LOC109059686	protein_coding	XP_018932403.1	XM_019076858.1	ubiquitin-like-conjugating enzyme ATG10
NW_017538102.1	1360873	1361179	43.8	0.0182441	0.02235	gene	GeneID:109059706	Gene	LOC109059706	protein_coding	XP_018932421.1	XM_019076876.1	histone deacetylase 9-B
NW_017538102.1	1388141	1388184	-24.6	0.0128168	0.0184268	gene	GeneID:109059706	Gene	LOC109059706	protein_coding	XP_018932421.1	XM_019076876.1	histone deacetylase 9-B
NW_017538102.1	1388141	1388184	-24.6	0.0128168	0.0184268	exon	GeneID:109059706	mRNA	LOC109059706		XP_018932421.1	XM_019076876.1	histone deacetylase 9-B, transcript variant X1
NW_017538102.1	1388141	1388184	-24.6	0.0128168	0.0184268	exon	GeneID:109059706	mRNA	LOC109059706		XP_018932421.1	XM_019076877.1	histone deacetylase 9-B, transcript variant X2
NW_017538106.1	285822	285852	-11.8	0.000128968	0.00360072	gene	GeneID:109059804	Gene	LOC109059804	protein_coding	XP_018932531.1	XM_019076986.1	BEN domain-containing protein 5-like
NW_017538115.1	84176	84276	42.8	0.0171435	0.0214883	gene	GeneID:109060011	Gene	LOC109060011	protein_coding	XP_018932709.1	XM_019077164.1	myocd myocardin
NW_017538133.1	564960	565218	20.6	0.00384718	0.0105621	gene	GeneID:109060384	Gene	LOC109060384	lncRNA		XR_002012727.1	uncharacterized LOC109060384
NW_017538133.1	564960	565218	20.6	0.00384718	0.0105621	exon	GeneID:109060384	ncRNA	LOC109060384			XR_002012727.1	uncharacterized LOC109060384
NW_017538143.1	381151	381344	-24.6	0.00315442	0.00990979	gene	GeneID:109060508	Gene	LOC109060508	protein_coding	XP_018933229.1	XM_019077684.1	leucine-rich repeat neuronal protein 3-like
NW_017538144.1	158028	158122	-23.2	8.12866e-05	0.0028975	gene	GeneID:109060530	Gene	LOC109060530	protein_coding	XP_018933246.1	XM_019077701.1	histamine H3 receptor-like
NW_017538157.1	283036	283107	-14.4	4.52952e-05	0.00250298	gene	GeneID:109060833	Gene	LOC109060833	protein_coding	XP_018933534.1	XM_019077989.1	sorbin and SH3 domain-containing protein 1-like
NW_017538158.1	939589	939640	13.8	0.0162104	0.0207546	gene	GeneID:109060903	Gene	LOC109060903	protein_coding	XP_018933599.1	XM_019078054.1	LOW QUALITY PROTEIN: lutropin-choriogonadotropic hormone receptor-like
NW_017538158.1	939589	939640	13.8	0.0162104	0.0207546	exon	GeneID:109060903	mRNA	LOC109060903		XP_018933599.1	XM_019078054.1	lhcgr luteinizing hormone/choriogonadotropin receptor
NW_017538158.1	939589	939640	13.8	0.0162104	0.0207546	CDS	GeneID:109060903	CDS	LOC109060903		XP_018933599.1	XM_019078054.1	lutropin-choriogonadotropic hormone receptor-like
NW_017538164.1	740511	740567	14.4	0.00488156	0.011423	gene	GeneID:109061155	Gene	LOC109061155	protein_coding	XP_018933829.1	XM_019078284.1	unconventional myosin-VI
NW_017538170.1	728823	728964	18.7	0.0139831	0.0192867	gene	GeneID:109061295	Gene	LOC109061295	protein_coding	XP_018933971.1	XM_019078426.1	sushi, nidogen and EGF-like domain-containing protein 1
NW_017538175.1	385443	385509	24.9	0.00456909	0.0112228	gene	GeneID:109061454	Gene	LOC109061454	pseudogene			DNA-directed RNA polymerase III subunit RPC1-like
NW_017538176.1	665556	665609	13.5	0.0048404	0.0113902	gene	GeneID:109061515	Gene	LOC109061515	protein_coding	XP_018934174.1	XM_019078629.1	sept10 septin 10
NW_017538176.1	665556	665609	13.5	0.0048404	0.0113902	gene	GeneID:109061517	Gene	LOC109061517	protein_coding	XP_018934177.1	XM_019078632.1	ras-related protein Rab-26-like
NW_017538177.1	884455	884580	12.4	0.0044595	0.0111231	gene	GeneID:109061528	Gene	LOC109061528	protein_coding	XP_018934187.1	XM_019078642.1	WD repeat-containing protein 47-like
NW_017538178.1	307829	308003	-32.1	0.00303066	0.00978744	gene	GeneID:109061589	Gene	LOC109061589	protein_coding	XP_018934232.1	XM_019078687.1	protein Jumonji-like
NW_017538182.1	292045	292124	-17.7	7.27538e-05	0.00284265	gene	GeneID:109061719	Gene	LOC109061719	protein_coding	XP_018934355.1	XM_019078810.1	ankyrin repeat and SAM domain-containing protein 1A-like
NW_017538182.1	1072869	1073983	25	0.000164418	0.0036385	gene	GeneID:109061746	Gene	LOC109061746	protein_coding	XP_018934386.1	XM_019078841.1	sbf2 SET binding factor 2
NW_017538182.1	1075802	1075949	24.5	0.018624	0.0226379	gene	GeneID:109061746	Gene	LOC109061746	protein_coding	XP_018934386.1	XM_019078841.1	sbf2 SET binding factor 2
NW_017538191.1	461858	462046	26.5	0.00244065	0.00906797	gene	GeneID:109061972	Gene	LOC109061972	protein_coding	XP_018934600.1	XM_019079055.1	zgc:55461 beta-tubulin family protein
NC_031702.1	9051651	9051965	-36.4	0.0042189	0.0108566	exon	GeneID:109061975	mRNA	LOC109061975		XP_018934606.1	XM_019079061.1	next to BRCA1 gene 1 protein-like
NC_031702.1	9051651	9051965	-36.4	0.0042189	0.0108566	gene	GeneID:109061975	Gene	LOC109061975	protein_coding	XP_018934606.1	XM_019079061.1	nbr1b NBR1 autophagy cargo receptor b
NW_017538192.1	116704	116896	25.7	0.0138537	0.0191846	gene	GeneID:109062017	Gene	LOC109062017	protein_coding	XP_018934645.1	XM_019079100.1	leucine-rich repeat flightless-interacting protein 2-like
NW_017538192.1	340362	340517	-24	0.00280776	0.00949183	gene	GeneID:109062023	Gene	LOC109062023	lncRNA		XR_002013027.1	uncharacterized LOC109062023
NW_017538193.1	1058288	1058505	40	0.0111256	0.0170594	gene	GeneID:109062045	Gene	LOC109062045	protein_coding	XP_018934676.1	XM_019079131.1	uncharacterized LOC109062045
NW_017538195.1	1327137	1327345	16.1	0.00305244	0.00979992	gene	GeneID:109062192	Gene	LOC109062192	protein_coding	XP_018934819.1	XM_019079274.1	podxl2 podocalyxin-like 2
NW_017538195.1	751433	751544	14.9	0.0326687	0.0343975	gene	GeneID:109062227	Gene	LOC109062227	protein_coding	XP_018934862.1	XM_019079317.1	mrps6 mitochondrial ribosomal protein S6
NW_017538195.1	751433	751544	14.9	0.0326687	0.0343975	gene	GeneID:109062230	Gene	LOC109062230	lncRNA		XR_002013050.1	uncharacterized LOC109062230
NW_017538199.1	126920	127089	-17.2	0.00609437	0.0126589	gene	GeneID:109062307	Gene	LOC109062307	protein_coding	XP_018934947.1	XM_019079402.1	A-kinase anchor protein 9-like
NW_017538209.1	107987	108154	19.6	0.00840985	0.0147942	gene	GeneID:109062620	Gene	LOC109062620	protein_coding	XP_018935248.1	XM_019079703.1	cytoplasmic dynein 1 intermediate chain 1-like
NW_017538217.1	80725	80877	-31.8	0.00210403	0.00867162	exon	GeneID:109062852	ncRNA	LOC109062852			XR_002013148.1	uncharacterized LOC109062852
NW_017538217.1	80725	80877	-31.8	0.00210403	0.00867162	gene	GeneID:109062852	Gene	LOC109062852	lncRNA		XR_002013148.1	uncharacterized LOC109062852
NW_017538218.1	483901	483944	25.5	0.0393631	0.0400161	gene	GeneID:109062915	Gene	LOC109062915	protein_coding	XP_018935530.1	XM_019079985.1	lipocalin-like
NW_017538218.1	483901	483944	25.5	0.0393631	0.0400161	exon	GeneID:109062915	mRNA	LOC109062915		XP_018935530.1	XM_019079984.1	lipocalin-like, transcript variant X1
NW_017538218.1	483901	483944	25.5	0.0393631	0.0400161	exon	GeneID:109062915	mRNA	LOC109062915		XP_018935530.1	XM_019079985.1	lipocalin-like, transcript variant X2
NW_017538220.1	1068555	1068963	10.9	0.00903508	0.0152269	gene	GeneID:109062983	Gene	LOC109062983	protein_coding	XP_018935604.1	XM_019080059.1	uncharacterized LOC109062983
NW_017538222.1	287384	287454	-41.1	0.00029428	0.00459611	exon	GeneID:109063076	mRNA	LOC109063076		XP_018935701.1	XM_019080156.1	coronin-2B-like
NW_017538222.1	287384	287454	-41.1	0.00029428	0.00459611	gene	GeneID:109063076	Gene	LOC109063076	protein_coding	XP_018935701.1	XM_019080156.1	coronin-2B-like
NW_017538224.1	15658	15769	-42.6	0.00456672	0.0112228	gene	GeneID:109063101	Gene	LOC109063101	pseudogene			protocadherin beta-3-like
NW_017538226.1	9970	10421	-19.4	0.000923759	0.00662348	gene	GeneID:109063214	Gene	LOC109063214	protein_coding	XP_018935845.1	XM_019080300.1	ccdc88ab coiled-coil domain containing 88Ab
NW_017538237.1	1271120	1271225	22.6	0.0157396	0.0205257	gene	GeneID:109063687	Gene	LOC109063687	lncRNA		XR_002013279.1	uncharacterized LOC109063687
NW_017538237.1	1268082	1268475	15.6	0.0105725	0.0165317	gene	GeneID:109063687	Gene	LOC109063687	lncRNA		XR_002013279.1	uncharacterized LOC109063687
NW_017538237.1	1269713	1270047	13.1	0.0229825	0.0262419	gene	GeneID:109063687	Gene	LOC109063687	lncRNA		XR_002013279.1	uncharacterized LOC109063687
NW_017538237.1	1268743	1269442	12.6	0.00657284	0.0129881	gene	GeneID:109063687	Gene	LOC109063687	lncRNA		XR_002013279.1	uncharacterized LOC109063687
NW_017538237.1	1275412	1275677	11.5	0.0135727	0.0189777	gene	GeneID:109063687	Gene	LOC109063687	lncRNA		XR_002013279.1	uncharacterized LOC109063687
NW_017538237.1	1275756	1275902	10.7	0.0125524	0.0182437	gene	GeneID:109063687	Gene	LOC109063687	lncRNA		XR_002013279.1	uncharacterized LOC109063687
NW_017538247.1	236102	236475	16.1	0.0136736	0.0190534	gene	GeneID:109064017	Gene	LOC109064017	protein_coding	XP_018936578.1	XM_019081033.1	tbcd tubulin folding cofactor D
NW_017538247.1	595496	595638	-43	0.00584805	0.0123781	gene	GeneID:109064045	Gene	LOC109064045	protein_coding	XP_018936603.1	XM_019081058.1	zgc:153284 uncharacterized LOC109064045
NW_017538252.1	1803995	1804347	-10.1	0.0405379	0.04098	exon	GeneID:109064270	mRNA	LOC109064270		XP_018936819.1	XM_019081274.1	uncharacterized protein LOC109064270
NW_017538252.1	1803995	1804347	-10.1	0.0405379	0.04098	gene	GeneID:109064270	Gene	LOC109064270	protein_coding	XP_018936819.1	XM_019081274.1	uncharacterized LOC109064270
NW_017538252.1	1803995	1804347	-10.1	0.0405379	0.04098	CDS	GeneID:109064270	CDS	LOC109064270		XP_018936819.1	XM_019081274.1	uncharacterized LOC109064270
NW_017538254.1	177035	177227	31	0.00731627	0.0136618	gene	GeneID:109064320	Gene	LOC109064320	protein_coding	XP_018936912.1	XM_019081367.1	polyadenylate-binding protein-interacting protein 1-like
NW_017538254.1	175293	175461	27	0.00587022	0.012407	gene	GeneID:109064320	Gene	LOC109064320	protein_coding	XP_018936912.1	XM_019081367.1	polyadenylate-binding protein-interacting protein 1-like
NW_017538254.1	177573	177727	23	0.00137674	0.00756243	gene	GeneID:109064320	Gene	LOC109064320	protein_coding	XP_018936912.1	XM_019081367.1	polyadenylate-binding protein-interacting protein 1-like
NW_017538255.1	953936	953994	-14.4	0.00192046	0.00836189	gene	GeneID:109064375	Gene	LOC109064375	protein_coding	XP_018936961.1	XM_019081416.1	exportin-4-like
NW_017538258.1	1492756	1492827	22.3	0.0101051	0.0161067	gene	GeneID:109064532	Gene	LOC109064532	protein_coding	XP_018937124.1	XM_019081579.1	lipolysis-stimulated lipoprotein receptor-like
NW_017538259.1	27346	27552	27.4	0.00307295	0.00979992	gene	GeneID:109064556	Gene	LOC109064556	protein_coding	XP_018937144.1	XM_019081599.1	epoxide hydrolase 1-like
NW_017538265.1	185206	185306	11.1	0.00286594	0.00955292	gene	GeneID:109064737	Gene	LOC109064737	protein_coding	XP_018937315.1	XM_019081770.1	dual specificity phosphatase DUPD1-like
NW_017538265.1	190728	190762	-20.1	0.0302002	0.0322496	gene	GeneID:109064737	Gene	LOC109064737	protein_coding	XP_018937315.1	XM_019081770.1	dual specificity phosphatase DUPD1-like
NC_031703.1	13136416	13136484	-14.1	0.0379089	0.0387827	gene	GeneID:109065195	Gene	LOC109065195	protein_coding	XP_018937748.1	XM_019082203.1	zinc finger BED domain-containing protein 4-like
NW_017538278.1	70828	70914	24.9	0.012154	0.0178696	gene	GeneID:109065243	Gene	LOC109065243	protein_coding	XP_018937786.1	XM_019082241.1	AP-3 complex subunit beta-1-like
NC_031703.1	79250	79319	20	0.0090621	0.0152296	gene	GeneID:109065304	Gene	LOC109065304	lncRNA		XR_002013502.1	uncharacterized LOC109065304
NW_017538280.1	280966	281628	-32.6	5.23649e-05	0.00250298	gene	GeneID:109065310	Gene	LOC109065310	protein_coding	XP_018937852.1	XM_019082307.1	cyclin-dependent kinase 12-like
NW_017538281.1	507685	507816	-26.3	0.00157432	0.00787614	gene	GeneID:109065326	Gene	LOC109065326	protein_coding	XP_018937864.1	XM_019082319.1	cytoplasmic polyadenylation element-binding protein 2-like
NW_017538281.1	507685	507816	-26.3	0.00157432	0.00787614	gene	GeneID:109065381	Gene	LOC109065381	protein_coding	XP_018937905.1	XM_019082360.1	cpeb2 cytoplasmic polyadenylation element binding protein 2
NW_017538281.1	2476324	2476340	-40	0.0021752	0.00867573	gene	GeneID:109065432	Gene	LOC109065432	lncRNA		XR_002013526.1	uncharacterized LOC109065432
NW_017538290.1	124199	124349	15.7	0.00419607	0.0108566	gene	GeneID:109065875	Gene	LOC109065875	lncRNA		XR_002013577.1	uncharacterized LOC109065875
NW_017538294.1	220808	220979	-15.2	0.0299944	0.0320892	gene	GeneID:109066080	Gene	LOC109066080	lncRNA		XR_002013616.1	uncharacterized LOC109066080
NW_017538301.1	2192579	2192763	19.3	0.015593	0.0204487	gene	GeneID:109066341	Gene	LOC109066341	pseudogene			growth factor receptor-bound protein 10-like
NW_017538303.1	31573	31707	15.5	0.0131483	0.0186979	gene	GeneID:109066353	Gene	LOC109066353	protein_coding	XP_018938923.1	XM_019083378.1	G-protein coupled receptor 55-like
NW_017538303.1	31573	31707	15.5	0.0131483	0.0186979	exon	GeneID:109066353	mRNA	LOC109066353		XP_018938923.1	XM_019083378.1	G-protein coupled receptor 55-like
NW_017538303.1	31573	31707	15.5	0.0131483	0.0186979	CDS	GeneID:109066353	CDS	LOC109066353		XP_018938923.1	XM_019083378.1	G-protein coupled receptor 55-like
NW_017538303.1	243493	243671	-55.9	0.00178596	0.00820027	gene	GeneID:109066357	Gene	LOC109066357	protein_coding	XP_018938928.1	XM_019083383.1	N-lysine methyltransferase SMYD2-B-like
NW_017538303.1	4314	4376	-16.4	0.0153781	0.0203202	gene	GeneID:109066365	Gene	LOC109066365	pseudogene			PDZ domain-containing protein GIPC3-like
NW_017538315.1	23366	23448	14.9	0.0176818	0.0218156	exon	GeneID:109066608	mRNA	LOC109066608		XP_018939185.1	XM_019083640.1	uncharacterized LOC109066608, transcript variant X1
NW_017538315.1	23366	23448	14.9	0.0176818	0.0218156	exon	GeneID:109066608	misc_RNA	LOC109066608		XP_018939185.1	XR_002013691.1	uncharacterized LOC109066608, transcript variant X2
NW_017538315.1	23366	23448	14.9	0.0176818	0.0218156	gene	GeneID:109066608	Gene	LOC109066608	protein_coding	XP_018939185.1	XM_019083640.1	uncharacterized LOC109066608
NW_017538371.1	330539	330731	-22.9	0.00463135	0.0112228	gene	GeneID:109066841	Gene	LOC109066841	protein_coding	XP_018939399.1	XM_019083854.1	acyl-CoA-binding protein-like
NW_017538423.1	1997	2276	-13.7	0.0129706	0.0185554	gene	GeneID:109066989	Gene	LOC109066989	protein_coding	XP_018939548.1	XM_019084003.1	uncharacterized LOC109066989
NW_017538423.1	2508	2898	-29.4	0.00106277	0.00686439	gene	GeneID:109066989	Gene	LOC109066989	protein_coding	XP_018939548.1	XM_019084003.1	uncharacterized LOC109066989
NW_017538558.1	40194	40313	14	0.0215967	0.0250668	gene	GeneID:109067561	Gene	LOC109067561	lncRNA		XR_002013850.1	uncharacterized LOC109067561
NW_017538559.1	95346	95612	21.3	0.00699346	0.0133617	gene	GeneID:109067569	Gene	LOC109067569	protein_coding	XP_018940036.1	XM_019084491.1	target of Nesh-SH3-like
NW_017538599.1	65586	65742	36.2	0.0080568	0.0144972	gene	GeneID:109067648	Gene	LOC109067648	pseudogene			plexin A3-like
NW_017538599.1	95856	96102	-25	0.000305481	0.00459611	gene	GeneID:109067649	Gene	LOC109067649	protein_coding	XP_018940098.1	XM_019084553.1	plexin-C1-like
NW_017538600.1	29100	29226	13.8	0.00420164	0.0108566	gene	GeneID:109067673	Gene	LOC109067673	lncRNA		XR_002013872.1	uncharacterized LOC109067673
NW_017538627.1	94957	94995	-15.2	0.0121277	0.0178512	gene	GeneID:109067733	Gene	LOC109067733	protein_coding	XP_018940191.1	XM_019084646.1	40S ribosomal protein S17-like
NW_017538681.1	88535	88772	-41.7	0.00608908	0.0126589	gene	GeneID:109067855	Gene	LOC109067855	protein_coding	XP_018940275.1	XM_019084730.1	RNA-binding protein with multiple splicing-like
NW_017538813.1	18212	18405	-31.3	0.00371706	0.0105621	gene	GeneID:109068211	Gene	LOC109068211	protein_coding	XP_018940610.1	XM_019085065.1	uncharacterized LOC109068211
NC_031703.1	9290619	9290708	24.3	0.00916638	0.0153014	gene	GeneID:109068395	Gene	LOC109068395	protein_coding	XP_018940752.1	XM_019085207.1	fasciculation and elongation protein zeta-1-like
NC_031703.1	9290619	9290708	24.3	0.00916638	0.0153014	exon	GeneID:109068395	mRNA	LOC109068395		XP_018940752.1	XM_019085207.1	fasciculation and elongation protein zeta-1-like, transcript variant X1
NC_031703.1	9290619	9290708	24.3	0.00916638	0.0153014	exon	GeneID:109068395	mRNA	LOC109068395		XP_018940752.1	XM_019085216.1	fasciculation and elongation protein zeta-1-like, transcript variant X2
NC_031703.1	9290619	9290708	24.3	0.00916638	0.0153014	exon	GeneID:109068395	mRNA	LOC109068395		XP_018940752.1	XM_019085223.1	fasciculation and elongation protein zeta-1-like, transcript variant X3
NW_017538875.1	56367	56619	22.3	0.00241368	0.00906797	exon	GeneID:109068448	mRNA	LOC109068448		XP_018940803.1	XM_019085258.1	von Willebrand factor A domain-containing protein 5A-like
NW_017538875.1	56367	56619	22.3	0.00241368	0.00906797	gene	GeneID:109068448	Gene	LOC109068448	protein_coding	XP_018940803.1	XM_019085258.1	von Willebrand factor A domain-containing protein 5A-like
NW_017538892.1	83366	83472	-24.6	0.0017735	0.00818896	gene	GeneID:109068478	Gene	LOC109068478	lncRNA		XR_002014024.1	uncharacterized LOC109068478
NW_017538907.1	377153	377488	31.2	0.00182644	0.00825473	gene	GeneID:109068532	Gene	LOC109068532	protein_coding	XP_018940855.1	XM_019085310.1	ubash3bb ubiquitin associated and SH3 domain containing Bb
NW_017538926.1	8590	8767	-17.9	0.00670331	0.013061	exon	GeneID:109068609	mRNA	LOC109068609		XP_018940921.1	XM_019085376.1	cadherin-10-like
NW_017538926.1	8590	8767	-17.9	0.00670331	0.013061	gene	GeneID:109068609	Gene	LOC109068609	protein_coding	XP_018940921.1	XM_019085376.1	cadherin-10-like
NW_017538926.1	8590	8767	-17.9	0.00670331	0.013061	CDS	GeneID:109068609	CDS	LOC109068609		XP_018940921.1	XM_019085376.1	cadherin-10-like
NW_017539096.1	311214	311391	19.4	0.0127549	0.0184162	gene	GeneID:109069146	Gene	LOC109069146	protein_coding	XP_018941364.1	XM_019085819.1	uncharacterized LOC109069146
NW_017539108.1	157923	158027	30.1	0.0192699	0.0230773	gene	GeneID:109069215	Gene	LOC109069215	protein_coding	XP_018941427.1	XM_019085882.1	protein FAM212A-like
NW_017539108.1	157923	158027	30.1	0.0192699	0.0230773	CDS	GeneID:109069215	CDS	LOC109069215		XP_018941427.1	XM_019085882.1	inka1a inka box actin regulator 1a
NW_017539108.1	157923	158027	30.1	0.0192699	0.0230773	exon	GeneID:109069215	mRNA	LOC109069215		XP_018941427.1	XM_019085882.1	protein FAM212A-like
NC_031703.1	12590668	12590797	17.3	0.0119116	0.0177291	gene	GeneID:109069286	Gene	LOC109069286	protein_coding	XP_018941472.1	XM_019085927.1	jkamp jnk1/mapk8 associated membrane protein
NW_017539149.1	89669	89883	23.1	0.025362	0.0280342	gene	GeneID:109069442	Gene	LOC109069442	protein_coding	XP_018941624.1	XM_019086079.1	hoga1 4-hydroxy-2-oxoglutarate aldolase 1
NW_017539231.1	69800	69872	-14.5	0.0455434	0.0456489	gene	GeneID:109069672	Gene	LOC109069672	protein_coding	XP_018941844.1	XM_019086299.1	slc35e4 solute carrier family 35 member E4
NW_017539233.1	387133	387192	-29.3	0.0241204	0.0270944	gene	GeneID:109069690	Gene	LOC109069690	pseudogene			glutamate receptor ionotropic, NMDA 2B-like
NW_017539243.1	71523	71752	-16.8	0.00316467	0.00991997	gene	GeneID:109069727	Gene	LOC109069727	protein_coding	XP_018941888.1	XM_019086343.1	uncharacterized LOC109069727
NW_017539248.1	516446	516490	22.1	0.00777895	0.014189	gene	GeneID:109069768	Gene	LOC109069768	protein_coding	XP_018941925.1	XM_019086380.1	atl2 atlastin GTPase 2
NW_017539248.1	609815	610206	14.3	0.0110912	0.0170506	gene	GeneID:109069768	Gene	LOC109069768	protein_coding	XP_018941925.1	XM_019086380.1	atl2 atlastin GTPase 2
NW_017539248.1	495653	495761	-35.6	0.00386425	0.0105621	gene	GeneID:109069768	Gene	LOC109069768	protein_coding	XP_018941925.1	XM_019086380.1	atl2 atlastin GTPase 2
NW_017539288.1	21698	21897	-23.5	1.69037e-05	0.00189076	gene	GeneID:109069869	Gene	LOC109069869	protein_coding	XP_018942011.1	XM_019086466.1	interleukin-17 receptor B-like
NW_017539347.1	20658	20786	-25.9	0.0337517	0.0351953	gene	GeneID:109070045	Gene	LOC109070045	protein_coding	XP_018942190.1	XM_019086645.1	Fc receptor-like protein 5
NW_017539347.1	21090	21704	-29.4	0.0116391	0.0175041	gene	GeneID:109070045	Gene	LOC109070045	protein_coding	XP_018942190.1	XM_019086645.1	Fc receptor-like protein 5
NC_031704.1	781478	781566	35.8	0.00523286	0.011931	gene	GeneID:109070124	Gene	LOC109070124	pseudogene			fibronectin-like
NW_017539381.1	24520	24559	-23.9	0.0185211	0.0225299	gene	GeneID:109070135	Gene	LOC109070135	protein_coding	XP_018942277.1	XM_019086732.1	GTPase IMAP family member 7-like
NW_017539455.1	214758	215078	27.8	0.0026998	0.00941724	gene	GeneID:109070399	Gene	LOC109070399	protein_coding	XP_018942510.1	XM_019086965.1	glutamate receptor ionotropic, kainate 5-like
NW_017539455.1	214758	215078	27.8	0.0026998	0.00941724	gene	GeneID:109070412	Gene	LOC109070412	protein_coding	XP_018942525.1	XM_019086980.1	nrg2b neuregulin 2b
NC_031697.1	10489255	10489355	14.3	0.00323046	0.00998558	gene	GeneID:109070476	Gene	LOC109070476	protein_coding	XP_018942671.1	XM_019087126.1	mipol1 mirror-image polydactyly 1
NW_017539514.1	16217	16360	-41.9	0.00212706	0.00867262	gene	GeneID:109070585	Gene	LOC109070585	protein_coding	XP_018942672.1	XM_019087127.1	charged multivesicular body protein 1a
NW_017539534.1	35550	35951	-31.9	0.00501288	0.0116503	gene	GeneID:109070620	Gene	LOC109070620	protein_coding	XP_018942701.1	XM_019087156.1	uncharacterized LOC109070620
NW_017539554.1	18149	18182	12.4	0.0180588	0.0222174	gene	GeneID:109070693	Gene	LOC109070693	pseudogene			uncharacterized LOC109070693
NW_017539573.1	132630	132803	-27.9	0.00140495	0.00759991	gene	GeneID:109070743	Gene	LOC109070743	protein_coding	XP_018942814.1	XM_019087269.1	carbonic anhydrase-related protein 10-like
NW_017539579.1	72414	72459	-11.3	0.0127646	0.0184162	gene	GeneID:109070772	Gene	LOC109070772	protein_coding	XP_018942828.1	XM_019087283.1	glucokinase regulatory protein-like
NW_017539579.1	72414	72459	-11.3	0.0127646	0.0184162	exon	GeneID:109070777	mRNA	LOC109070777		XP_018942831.1	XM_019087286.1	fibronectin type III domain-containing protein 4-like
NW_017539579.1	72414	72459	-11.3	0.0127646	0.0184162	gene	GeneID:109070777	Gene	LOC109070777	protein_coding	XP_018942831.1	XM_019087286.1	fibronectin type III domain-containing protein 4-like
NW_017539640.1	349258	349495	-21	0.00636459	0.0128494	gene	GeneID:109070962	Gene	LOC109070962	lncRNA		XR_002014470.1	uncharacterized LOC109070962
NW_017539770.1	290322	290555	16.1	0.0150234	0.0201217	gene	GeneID:109071324	Gene	LOC109071324	pseudogene			transmembrane protease serine 5-like
NW_017539792.1	348158	348271	30.1	0.00401522	0.0106808	gene	GeneID:109071418	Gene	LOC109071418	protein_coding	XP_018943413.1	XM_019087868.1	syndecan-2-like
NW_017539819.1	283764	283909	45.1	0.000524952	0.00537687	gene	GeneID:109071468	Gene	LOC109071468	protein_coding	XP_018943459.1	XM_019087914.1	uncharacterized protein LOC109071468 isoform X2
NW_017539819.1	283764	283909	45.1	0.000524952	0.00537687	CDS	GeneID:109071468	CDS	LOC109071468		XP_018943458.1	XM_019087913.1	uncharacterized LOC109071468
NW_017539819.1	283764	283909	45.1	0.000524952	0.00537687	exon	GeneID:109071468	mRNA	LOC109071468		XP_018943458.1	XM_019087914.1	uncharacterized LOC109071468, transcript variant X2
NW_017539866.1	236144	236306	22.6	0.00192139	0.00836189	gene	GeneID:109071598	Gene	LOC109071598	protein_coding	XP_018943586.1	XM_019088041.1	stx3a syntaxin 3A
NW_017539866.1	236144	236306	22.6	0.00192139	0.00836189	gene	GeneID:109071603	Gene	LOC109071603	protein_coding	XP_018943591.1	XM_019088046.1	uncharacterized LOC109071603
NW_017539876.1	752168	752304	-18.5	0.0367329	0.0377357	gene	GeneID:109071661	Gene	LOC109071661	protein_coding	XP_018943632.1	XM_019088087.1	ganc glucosidase, alpha; neutral C
NW_017539876.1	752168	752304	-18.5	0.0367329	0.0377357	gene	GeneID:109071682	Gene	LOC109071682	lncRNA		XR_002014590.1	uncharacterized LOC109071682
NW_017539876.1	825691	825832	-24.2	0.00654091	0.012965	gene	GeneID:109071684	Gene	LOC109071684	protein_coding	XP_018943651.1	XM_019088106.1	znf106a zinc finger protein 106a
NW_017539882.1	70262	70314	36.5	0.00466947	0.0112228	exon	GeneID:109071703	mRNA	LOC109071703		XP_018943671.1	XM_019088126.1	nectin-3-like protein
NW_017539882.1	70262	70314	36.5	0.00466947	0.0112228	gene	GeneID:109071703	Gene	LOC109071703	protein_coding	XP_018943671.1	XM_019088126.1	nectin-3-like protein
NW_017539897.1	170161	170372	49.3	0.000143034	0.0036385	gene	GeneID:109071742	Gene	LOC109071742	protein_coding	XP_018943706.1	XM_019088161.1	single-stranded DNA-binding protein 2-like
NW_017539897.1	169819	169861	40.1	0.00450167	0.0111799	gene	GeneID:109071742	Gene	LOC109071742	protein_coding	XP_018943706.1	XM_019088161.1	single-stranded DNA-binding protein 2-like
NW_017539936.1	224882	224942	-38.9	0.000663913	0.00583367	gene	GeneID:109072047	Gene	LOC109072047	protein_coding	XP_018943880.1	XM_019088335.1	N-acetylgalactosamine-6-sulfatase-like
NW_017539936.1	478476	478516	-43.4	0.00753253	0.0138711	gene	GeneID:109072047	Gene	LOC109072047	protein_coding	XP_018943880.1	XM_019088335.1	N-acetylgalactosamine-6-sulfatase-like
NW_017539962.1	78226	78353	-26.8	0.011271	0.0171744	gene	GeneID:109072186	Gene	LOC109072186	protein_coding	XP_018943992.1	XM_019088447.1	fibrillin-3-like
NW_017539985.1	8935	8955	22.3	0.0195413	0.023241	gene	GeneID:109072286	Gene	LOC109072286	protein_coding	XP_018944091.1	XM_019088546.1	leucine-rich repeat and fibronectin type III domain-containing protein 1
NW_017540099.1	66245	66340	-39.6	0.00379619	0.0105621	gene	GeneID:109072712	Gene	LOC109072712	pseudogene			AT-rich interactive domain-containing protein 3B-like
NW_017540105.1	327167	327221	52	0.000303449	0.00459611	gene	GeneID:109072769	Gene	LOC109072769	pseudogene			zinc finger protein 271-like
NW_017540105.1	327167	327221	52	0.000303449	0.00459611	gene	GeneID:109072777	Gene	LOC109072777	protein_coding	XP_018944527.1	XM_019088982.1	mitogen-activated protein kinase kinase kinase kinase 4-like
NW_017540112.1	271153	271256	20	0.0147182	0.019842	gene	GeneID:109072806	Gene	LOC109072806	pseudogene			Fanconi anemia group A protein-like
NW_017540124.1	49970	49990	58.7	0.000777931	0.00621651	gene	GeneID:109072835	Gene	LOC109072835	protein_coding	XP_018944580.1	XM_019089035.1	chondroitin sulfate synthase 1-like
NW_017540125.1	142635	142980	-19.9	0.0017381	0.00808777	gene	GeneID:109072838	Gene	LOC109072838	protein_coding	XP_018944582.1	XM_019089037.1	uncharacterized LOC109072838
NC_031704.1	781478	781566	35.8	0.00523286	0.011931	gene	GeneID:109072866	Gene	LOC109072866	protein_coding	XP_018944615.1	XM_019089070.1	mpped2a metallophosphoesterase domain containing 2a
NC_031704.1	3532187	3532298	-13.1	0.0390868	0.0397762	exon	GeneID:109073315	mRNA	LOC109073315		XP_018945003.1	XM_019089458.1	potassium voltage-gated channel subfamily A member 1-like
NC_031704.1	3532187	3532298	-13.1	0.0390868	0.0397762	gene	GeneID:109073315	Gene	LOC109073315	protein_coding	XP_018945003.1	XM_019089458.1	potassium voltage-gated channel subfamily A member 1-like
NC_031704.1	3532187	3532298	-13.1	0.0390868	0.0397762	CDS	GeneID:109073315	CDS	LOC109073315		XP_018945003.1	XM_019089458.1	potassium voltage-gated channel subfamily A member 1-like
NW_017540317.1	112734	112967	-23.9	0.00981853	0.0159664	gene	GeneID:109073392	Gene	LOC109073392	pseudogene			acyl-coenzyme A oxidase-like protein
NW_017540317.1	569031	569213	-13.4	0.0030985	0.00980532	gene	GeneID:109073396	Gene	LOC109073396	protein_coding	XP_018945074.1	XM_019089529.1	contactin-associated protein-like 2
NW_017540333.1	476183	476326	-21.7	0.000212503	0.00422807	gene	GeneID:109073473	Gene	LOC109073473	protein_coding	XP_018945136.1	XM_019089591.1	LOW QUALITY PROTEIN: protocadherin beta-7-like
NW_017540333.1	476183	476326	-21.7	0.000212503	0.00422807	CDS	GeneID:109073473	CDS	LOC109073473		XP_018945136.1	XM_019089591.1	protocadherin beta-7-like
NW_017540333.1	476183	476326	-21.7	0.000212503	0.00422807	exon	GeneID:109073473	mRNA	LOC109073473		XP_018945136.1	XM_019089591.1	protocadherin beta-7-like
NW_017540333.1	396891	397668	-33.7	0.00162091	0.00801343	gene	GeneID:109073475	Gene	LOC109073475	protein_coding	XP_018945138.1	XM_019089593.1	protocadherin gamma-A6-like
NW_017540333.1	396891	397668	-33.7	0.00162091	0.00801343	CDS	GeneID:109073475	CDS	LOC109073475		XP_018945138.1	XM_019089593.1	protocadherin gamma-A6-like
NW_017540333.1	396891	397668	-33.7	0.00162091	0.00801343	exon	GeneID:109073475	mRNA	LOC109073475		XP_018945138.1	XM_019089593.1	protocadherin gamma-A6-like
NW_017540333.1	397995	398168	-37.8	0.00039789	0.00485065	gene	GeneID:109073475	Gene	LOC109073475	protein_coding	XP_018945138.1	XM_019089593.1	protocadherin gamma-A6-like
NW_017540333.1	397995	398168	-37.8	0.00039789	0.00485065	exon	GeneID:109073475	mRNA	LOC109073475		XP_018945138.1	XM_019089593.1	protocadherin gamma-A6-like
NW_017540333.1	291895	292062	16.2	0.0336095	0.0350893	gene	GeneID:109073484	Gene	LOC109073484	protein_coding	XP_018945144.1	XM_019089599.1	talin-2-like
NW_017540344.1	66436	66485	22.6	0.0285193	0.030739	gene	GeneID:109073529	Gene	LOC109073529	protein_coding	XP_018945180.1	XM_019089635.1	nuclear pore complex protein Nup214-like
NW_017540370.1	15494	15623	-14.9	0.00193148	0.00836189	gene	GeneID:109073599	Gene	LOC109073599	pseudogene			dolichol-phosphate mannosyltransferase subunit 1-like
NW_017540438.1	133028	133132	20	0.0227898	0.0260864	gene	GeneID:109073803	Gene	LOC109073803	protein_coding	XP_018945408.1	XM_019089863.1	rho guanine nucleotide exchange factor 28-like
NW_017540488.1	85794	85889	-25.6	8.56721e-05	0.00290781	gene	GeneID:109073937	Gene	LOC109073937	protein_coding	XP_018945551.1	XM_019090006.1	speckle targeted PIP5K1A-regulated poly(A) polymerase-like isoform X1
NW_017540488.1	85794	85889	-25.6	8.56721e-05	0.00290781	CDS	GeneID:109073937	CDS	LOC109073937		XP_018945552.1	XM_019090007.1	speckle targeted PIP5K1A-regulated poly(A) polymerase-like isoform X2
NW_017540488.1	85794	85889	-25.6	8.56721e-05	0.00290781	CDS	GeneID:109073937	CDS	LOC109073937		XP_018945554.1	XM_019090009.1	speckle targeted PIP5K1A-regulated poly(A) polymerase-like isoform X3
NW_017540488.1	85794	85889	-25.6	8.56721e-05	0.00290781	CDS	GeneID:109073937	CDS	LOC109073937		XP_018945552.1	XM_019090007.1	speckle targeted PIP5K1A-regulated poly(A) polymerase-like
NW_017540488.1	85794	85889	-25.6	8.56721e-05	0.00290781	exon	GeneID:109073937	mRNA	LOC109073937		XP_018945552.1	XM_019090006.1	speckle targeted PIP5K1A-regulated poly(A) polymerase-like, transcript variant X1
NW_017540488.1	85794	85889	-25.6	8.56721e-05	0.00290781	exon	GeneID:109073937	mRNA	LOC109073937		XP_018945552.1	XM_019090007.1	speckle targeted PIP5K1A-regulated poly(A) polymerase-like, transcript variant X2
NW_017540488.1	85794	85889	-25.6	8.56721e-05	0.00290781	exon	GeneID:109073937	mRNA	LOC109073937		XP_018945552.1	XM_019090009.1	speckle targeted PIP5K1A-regulated poly(A) polymerase-like, transcript variant X3
NW_017540488.1	94741	94894	-34.6	0.0077745	0.014189	gene	GeneID:109073941	Gene	LOC109073941	protein_coding	XP_018945557.1	XM_019090012.1	kinetochore protein NDC80 homolog
NW_017540518.1	15483	15962	13.7	0.0359309	0.0370658	gene	GeneID:109074031	Gene	LOC109074031	protein_coding	XP_018945631.1	XM_019090086.1	uncharacterized LOC109074031
NW_017540549.1	61672	61814	39.1	0.0119813	0.0177586	gene	GeneID:109074153	Gene	LOC109074153	protein_coding	XP_018945737.1	XM_019090192.1	tut7 terminal uridylyl transferase 7
NW_017540587.1	50152	50351	35.9	0.0199315	0.0235666	gene	GeneID:109074310	Gene	LOC109074310	protein_coding	XP_018945906.1	XM_019090361.1	adhesion G protein-coupled receptor B3-like
NW_017540614.1	184763	184890	-31.8	0.00472455	0.0112847	gene	GeneID:109074408	Gene	LOC109074408	protein_coding	XP_018945993.1	XM_019090448.1	RNA-binding Raly-like protein
NW_017540726.1	14705	14820	22.7	0.00064355	0.00582207	gene	GeneID:109074748	Gene	LOC109074748	protein_coding	XP_018946315.1	XM_019090770.1	B-cell receptor CD22-like
NW_017540726.1	15002	15053	19.2	0.00191078	0.00836189	gene	GeneID:109074748	Gene	LOC109074748	protein_coding	XP_018946315.1	XM_019090770.1	B-cell receptor CD22-like
NW_017540730.1	26987	27091	22.6	0.00816083	0.014575	gene	GeneID:109074757	Gene	LOC109074757	pseudogene			1-phosphatidylinositol 4,5-bisphosphate phosphodiesterase eta-2-like
NW_017540760.1	816843	816943	-19.3	0.0138739	0.0191973	gene	GeneID:109074892	Gene	LOC109074892	protein_coding	XP_018946443.1	XM_019090898.1	dihydropteridine reductase-like
NW_017540765.1	18920	18976	23.5	0.00535531	0.0119962	gene	GeneID:109074908	Gene	LOC109074908	protein_coding	XP_018946452.1	XM_019090907.1	protocadherin alpha-2-like
NW_017540765.1	18920	18976	23.5	0.00535531	0.0119962	CDS	GeneID:109074908	CDS	LOC109074908		XP_018946452.1	XM_019090907.1	protocadherin alpha-2-like
NW_017540765.1	18920	18976	23.5	0.00535531	0.0119962	exon	GeneID:109074908	mRNA	LOC109074908		XP_018946452.1	XM_019090907.1	protocadherin alpha-2-like
NW_017540805.1	17298	17481	25.3	0.00271473	0.00941724	gene	GeneID:109075009	Gene	LOC109075009	protein_coding	XP_018946539.1	XM_019090994.1	lrrc74b leucine rich repeat containing 74B
NW_017540826.1	75890	76037	28.4	0.000381716	0.0047536	gene	GeneID:109075040	Gene	LOC109075040	protein_coding	XP_018946565.1	XM_019091020.1	GRB2-associated-binding protein 3-like
NW_017540938.1	61645	61906	19.9	0.000323601	0.00462937	gene	GeneID:109075377	Gene	LOC109075377	protein_coding	XP_018946831.1	XM_019091286.1	epc1a enhancer of polycomb homolog 1 (Drosophila) a
NW_017541065.1	16324	16407	29.5	0.0152277	0.0202451	gene	GeneID:109075792	Gene	LOC109075792	protein_coding	XP_018947195.1	XM_019091650.1	cyclin-dependent kinase 2-like
NW_017541113.1	105468	105757	38.6	0.0138158	0.0191474	gene	GeneID:109075903	Gene	LOC109075903	protein_coding	XP_018947285.1	XM_019091740.1	lmnl3 lamin L3
NW_017541215.1	27328	27446	-20.7	0.022568	0.0259225	gene	GeneID:109076296	Gene	LOC109076296	protein_coding	XP_018947567.1	XM_019092022.1	multiple C2 and transmembrane domain-containing protein 2-like
NW_017541237.1	560750	560838	-17.9	0.0401748	0.0407158	gene	GeneID:109076373	Gene	LOC109076373	lncRNA		XR_002015381.1	uncharacterized LOC109076373
NW_017541237.1	560750	560838	-17.9	0.0401748	0.0407158	exon	GeneID:109076373	ncRNA	LOC109076373			XR_002015381.1	uncharacterized LOC109076373, transcript variant X5
NW_017541311.1	50494	51135	21.7	0.00427505	0.0108985	gene	GeneID:109076629	Gene	LOC109076629	protein_coding	XP_018947847.1	XM_019092302.1	uncharacterized LOC109076629
NW_017541316.1	106144	106510	48.4	0.00265889	0.00941724	gene	GeneID:109076653	Gene	LOC109076653	protein_coding	XP_018947874.1	XM_019092329.1	zinc finger protein GLIS3-like
NC_031704.1	16677225	16677296	44	0.0011586	0.00703698	gene	GeneID:109076976	Gene	LOC109076976	protein_coding	XP_018948171.1	XM_019092626.1	prosaposin receptor GPR37-like
NC_031704.1	16677225	16677296	44	0.0011586	0.00703698	CDS	GeneID:109076976	CDS	LOC109076976		XP_018948171.1	XM_019092626.1	prosaposin receptor GPR37-like
NC_031704.1	16677225	16677296	44	0.0011586	0.00703698	exon	GeneID:109076976	mRNA	LOC109076976		XP_018948171.1	XM_019092626.1	prosaposin receptor GPR37-like
NC_031704.1	16954821	16955026	-38.7	0.00164774	0.00801343	gene	GeneID:109076997	Gene	LOC109076997	protein_coding	XP_018948200.1	XM_019092655.1	palmitoyltransferase ZDHHC17
NW_017541523.1	314233	314268	23	0.00136661	0.00756243	gene	GeneID:109077335	Gene	LOC109077335	protein_coding	XP_018948461.1	XM_019092916.1	keratin, type I cytoskeletal 18-like
NW_017541523.1	314233	314268	23	0.00136661	0.00756243	CDS	GeneID:109077335	CDS	LOC109077335		XP_018948461.1	XM_019092916.1	zgc:92380 uncharacterized LOC109077335
NW_017541523.1	314233	314268	23	0.00136661	0.00756243	exon	GeneID:109077335	mRNA	LOC109077335		XP_018948461.1	XM_019092916.1	keratin, type I cytoskeletal 18-like
NW_017541528.1	21876	21958	-17.2	0.00518354	0.011853	gene	GeneID:109077352	Gene	LOC109077352	protein_coding	XP_018948481.1	XM_019092936.1	E3 ubiquitin-protein ligase TRIM39-like
NW_017541537.1	5049	5176	35.4	0.00365493	0.0104918	gene	GeneID:109077370	Gene	LOC109077370	protein_coding	XP_018948501.1	XM_019092956.1	tyrosyl-DNA phosphodiesterase 2-like
NW_017541602.1	192775	192971	17.5	0.0054346	0.0120016	gene	GeneID:109077644	Gene	LOC109077644	protein_coding	XP_018948728.1	XM_019093183.1	complement C1q-like protein 2
NC_031704.1	7037617	7037980	-39.5	0.000636597	0.00582207	gene	GeneID:109078151	Gene	LOC109078151	lncRNA		XR_002015702.1	uncharacterized LOC109078151
NW_017541685.1	35122	35189	43.3	0.00224359	0.00878655	gene	GeneID:109078272	Gene	LOC109078272	protein_coding	XP_018949123.1	XM_019093578.1	brefeldin A-inhibited guanine nucleotide-exchange protein 3-like
NW_017541765.1	34004	34066	12.2	0.0247028	0.0275665	gene	GeneID:109078516	Gene	LOC109078516	lncRNA		XR_002015794.1	uncharacterized LOC109078516
NW_017541871.1	189431	189575	-36.4	0.001665	0.00801343	gene	GeneID:109078945	Gene	LOC109078945	protein_coding	XP_018949657.1	XM_019094112.1	rel v-rel avian reticuloendotheliosis viral oncogene homolog
NW_017541905.1	12142	12287	-27.4	0.00152601	0.00779386	gene	GeneID:109079067	Gene	LOC109079067	lncRNA		XR_002015890.1	uncharacterized LOC109079067
NC_031705.1	4057471	4057556	29.1	0.0156469	0.0204722	gene	GeneID:109079102	Gene	LOC109079102	protein_coding	XP_018949822.1	XM_019094277.1	AP-3 complex subunit sigma-1
NC_031705.1	4113264	4113307	18.7	0.00280845	0.00949183	gene	GeneID:109079102	Gene	LOC109079102	protein_coding	XP_018949822.1	XM_019094277.1	AP-3 complex subunit sigma-1
NC_031705.1	4112217	4112678	-14.2	0.0109936	0.0169155	gene	GeneID:109079102	Gene	LOC109079102	protein_coding	XP_018949822.1	XM_019094277.1	AP-3 complex subunit sigma-1
NW_017541978.1	194269	194388	-40.8	0.00264294	0.00939409	gene	GeneID:109079331	Gene	LOC109079331	pseudogene			growth factor receptor-bound protein 10-like
NW_017542000.1	49280	49298	-18.7	0.00317967	0.00991997	gene	GeneID:109079408	Gene	LOC109079408	pseudogene			nucleus accumbens-associated protein 2-like
NW_017542018.1	95771	95917	-16.4	0.0337896	0.0352136	gene	GeneID:109079496	Gene	LOC109079496	protein_coding	XP_018950194.1	XM_019094649.1	dmap1 DNA methyltransferase 1 associated protein 1
NW_017542164.1	73131	73271	-12.6	0.0307841	0.0327922	gene	GeneID:109080039	Gene	LOC109080039	pseudogene			tripartite motif-containing protein 16-like
NW_017542171.1	214378	214533	-20.3	0.00170095	0.00801343	gene	GeneID:109080058	Gene	LOC109080058	lncRNA		XR_002016052.1	uncharacterized LOC109080058
NW_017542181.1	374895	374946	11.9	0.000906896	0.00657822	exon	GeneID:109080102	mRNA	LOC109080102		XP_018950740.1	XM_019095195.1	extracellular tyrosine-protein kinase PKDCC-like, transcript variant X2
NW_017542181.1	374895	374946	11.9	0.000906896	0.00657822	gene	GeneID:109080102	Gene	LOC109080102	protein_coding	XP_018950740.1	XM_019095195.1	pkdccb protein kinase domain containing, cytoplasmic b
NW_017542184.1	207856	207936	44.6	0.00559619	0.0122134	exon	GeneID:109080111	mRNA	LOC109080111		XP_018950748.1	XM_019095203.1	T-box transcription factor TBX3-like
NW_017542184.1	207856	207936	44.6	0.00559619	0.0122134	gene	GeneID:109080111	Gene	LOC109080111	protein_coding	XP_018950748.1	XM_019095203.1	T-box transcription factor TBX3-like
NW_017542184.1	207856	207936	44.6	0.00559619	0.0122134	CDS	GeneID:109080111	CDS	LOC109080111		XP_018950748.1	XM_019095203.1	tbx3b T-box transcription factor 3b
NW_017542184.1	208067	208173	38.5	0.000147647	0.0036385	gene	GeneID:109080111	Gene	LOC109080111	protein_coding	XP_018950748.1	XM_019095203.1	tbx3b T-box transcription factor 3b
NC_031705.1	13864342	13864432	42.8	0.0142496	0.0195069	gene	GeneID:109080373	Gene	LOC109080373	pseudogene			F-BAR and double SH3 domains protein 2-like
NW_017542250.1	56690	56793	-24	0.00141562	0.00761005	gene	GeneID:109080387	Gene	LOC109080387	protein_coding	XP_018950997.1	XM_019095452.1	uncharacterized LOC109080387
NW_017542292.1	401473	401605	21.7	0.00368022	0.0105297	gene	GeneID:109080527	Gene	LOC109080527	protein_coding	XP_018951124.1	XM_019095579.1	ras/Rap GTPase-activating protein SynGAP-like
NW_017542315.1	111170	111695	26.9	0.000691596	0.00592011	gene	GeneID:109080598	Gene	LOC109080598	protein_coding	XP_018951178.1	XM_019095633.1	uncharacterized LOC109080598
NW_017542315.1	669561	669807	14.3	0.0119771	0.0177586	gene	GeneID:109080602	Gene	LOC109080602	protein_coding	XP_018951180.1	XM_019095635.1	ppp1r12c protein phosphatase 1, regulatory subunit 12C
NW_017542329.1	81519	81667	-45.5	0.00484184	0.0113902	gene	GeneID:109080669	Gene	LOC109080669	protein_coding	XP_018951240.1	XM_019095695.1	polycystin-1-like
NW_017542349.1	149829	150252	-14.8	0.00186719	0.00833016	gene	GeneID:109080730	Gene	LOC109080730	protein_coding	XP_018951293.1	XM_019095748.1	WD repeat-containing protein 7-like
NW_017542349.1	149506	149573	-15.7	0.0116066	0.0175041	gene	GeneID:109080730	Gene	LOC109080730	protein_coding	XP_018951293.1	XM_019095748.1	WD repeat-containing protein 7-like
NW_017542438.1	29341	29506	-33	0.000445607	0.00503988	gene	GeneID:109081152	Gene	LOC109081152	protein_coding	XP_018951692.1	XM_019096147.1	zinc finger protein 292-like
NW_017542474.1	56559	56738	-24.9	0.0148791	0.0199966	gene	GeneID:109081322	Gene	LOC109081322	protein_coding	XP_018951851.1	XM_019096306.1	ectonucleotide pyrophosphatase/phosphodiesterase family member 1-like
NW_017542478.1	93314	93486	12.2	0.0366615	0.0376847	gene	GeneID:109081335	Gene	LOC109081335	protein_coding	XP_018951868.1	XM_019096323.1	tripartite motif-containing protein 29-like
NW_017542551.1	145654	145929	12	0.0160175	0.0206451	gene	GeneID:109081582	Gene	LOC109081582	protein_coding	XP_018952112.1	XM_019096567.1	uncharacterized LOC109081582
NW_017542564.1	73905	73997	-60.5	0.00615309	0.0126798	gene	GeneID:109081629	Gene	LOC109081629	protein_coding	XP_018952150.1	XM_019096605.1	sterol regulatory element-binding protein cleavage-activating protein-like
NC_031705.1	749228	749463	-42.1	4.49522e-05	0.00250298	exon	GeneID:109081720	mRNA	LOC109081720		XP_018952244.1	XM_019096699.1	BICD family-like cargo adapter 1
NC_031705.1	749228	749463	-42.1	4.49522e-05	0.00250298	gene	GeneID:109081720	Gene	LOC109081720	protein_coding	XP_018952244.1	XM_019096699.1	BICD family-like cargo adapter 1
NC_031705.1	749228	749463	-42.1	4.49522e-05	0.00250298	CDS	GeneID:109081720	CDS	LOC109081720		XP_018952244.1	XM_019096699.1	BICD family-like cargo adapter 1
NW_017542620.1	97403	97555	-17.6	1.40888e-05	0.00188367	gene	GeneID:109081843	Gene	LOC109081843	lncRNA		XR_002016297.1	uncharacterized LOC109081843
NW_017542668.1	29355	29702	12	0.0172847	0.0215433	gene	GeneID:109082014	Gene	LOC109082014	lncRNA		XR_002016329.1	uncharacterized LOC109082014
NW_017542710.1	75964	76014	33.3	0.0283573	0.0306599	gene	GeneID:109082131	Gene	LOC109082131	protein_coding	XP_018952588.1	XM_019097043.1	probable lysosomal cobalamin transporter
NC_031705.1	3281318	3281351	-23.6	0.00760434	0.0139736	gene	GeneID:109082151	Gene	LOC109082151	protein_coding	XP_018952609.1	XM_019097064.1	si:dkey-33c12.4 uncharacterized LOC109082151
NW_017542729.1	194700	194924	29.7	0.000601266	0.00571863	gene	GeneID:109082210	Gene	LOC109082210	protein_coding	XP_018952658.1	XM_019097113.1	dynamin-1-like protein
NW_017542829.1	11770	11947	-61	0.00225598	0.00879527	gene	GeneID:109082471	Gene	LOC109082471	protein_coding	XP_018952891.1	XM_019097346.1	gastrula zinc finger protein XlCGF8.2DB-like
NW_017542891.1	97820	97958	-60.3	0.000580417	0.00564781	gene	GeneID:109082639	Gene	LOC109082639	lncRNA		XR_002016446.1	uncharacterized LOC109082639
NW_017542891.1	97673	97724	-63.3	0.0107905	0.016782	gene	GeneID:109082639	Gene	LOC109082639	lncRNA		XR_002016446.1	uncharacterized LOC109082639
NW_017542930.1	60132	60267	39.2	0.00300987	0.00977501	gene	GeneID:109082740	Gene	LOC109082740	pseudogene			laminin subunit beta-4-like
NC_031705.1	5776177	5776367	36.2	0.0244352	0.0273769	gene	GeneID:109082754	Gene	LOC109082754	pseudogene			zinc-binding protein A33-like
NW_017542953.1	5852	5949	-51.8	0.0224798	0.0258727	exon	GeneID:109082829	mRNA	LOC109082829		XP_018953214.1	XM_019097669.1	protein limb expression 1-like
NW_017542953.1	5852	5949	-51.8	0.0224798	0.0258727	gene	GeneID:109082829	Gene	LOC109082829	protein_coding	XP_018953214.1	XM_019097669.1	protein limb expression 1-like
NW_017542979.1	21282	21557	12.7	0.0156171	0.0204487	gene	GeneID:109082899	Gene	LOC109082899	pseudogene			serine/threonine-protein kinase NIM1-like
NC_031705.1	6036114	6036363	46.3	0.00184458	0.00829198	gene	GeneID:109082917	Gene	LOC109082917	pseudogene			sodium/calcium exchanger 2-like
NW_017543091.1	26095	26683	-21.8	0.00706017	0.0134446	gene	GeneID:109083377	Gene	LOC109083377	protein_coding	XP_018953710.1	XM_019098165.1	uncharacterized LOC109083377
NW_017543095.1	111688	111868	16.8	0.00467103	0.0112228	gene	GeneID:109083389	Gene	LOC109083389	pseudogene			NACHT, LRR and PYD domains-containing protein 5-like
NW_017543261.1	182893	183120	-30.4	0.0107152	0.0167098	gene	GeneID:109083867	Gene	LOC109083867	pseudogene			inhibitor of nuclear factor kappa-B kinase subunit epsilon-like
NW_017543371.1	141254	141337	-15.3	0.0103686	0.016376	gene	GeneID:109084451	Gene	LOC109084451	protein_coding	XP_018954686.1	XM_019099141.1	serine/threonine-protein kinase TAO2-like
NW_017543385.1	193824	193900	-38.7	0.000145511	0.0036385	gene	GeneID:109084562	Gene	LOC109084562	protein_coding	XP_018954783.1	XM_019099238.1	LOW QUALITY PROTEIN: multiple epidermal growth factor-like domains protein 6
NW_017543385.1	193824	193900	-38.7	0.000145511	0.0036385	CDS	GeneID:109084562	CDS	LOC109084562		XP_018954783.1	XM_019099238.1	megf6b multiple EGF-like-domains 6b
NW_017543385.1	193824	193900	-38.7	0.000145511	0.0036385	exon	GeneID:109084562	mRNA	LOC109084562		XP_018954783.1	XM_019099238.1	multiple epidermal growth factor-like domains protein 6
NW_017543413.1	1534809	1534863	24.1	0.0117726	0.0176283	gene	GeneID:109084675	Gene	LOC109084675	protein_coding	XP_018954879.1	XM_019099334.1	sarcoplasmic/endoplasmic reticulum calcium ATPase 2-like
NW_017543413.1	301681	301828	-13.4	0.00559719	0.0122134	gene	GeneID:109084683	Gene	LOC109084683	protein_coding	XP_018954894.1	XM_019099349.1	GTPase NRas
NW_017543441.1	281591	281686	15.7	0.00581335	0.0123471	gene	GeneID:109084817	Gene	LOC109084817	protein_coding	XP_018955014.1	XM_019099469.1	CD48 antigen-like
NW_017543473.1	28996	29245	19.1	0.00932988	0.0154546	gene	GeneID:109084898	Gene	LOC109084898	protein_coding	XP_018955087.1	XM_019099542.1	B-cell scaffold protein with ankyrin repeats-like
NW_017543473.1	28996	29245	19.1	0.00932988	0.0154546	gene	GeneID:109084899	Gene	LOC109084899	protein_coding	XP_018955089.1	XM_019099544.1	uncharacterized LOC109084899
NW_017543694.1	85294	85378	15.9	0.0196278	0.023319	gene	GeneID:109085543	Gene	LOC109085543	protein_coding	XP_018955626.1	XM_019100081.1	transmembrane protein 255B-like
NW_017543694.1	87767	87940	-18	0.000102687	0.00317413	gene	GeneID:109085543	Gene	LOC109085543	protein_coding	XP_018955626.1	XM_019100081.1	transmembrane protein 255B-like
NW_017543712.1	84123	84183	37.3	0.00379896	0.0105621	gene	GeneID:109085597	Gene	LOC109085597	protein_coding	XP_018955670.1	XM_019100125.1	fxr2 fragile X mental retardation, autosomal homolog 2
NW_017543712.1	83983	84087	36.3	0.0275675	0.0299933	gene	GeneID:109085597	Gene	LOC109085597	protein_coding	XP_018955670.1	XM_019100125.1	fxr2 fragile X mental retardation, autosomal homolog 2
NW_017543736.1	34259	34498	22.3	0.0025564	0.00931608	gene	GeneID:109085699	Gene	LOC109085699	lncRNA		XR_002016986.1	uncharacterized LOC109085699
NW_017543749.1	272494	272729	-27.7	0.0276134	0.0300243	gene	GeneID:109085748	Gene	LOC109085748	pseudogene			proprotein convertase subtilisin/kexin type 5-like
NW_017543767.1	1135661	1135792	-13.7	0.0145115	0.0197205	gene	GeneID:109086054	Gene	LOC109086054	protein_coding	XP_018956089.1	XM_019100544.1	arrestin domain-containing protein 4-like
NW_017543773.1	569773	569864	-21.4	0.00261075	0.00937594	gene	GeneID:109086138	Gene	LOC109086138	protein_coding	XP_018956169.1	XM_019100624.1	arf-GAP with coiled-coil, ANK repeat and PH domain-containing protein 3-like
NW_017543833.1	39208	40317	-23.9	0.000541199	0.005384	gene	GeneID:109086182	Gene	LOC109086182	protein_coding	XP_018956210.1	XM_019100665.1	uncharacterized LOC109086182
NW_017544028.1	4629	4767	-32.2	0.00775882	0.0141822	gene	GeneID:109086259	Gene	LOC109086259	protein_coding	XP_018956261.1	XM_019100716.1	uncharacterized LOC109086259
NW_017544028.1	4629	4767	-32.2	0.00775882	0.0141822	gene	GeneID:109086260	Gene	LOC109086260	protein_coding	XP_018956263.1	XM_019100718.1	uncharacterized LOC109086260
NW_017544028.1	4629	4767	-32.2	0.00775882	0.0141822	exon	GeneID:109086260	mRNA	LOC109086260		XP_018956263.1	XM_019100718.1	uncharacterized LOC109086260
NW_017544881.1	14775	14836	-16.8	0.0182652	0.0223508	gene	GeneID:109086549	Gene	LOC109086549	lncRNA		XR_002017194.1	uncharacterized LOC109086549
NW_017544909.1	110817	111040	-21.7	0.0100385	0.016095	gene	GeneID:109086559	Gene	LOC109086559	lncRNA		XR_002017199.1	uncharacterized LOC109086559
NW_017544909.1	110817	111040	-21.7	0.0100385	0.016095	exon	GeneID:109086559	ncRNA	LOC109086559			XR_002017199.1	uncharacterized LOC109086559
NW_017545240.1	1025088	1026749	-22.7	7.89e-05	0.0028975	gene	GeneID:109086861	Gene	LOC109086861	protein_coding	XP_018956679.1	XM_019101134.1	uncharacterized protein K02A2.6-like
NW_017545240.1	1025088	1026749	-22.7	7.89e-05	0.0028975	CDS	GeneID:109086861	CDS	LOC109086861		XP_018956679.1	XM_019101134.1	clasp1b cytoplasmic linker associated protein 1b
NW_017545240.1	1025088	1026749	-22.7	7.89e-05	0.0028975	exon	GeneID:109086861	mRNA	LOC109086861		XP_018956679.1	XM_019101134.1	uncharacterized protein K02A2.6-like
NW_017545240.1	1024225	1025015	-23.3	0.000982724	0.00662348	gene	GeneID:109086861	Gene	LOC109086861	protein_coding	XP_018956679.1	XM_019101134.1	clasp1b cytoplasmic linker associated protein 1b
NW_017545240.1	1010264	1010358	12.3	0.000306067	0.00459611	gene	GeneID:109086866	Gene	LOC109086866	protein_coding	XP_018956684.1	XM_019101139.1	pcp4a Purkinje cell protein 4a
NW_017545240.1	970388	970511	-44.3	0.00097334	0.00662348	gene	GeneID:109086866	Gene	LOC109086866	protein_coding	XP_018956684.1	XM_019101139.1	pcp4a Purkinje cell protein 4a
NW_017545323.1	241523	241633	21.6	0.0382777	0.0391137	exon	GeneID:109087285	mRNA	LOC109087285		XP_018957039.1	XM_019101494.1	potassium voltage-gated channel subfamily A member 1-like
NW_017545323.1	241523	241633	21.6	0.0382777	0.0391137	gene	GeneID:109087285	Gene	LOC109087285	protein_coding	XP_018957039.1	XM_019101494.1	potassium voltage-gated channel subfamily A member 1-like
NW_017545348.1	37797	37970	-13.3	0.00474204	0.0112909	gene	GeneID:109087462	Gene	LOC109087462	protein_coding	XP_018957205.1	XM_019101660.1	terminal uridylyltransferase 7-like
NW_017545365.1	29261	29431	30.7	0.00710121	0.0134488	gene	GeneID:109087520	Gene	LOC109087520	protein_coding	XP_018957258.1	XM_019101713.1	potassium voltage-gated channel subfamily E member 4-like
NW_017545365.1	29261	29431	30.7	0.00710121	0.0134488	exon	GeneID:109087520	mRNA	LOC109087520		XP_018957258.1	XM_019101713.1	potassium voltage-gated channel subfamily E member 4-like
NW_017545425.1	621180	621284	18.7	0.00023753	0.00432805	gene	GeneID:109087877	Gene	LOC109087877	protein_coding	XP_018957611.1	XM_019102066.1	DNA-directed RNA polymerase II subunit RPB9-like
NW_017545491.1	8577	8967	13.4	0.0192911	0.0230773	gene	GeneID:109088305	Gene	LOC109088305	pseudogene			CMRF35-like molecule 8
NW_017545499.1	65096	65382	22.6	0.00147584	0.00779386	gene	GeneID:109088362	Gene	LOC109088362	protein_coding	XP_018958058.1	XM_019102513.1	activin receptor type-1B-like
NW_017545499.1	65096	65382	22.6	0.00147584	0.00779386	exon	GeneID:109088362	mRNA	LOC109088362		XP_018958058.1	XM_019102513.1	activin receptor type-1B-like, transcript variant X1
NW_017545499.1	65096	65382	22.6	0.00147584	0.00779386	exon	GeneID:109088362	mRNA	LOC109088362		XP_018958058.1	XM_019102516.1	activin receptor type-1B-like, transcript variant X2
NW_017545502.1	1725872	1726008	-26.8	0.00735538	0.0137112	exon	GeneID:109088495	mRNA	LOC109088495		XP_018958195.1	XM_019102650.1	fibronectin type-III domain-containing transmembrane protein C1orf233 homolog
NW_017545502.1	1725872	1726008	-26.8	0.00735538	0.0137112	gene	GeneID:109088495	Gene	LOC109088495	protein_coding	XP_018958195.1	XM_019102650.1	fibronectin type-III domain-containing transmembrane protein C1orf233 homolog
NW_017545504.1	159616	159761	41.6	0.00380057	0.0105621	gene	GeneID:109088564	Gene	LOC109088564	protein_coding	XP_018958281.1	XM_019102736.1	myosin-binding protein C, fast-type-like
NW_017545504.1	159616	159761	41.6	0.00380057	0.0105621	exon	GeneID:109088564	mRNA	LOC109088564		XP_018958281.1	XM_019102736.1	myosin-binding protein C, fast-type-like
NW_017545542.1	942071	942189	-63.9	0.000769126	0.00621651	gene	GeneID:109088737	Gene	LOC109088737	pseudogene			extracellular calcium-sensing receptor-like
NW_017545566.1	145096	145501	-21.9	0.00666677	0.013051	gene	GeneID:109088975	Gene	LOC109088975	protein_coding	XP_018958650.1	XM_019103105.1	protein bassoon-like
NW_017546101.1	13487	13521	-66.7	0.000986069	0.00662348	gene	GeneID:109089554	Gene	LOC109089554	lncRNA		XR_002017766.1	uncharacterized LOC109089554
NW_017546447.1	19948	20039	-46.4	0.00812168	0.014575	gene	GeneID:109089694	Gene	LOC109089694	protein_coding	XP_018959229.1	XM_019103684.1	transmembrane channel-like protein 7
NC_031705.1	19386957	19387131	22.5	0.00524534	0.011931	gene	GeneID:109089907	Gene	LOC109089907	lncRNA		XR_002017892.1	uncharacterized LOC109089907
NC_031705.1	19386957	19387131	22.5	0.00524534	0.011931	exon	GeneID:109089907	ncRNA	LOC109089907			XR_002017892.1	uncharacterized LOC109089907
NC_031706.1	11341185	11341284	-39.5	0.002938	0.00967863	gene	GeneID:109090112	Gene	LOC109090112	protein_coding	XP_018959506.1	XM_019103961.1	netrin receptor UNC5D-like
NC_031706.1	4595592	4595852	18.6	0.0450191	0.0452019	gene	GeneID:109090395	Gene	LOC109090395	protein_coding	XP_018959753.1	XM_019104208.1	metal transporter CNNM4-like
NC_031706.1	8903606	8903751	40.8	0.0269769	0.0295177	gene	GeneID:109090530	Gene	LOC109090530	protein_coding	XP_018959902.1	XM_019104357.1	C2 domain-containing protein 2-like
NC_031706.1	8903606	8903751	40.8	0.0269769	0.0295177	exon	GeneID:109090530	mRNA	LOC109090530		XP_018959902.1	XM_019104357.1	C2 domain-containing protein 2-like
NC_031706.1	13052297	13052447	25.6	0.0045887	0.0112228	gene	GeneID:109090619	Gene	LOC109090619	lncRNA		XR_002017959.1	uncharacterized LOC109090619
NC_031706.1	13052297	13052447	25.6	0.0045887	0.0112228	exon	GeneID:109090619	ncRNA	LOC109090619			XR_002017959.1	uncharacterized LOC109090619
NC_031706.1	14527251	14527523	42.7	0.00605448	0.0126269	gene	GeneID:109090680	Gene	LOC109090680	protein_coding	XP_018960055.1	XM_019104510.1	alpha-2B adrenergic receptor-like
NC_031706.1	14810188	14810271	-13.6	0.00429998	0.010946	gene	GeneID:109090690	Gene	LOC109090690	protein_coding	XP_018960063.1	XM_019104518.1	dnajb2 DnaJ heat shock protein family (Hsp40) member B2
NC_031706.1	16887222	16887276	-24.9	0.00652136	0.012965	gene	GeneID:109090755	Gene	LOC109090755	protein_coding	XP_018960141.1	XM_019104596.1	gnb2 guanine nucleotide binding protein (G protein), beta polypeptide 2
NC_031707.1	4213154	4213402	31.4	0.015966	0.0206451	gene	GeneID:109091052	Gene	LOC109091052	protein_coding	XP_018960401.1	XM_019104856.1	electroneutral sodium bicarbonate exchanger 1-like
NC_031707.1	5695165	5695308	-12.1	0.00155469	0.00784597	gene	GeneID:109091064	Gene	LOC109091064	protein_coding	XP_018960411.1	XM_019104866.1	uncharacterized LOC109091064
NC_031707.1	7228885	7229058	-44.6	0.000710912	0.00600077	gene	GeneID:109091524	Gene	LOC109091524	protein_coding	XP_018960839.1	XM_019105294.1	mitotic spindle-associated MMXD complex subunit MIP18-like
NC_031708.1	10595846	10595945	25.4	0.00663644	0.0130394	gene	GeneID:109092061	Gene	LOC109092061	protein_coding	XP_018961326.1	XM_019105781.1	potassium voltage-gated channel subfamily S member 2-like
NC_031708.1	11654702	11654854	-16.9	0.0161967	0.0207524	gene	GeneID:109092077	Gene	LOC109092077	protein_coding	XP_018961342.1	XM_019105797.1	CLIP-associating protein 1-like
NC_031708.1	6530219	6530294	-18.7	0.0280167	0.0303865	gene	GeneID:109092287	Gene	LOC109092287	protein_coding	XP_018961587.1	XM_019106042.1	ephrin-A1-like
NC_031708.1	8223130	8223179	10.4	0.0109659	0.0168879	gene	GeneID:109092339	Gene	LOC109092339	protein_coding	XP_018961649.1	XM_019106104.1	chmp2ba charged multivesicular body protein 2Ba
NC_031708.1	8223130	8223179	10.4	0.0109659	0.0168879	gene	GeneID:109092340	Gene	LOC109092340	lncRNA		XR_002018213.1	uncharacterized LOC109092340
NC_031708.1	10531877	10532109	26.5	0.000569552	0.00560168	gene	GeneID:109092398	Gene	LOC109092398	lncRNA		XR_002018219.1	uncharacterized LOC109092398
NC_031709.1	9694968	9695306	23.4	0.00391125	0.0105621	gene	GeneID:109092665	Gene	LOC109092665	pseudogene			collagen alpha-1(XIV) chain-like
NC_031709.1	21811844	21811927	13.4	0.00131994	0.00739424	exon	GeneID:109092850	mRNA	LOC109092850		XP_018962116.1	XM_019106571.1	adenosine receptor A2b-like
NC_031709.1	21811844	21811927	13.4	0.00131994	0.00739424	gene	GeneID:109092850	Gene	LOC109092850	protein_coding	XP_018962116.1	XM_019106571.1	adenosine receptor A2b-like
NC_031709.1	21811844	21811927	13.4	0.00131994	0.00739424	CDS	GeneID:109092850	CDS	LOC109092850		XP_018962116.1	XM_019106571.1	adenosine receptor A2b-like
NC_031709.1	21812176	21812294	12.7	0.0117488	0.0176079	exon	GeneID:109092850	mRNA	LOC109092850		XP_018962116.1	XM_019106571.1	adenosine receptor A2b-like
NC_031709.1	21812176	21812294	12.7	0.0117488	0.0176079	gene	GeneID:109092850	Gene	LOC109092850	protein_coding	XP_018962116.1	XM_019106571.1	adenosine receptor A2b-like
NC_031709.1	21812176	21812294	12.7	0.0117488	0.0176079	CDS	GeneID:109092850	CDS	LOC109092850		XP_018962116.1	XM_019106571.1	adenosine receptor A2b-like
NC_031709.1	270289	270333	19.3	0.0118843	0.0177128	gene	GeneID:109092900	Gene	LOC109092900	protein_coding	XP_018962155.1	XM_019106610.1	leukotriene B4 receptor 1-like
NC_031709.1	407826	408021	-15.5	0.00422676	0.0108566	gene	GeneID:109092903	Gene	LOC109092903	lncRNA		XR_002018267.1	uncharacterized LOC109092903
NC_031709.1	407826	408021	-15.5	0.00422676	0.0108566	exon	GeneID:109092903	ncRNA	LOC109092903			XR_002018267.1	uncharacterized LOC109092903
NC_031709.1	4538195	4538290	27.1	0.023926	0.0269301	gene	GeneID:109093031	Gene	LOC109093031	protein_coding	XP_018962300.1	XM_019106755.1	pre-mRNA-splicing factor CWC22 homolog
NC_031709.1	11775403	11775510	53	0.00101743	0.00672204	gene	GeneID:109093217	Gene	LOC109093217	protein_coding	XP_018962483.1	XM_019106938.1	insig1 insulin induced gene 1
NC_031709.1	11775140	11775314	39	2.9969e-05	0.00250298	gene	GeneID:109093217	Gene	LOC109093217	protein_coding	XP_018962483.1	XM_019106938.1	insig1 insulin induced gene 1
NC_031709.1	17723773	17724129	-25.9	0.014644	0.0197728	gene	GeneID:109093326	Gene	LOC109093326	protein_coding	XP_018962589.1	XM_019107044.1	diacylglycerol kinase zeta-like
NC_031709.1	17724247	17724433	-28.6	0.014029	0.0193054	gene	GeneID:109093326	Gene	LOC109093326	protein_coding	XP_018962589.1	XM_019107044.1	diacylglycerol kinase zeta-like
NC_031710.1	3326183	3326239	18.6	0.016178	0.0207437	gene	GeneID:109093673	Gene	LOC109093673	protein_coding	XP_018962906.1	XM_019107361.1	beta-adrenergic receptor kinase 2-like
NC_031710.1	10098545	10098743	-12.7	0.00458662	0.0112228	gene	GeneID:109093775	Gene	LOC109093775	protein_coding	XP_018962997.1	XM_019107452.1	uacab uveal autoantigen with coiled-coil domains and ankyrin repeats b
NC_031710.1	6193766	6193912	31.7	0.0201991	0.0238179	gene	GeneID:109094066	Gene	LOC109094066	protein_coding	XP_018963287.1	XM_019107742.1	myofl myoferlin like
NC_031710.1	6193766	6193912	31.7	0.0201991	0.0238179	gene	GeneID:109094067	Gene	LOC109094067	protein_coding	XP_018963289.1	XM_019107744.1	uncharacterized LOC109094067
NC_031710.1	10853213	10853446	-19.8	0.00148669	0.00779386	gene	GeneID:109094185	Gene	LOC109094185	protein_coding	XP_018963415.1	XM_019107870.1	gipc2 GIPC PDZ domain containing family, member 2
NC_031710.1	14382027	14382127	-12.2	0.0126856	0.0183602	gene	GeneID:109094273	Gene	LOC109094273	protein_coding	XP_018963530.1	XM_019107985.1	putative pre-mRNA-splicing factor ATP-dependent RNA helicase PRP1
NC_031710.1	10397086	10397123	40.7	0.0242648	0.0272389	gene	GeneID:109094389	Gene	LOC109094389	lncRNA		XR_002018573.1	uncharacterized LOC109094389
NC_031711.1	4127418	4127579	-29.9	0.00614461	0.0126798	gene	GeneID:109094463	Gene	LOC109094463	protein_coding	XP_018963720.1	XM_019108175.1	cerebral cavernous malformations 2 protein-like
NC_031711.1	4127418	4127579	-29.9	0.00614461	0.0126798	gene	GeneID:109094600	Gene	LOC109094600	pseudogene			CDK5 and ABL1 enzyme substrate 2-like
NC_031711.1	7591820	7592256	25.4	0.00276321	0.00949183	gene	GeneID:109094732	Gene	LOC109094732	lncRNA		XR_002018641.1	uncharacterized LOC109094732
NC_031711.1	8244301	8244392	-39.2	0.00963683	0.0157371	gene	GeneID:109094737	Gene	LOC109094737	lncRNA		XR_002018644.1	uncharacterized LOC109094737
NC_031712.1	15072024	15072217	12.1	0.00614582	0.0126798	gene	GeneID:109094752	Gene	LOC109094752	protein_coding	XP_018964003.1	XM_019108458.1	membrane-spanning 4-domains subfamily A member 4A-like
NC_031712.1	10227050	10227223	30	0.000393917	0.00485065	gene	GeneID:109094891	Gene	LOC109094891	protein_coding	XP_018964121.1	XM_019108576.1	E3 ubiquitin-protein ligase DTX1-like
NC_031712.1	15072024	15072217	12.1	0.00614582	0.0126798	gene	GeneID:109094946	Gene	LOC109094946	protein_coding	XP_018964165.1	XM_019108620.1	membrane-spanning 4-domains subfamily A member 8-like
NC_031712.1	3058006	3058225	-21	9.11871e-05	0.00300666	gene	GeneID:109095101	Gene	LOC109095101	pseudogene			tubulin alpha-8 chain-like
NC_031712.1	2997942	2998230	-16.9	0.0198984	0.0235435	gene	GeneID:109095105	Gene	LOC109095105	protein_coding	XP_018964313.1	XM_019108768.1	adiponectin receptor protein 1-like
NC_031712.1	3058006	3058225	-21	9.11871e-05	0.00300666	gene	GeneID:109095107	Gene	LOC109095107	protein_coding	XP_018964316.1	XM_019108771.1	lysine-specific demethylase 5B-B-like
NC_031712.1	9172250	9172356	-36.8	0.0195361	0.023241	gene	GeneID:109095276	Gene	LOC109095276	pseudogene			DNA (cytosine-5)-methyltransferase 3A-like
NC_031712.1	10945288	10945539	-18.7	0.000352135	0.00463624	gene	GeneID:109095335	Gene	LOC109095335	protein_coding	XP_018964581.1	XM_019109036.1	ints14 integrator complex subunit 14
NC_031712.1	10945603	10945924	-27.6	0.00186694	0.00833016	gene	GeneID:109095335	Gene	LOC109095335	protein_coding	XP_018964581.1	XM_019109036.1	ints14 integrator complex subunit 14
NC_031712.1	14683186	14683260	-26.9	0.0231039	0.0263285	gene	GeneID:109095412	Gene	LOC109095412	protein_coding	XP_018964666.1	XM_019109121.1	lysine-specific demethylase phf2-like
NC_031712.1	17626793	17627134	19.6	0.00109118	0.00692708	gene	GeneID:109095472	Gene	LOC109095472	protein_coding	XP_018964744.1	XM_019109199.1	gastrula zinc finger protein XlCGF52.1-like
NC_031713.1	4958643	4958907	20.5	0.0123667	0.0180627	gene	GeneID:109095912	Gene	LOC109095912	protein_coding	XP_018965127.1	XM_019109582.1	homogentisate 1,2-dioxygenase-like
NC_031713.1	6771378	6771558	-16.7	0.000279182	0.0045882	exon	GeneID:109095946	mRNA	LOC109095946		XP_018965159.1	XM_019109614.1	uncharacterized protein LOC109095946
NC_031713.1	6771378	6771558	-16.7	0.000279182	0.0045882	gene	GeneID:109095946	Gene	LOC109095946	protein_coding	XP_018965159.1	XM_019109614.1	uncharacterized LOC109095946
NC_031713.1	6771378	6771558	-16.7	0.000279182	0.0045882	CDS	GeneID:109095946	CDS	LOC109095946		XP_018965159.1	XM_019109614.1	uncharacterized LOC109095946
NC_031713.1	10601538	10601740	-41.5	0.018084	0.0222188	gene	GeneID:109096032	Gene	LOC109096032	protein_coding	XP_018965249.1	XM_019109704.1	shc2 SHC (Src homology 2 domain containing) transforming protein 2
NC_031713.1	14469759	14469780	-19.3	0.0127669	0.0184162	gene	GeneID:109096099	Gene	LOC109096099	protein_coding	XP_018965316.1	XM_019109771.1	serine/arginine-rich splicing factor 3
NC_031714.1	1308879	1308970	-27.2	0.00816573	0.014575	gene	GeneID:109096222	Gene	LOC109096222	pseudogene			serine/threonine-protein kinase D3-like
NC_031714.1	3879542	3879587	35.5	0.000166055	0.0036385	gene	GeneID:109096249	Gene	LOC109096249	protein_coding	XP_018965431.1	XM_019109886.1	collagen alpha-1(IV) chain-like
NC_031714.1	7418822	7419037	18.4	0.00412274	0.0108292	gene	GeneID:109096292	Gene	LOC109096292	protein_coding	XP_018965471.1	XM_019109926.1	uncharacterized LOC109096292
NC_031714.1	8864542	8864727	-25.7	0.00538817	0.0120016	gene	GeneID:109096304	Gene	LOC109096304	protein_coding	XP_018965482.1	XM_019109937.1	immunoglobulin superfamily member 3-like
NC_031714.1	265627	265673	-19.7	0.02514	0.0278778	gene	GeneID:109096507	Gene	LOC109096507	protein_coding	XP_018965654.1	XM_019110109.1	serine/threonine-protein phosphatase with EF-hands 2-like
NC_031714.1	265627	265673	-19.7	0.02514	0.0278778	gene	GeneID:109096509	Gene	LOC109096509	protein_coding	XP_018965656.1	XM_019110111.1	lims2 LIM and senescent cell antigen-like domains 2
NC_031714.1	21844392	21844735	-19.7	0.0146258	0.0197637	gene	GeneID:109097022	Gene	LOC109097022	protein_coding	XP_018966264.1	XM_019110719.1	brain protein I3-like
NC_031714.1	21844392	21844735	-19.7	0.0146258	0.0197637	gene	GeneID:109097027	Gene	LOC109097027	lncRNA		XR_002019045.1	uncharacterized LOC109097027
NC_031714.1	10601246	10601443	20.5	0.0280863	0.0304239	exon	GeneID:109097094	mRNA	LOC109097094		XP_018966318.1	XM_019110773.1	uncharacterized protein LOC109097094
NC_031714.1	10601246	10601443	20.5	0.0280863	0.0304239	gene	GeneID:109097094	Gene	LOC109097094	protein_coding	XP_018966318.1	XM_019110773.1	uncharacterized LOC109097094
NC_031714.1	10601246	10601443	20.5	0.0280863	0.0304239	CDS	GeneID:109097094	CDS	LOC109097094		XP_018966318.1	XM_019110773.1	uncharacterized LOC109097094
NC_031715.1	2684383	2684577	22.1	0.0107732	0.0167701	gene	GeneID:109097370	Gene	LOC109097370	protein_coding	XP_018966546.1	XM_019111001.1	uncharacterized LOC109097370
NC_031715.1	2684383	2684577	22.1	0.0107732	0.0167701	gene	GeneID:109097375	Gene	LOC109097375	lncRNA		XR_002019109.1	uncharacterized LOC109097375
NC_031716.1	1388984	1389365	28.9	7.19609e-05	0.00284265	gene	GeneID:109097554	Gene	LOC109097554	protein_coding	XP_018966730.1	XM_019111185.1	uncharacterized LOC109097554
NC_031716.1	10974897	10974944	-24.9	0.00285043	0.00952921	gene	GeneID:109097993	Gene	LOC109097993	protein_coding	XP_018967169.1	XM_019111624.1	fibroblast growth factor 13-like
NC_031698.1	2838678	2838746	-22.5	0.0102602	0.016267	exon	GeneID:109098045	ncRNA	LOC109098045			XR_002019225.1	uncharacterized LOC109098045
NC_031698.1	2838678	2838746	-22.5	0.0102602	0.016267	gene	GeneID:109098045	Gene	LOC109098045	lncRNA		XR_002019225.1	uncharacterized LOC109098045
NC_031698.1	9670771	9670846	11.2	0.0104152	0.0163997	gene	GeneID:109098157	Gene	LOC109098157	lncRNA		XR_002019255.1	uncharacterized LOC109098157
NC_031717.1	847916	847935	39.4	0.0172222	0.0215226	gene	GeneID:109098225	Gene	LOC109098225	protein_coding	XP_018967367.1	XM_019111822.1	synapsin-2-like
NC_031717.1	7670024	7670110	-20.3	0.000794086	0.00627654	gene	GeneID:109098309	Gene	LOC109098309	protein_coding	XP_018967428.1	XM_019111883.1	rho GTPase-activating protein 21-like
NC_031717.1	8355766	8355792	-29.7	0.000609107	0.00573024	gene	GeneID:109098310	Gene	LOC109098310	protein_coding	XP_018967429.1	XM_019111884.1	zinc finger protein 354A-like
NC_031717.1	6231329	6231388	-28.4	0.00627602	0.012736	gene	GeneID:109098494	Gene	LOC109098494	pseudogene			fibroblast growth factor receptor 3-like
NC_031717.1	6231329	6231388	-28.4	0.00627602	0.012736	gene	GeneID:109098495	Gene	LOC109098495	protein_coding	XP_018967628.1	XM_019112083.1	uncharacterized LOC109098495
NC_031717.1	7951231	7951372	-19.6	0.00786809	0.0142614	gene	GeneID:109098545	Gene	LOC109098545	protein_coding	XP_018967680.1	XM_019112135.1	contactin-2-like
NC_031698.1	18574210	18574302	-26	0.0247343	0.0275693	gene	GeneID:109098631	Gene	LOC109098631	lncRNA		XR_002019334.1	uncharacterized LOC109098631
NC_031698.1	18574414	18574614	-28	0.00228249	0.00885873	gene	GeneID:109098631	Gene	LOC109098631	lncRNA		XR_002019334.1	uncharacterized LOC109098631
NC_031718.1	5264039	5264089	20.3	0.0182811	0.0223508	gene	GeneID:109098707	Gene	LOC109098707	pseudogene			protocadherin alpha-3-like
NC_031718.1	7147708	7147759	27.1	0.00564291	0.0122315	gene	GeneID:109098805	Gene	LOC109098805	protein_coding	XP_018967869.1	XM_019112324.1	adenomatous polyposis coli protein 2-like
NC_031718.1	559998	560169	-28.5	0.01492	0.0200206	gene	GeneID:109098832	Gene	LOC109098832	pseudogene			kelch-like protein 21 pseudogene
NC_031718.1	1509272	1509446	24.8	0.0211156	0.0246302	gene	GeneID:109098857	Gene	LOC109098857	protein_coding	XP_018967920.1	XM_019112375.1	general transcription factor IIH subunit 1-like
NC_031718.1	5265607	5265748	25.1	4.59482e-06	0.00168222	gene	GeneID:109098989	Gene	LOC109098989	protein_coding	XP_018968093.1	XM_019112548.1	protocadherin alpha-3-like
NC_031718.1	5266504	5266603	24.2	0.000163349	0.0036385	gene	GeneID:109098989	Gene	LOC109098989	protein_coding	XP_018968091.1	XM_019112546.1	protocadherin alpha-3-like isoform X1
NC_031718.1	5266504	5266603	24.2	0.000163349	0.0036385	CDS	GeneID:109098989	CDS	LOC109098989		XP_018968093.1	XM_019112548.1	protocadherin alpha-3-like isoform X2
NC_031718.1	5266504	5266603	24.2	0.000163349	0.0036385	CDS	GeneID:109098989	CDS	LOC109098989		XP_018968093.1	XM_019112548.1	protocadherin alpha-3-like
NC_031718.1	5266504	5266603	24.2	0.000163349	0.0036385	exon	GeneID:109098989	mRNA	LOC109098989		XP_018968093.1	XM_019112546.1	protocadherin alpha-3-like, transcript variant X1
NC_031718.1	5266504	5266603	24.2	0.000163349	0.0036385	exon	GeneID:109098989	mRNA	LOC109098989		XP_018968093.1	XM_019112548.1	protocadherin alpha-3-like, transcript variant X2
NC_031718.1	5265302	5265469	23.2	0.0117076	0.0175726	gene	GeneID:109098989	Gene	LOC109098989	protein_coding	XP_018968093.1	XM_019112548.1	protocadherin alpha-3-like
NC_031718.1	5264039	5264089	20.3	0.0182811	0.0223508	gene	GeneID:109098989	Gene	LOC109098989	protein_coding	XP_018968093.1	XM_019112548.1	protocadherin alpha-3-like
NC_031719.1	1859733	1860183	40.4	3.55946e-05	0.00250298	gene	GeneID:109099117	Gene	LOC109099117	protein_coding	XP_018968431.1	XM_019112886.1	uncharacterized protein LOC109099369 isoform X1
NC_031719.1	5540562	5540794	11.3	0.0157707	0.0205257	exon	GeneID:109099165	mRNA	LOC109099165		XP_018968246.1	XM_019112701.1	uncharacterized protein LOC109099165
NC_031719.1	5540562	5540794	11.3	0.0157707	0.0205257	gene	GeneID:109099165	Gene	LOC109099165	protein_coding	XP_018968246.1	XM_019112701.1	uncharacterized LOC109099165
NC_031719.1	5540562	5540794	11.3	0.0157707	0.0205257	CDS	GeneID:109099165	CDS	LOC109099165		XP_018968246.1	XM_019112701.1	uncharacterized LOC109099165
NC_031699.1	4597474	4598068	28.5	9.2463e-05	0.00300666	gene	GeneID:109099286	Gene	LOC109099286	pseudogene			receptor-type tyrosine-protein phosphatase delta-like
NC_031719.1	710680	710781	-14.6	0.0238902	0.0269301	gene	GeneID:109099349	Gene	LOC109099349	protein_coding	XP_018968404.1	XM_019112859.1	tead3a TEA domain family member 3 a
NC_031719.1	1859733	1860183	40.4	3.55946e-05	0.00250298	gene	GeneID:109099369	Gene	LOC109099369	protein_coding	XP_018968432.1	XM_019112887.1	uncharacterized protein LOC109099369 isoform X2
NC_031719.1	1859733	1860183	40.4	3.55946e-05	0.00250298	CDS	GeneID:109099369	CDS	LOC109099369		XP_018968202.1	XM_019112657.1	uncharacterized LOC109099117
NC_031719.1	1859733	1860183	40.4	3.55946e-05	0.00250298	exon	GeneID:109099369	mRNA	LOC109099369		XP_018968431.1	XM_019112886.1	uncharacterized LOC109099369
NC_031719.1	1859733	1860183	40.4	3.55946e-05	0.00250298	CDS	GeneID:109099369	CDS	LOC109099369		XP_018968431.1	XM_019112886.1	uncharacterized LOC109099369, transcript variant X1
NC_031719.1	1859733	1860183	40.4	3.55946e-05	0.00250298	exon	GeneID:109099369	mRNA	LOC109099369		XP_018968431.1	XM_019112887.1	uncharacterized LOC109099369, transcript variant X2
NC_031719.1	8050680	8050983	13.5	0.000366061	0.00463624	gene	GeneID:109099527	Gene	LOC109099527	protein_coding	XP_018968585.1	XM_019113040.1	uncharacterized LOC109099527
NC_031719.1	17480223	17480496	12.9	0.00860785	0.0149046	gene	GeneID:109099731	Gene	LOC109099731	protein_coding	XP_018968799.1	XM_019113254.1	uncharacterized LOC109099731
NC_031719.1	17467435	17468127	-13	0.00366093	0.0104918	gene	GeneID:109099731	Gene	LOC109099731	protein_coding	XP_018968799.1	XM_019113254.1	uncharacterized LOC109099731
NC_031719.1	17470567	17471375	-13.8	0.00036733	0.00463624	gene	GeneID:109099731	Gene	LOC109099731	protein_coding	XP_018968799.1	XM_019113254.1	uncharacterized LOC109099731
NC_031720.1	8580761	8580994	-24	0.0146778	0.019803	gene	GeneID:109100211	Gene	LOC109100211	protein_coding	XP_018969244.1	XM_019113699.1	PR domain zinc finger protein 2-like
NC_031720.1	11995788	11995880	-25.3	0.00105176	0.00681871	gene	GeneID:109100269	Gene	LOC109100269	protein_coding	XP_018969301.1	XM_019113756.1	PH and SEC7 domain-containing protein 1-like
NC_031720.1	10353258	10353360	17.6	0.00320198	0.00993301	gene	GeneID:109100283	Gene	LOC109100283	protein_coding	XP_018969318.1	XM_019113773.1	bahcc1b BAH domain and coiled-coil containing 1b
NC_031699.1	10973103	10973420	19.3	0.00330249	0.0100788	gene	GeneID:109100334	Gene	LOC109100334	protein_coding	XP_018969352.1	XM_019113807.1	uncharacterized LOC109100334
NC_031699.1	10973103	10973420	19.3	0.00330249	0.0100788	exon	GeneID:109100334	mRNA	LOC109100334		XP_018969352.1	XM_019113807.1	uncharacterized LOC109100334
NC_031720.1	7694376	7694625	38.7	5.33375e-05	0.00250298	gene	GeneID:109100337	Gene	LOC109100337	protein_coding	XP_018969351.1	XM_019113806.1	RNA-binding motif, single-stranded-interacting protein 2-like
NC_031721.1	870529	870634	-35.4	0.0116297	0.0175041	gene	GeneID:109100388	Gene	LOC109100388	protein_coding	XP_018969387.1	XM_019113842.1	glomulin-like
NC_031721.1	4046730	4046942	-16.9	0.00383018	0.0105621	gene	GeneID:109100559	Gene	LOC109100559	protein_coding	XP_018969536.1	XM_019113991.1	rho-associated protein kinase 2-like
NC_031699.1	16909453	16909571	-18.2	0.0184516	0.0224927	gene	GeneID:109100999	Gene	LOC109100999	pseudogene			sodium- and chloride-dependent glycine transporter 1-like
NC_031722.1	14705372	14705533	-18.1	0.00437223	0.0110549	gene	GeneID:109101060	Gene	LOC109101060	protein_coding	XP_018970023.1	XM_019114478.1	ndrg3b ndrg family member 3b
NC_031722.1	3901460	3901474	32	0.00577737	0.0123013	gene	GeneID:109101164	Gene	LOC109101164	protein_coding	XP_018970124.1	XM_019114579.1	serine/threonine-protein kinase MRCK alpha-like
NC_031722.1	7601980	7602109	-22.2	0.00932604	0.0154546	gene	GeneID:109101213	Gene	LOC109101213	protein_coding	XP_018970164.1	XM_019114619.1	phldb3 pleckstrin homology-like domain, family B, member 3
NC_031722.1	7601678	7601853	-26.3	0.00451384	0.0111941	gene	GeneID:109101213	Gene	LOC109101213	protein_coding	XP_018970164.1	XM_019114619.1	phldb3 pleckstrin homology-like domain, family B, member 3
NC_031723.1	13269852	13269925	-25.7	0.00748576	0.0138291	gene	GeneID:109101682	Gene	LOC109101682	protein_coding	XP_018970629.1	XM_019115084.1	lethal(2) giant larvae protein homolog 2-like
NC_031723.1	739575	739826	17.1	0.00211524	0.00867262	gene	GeneID:109101763	Gene	LOC109101763	protein_coding	XP_018970710.1	XM_019115165.1	rho guanine nucleotide exchange factor 37-like
NC_031723.1	740461	740597	14.6	0.00216344	0.00867573	gene	GeneID:109101763	Gene	LOC109101763	protein_coding	XP_018970710.1	XM_019115165.1	rho guanine nucleotide exchange factor 37-like
NC_031723.1	12372598	12372736	-18.4	0.012807	0.0184268	gene	GeneID:109101973	Gene	LOC109101973	pseudogene			GPI mannosyltransferase 1-like
NC_031723.1	13139277	13139386	28.8	0.018202	0.0223142	gene	GeneID:109101985	Gene	LOC109101985	protein_coding	XP_018970867.1	XM_019115322.1	WD repeat-containing protein 48-like
NC_031723.1	15007518	15007658	12.4	0.0279099	0.0302897	gene	GeneID:109102017	Gene	LOC109102017	protein_coding	XP_018970894.1	XM_019115349.1	limch1b LIM and calponin homology domains 1b
NC_031723.1	11043519	11043781	-32.4	0.00152544	0.00779386	gene	GeneID:109102057	Gene	LOC109102057	protein_coding	XP_018970924.1	XM_019115379.1	netrin receptor UNC5C-like
NC_031724.1	214801	214887	18.8	0.0296475	0.0317415	gene	GeneID:109102082	Gene	LOC109102082	protein_coding	XP_018970939.1	XM_019115394.1	epithelial splicing regulatory protein 2
NC_031724.1	1940474	1940596	50.4	0.000697631	0.00592011	gene	GeneID:109102128	Gene	LOC109102128	protein_coding	XP_018970998.1	XM_019115453.1	mospd1 motile sperm domain containing 1
NC_031724.1	6367513	6367997	28.7	0.0336893	0.0351514	gene	GeneID:109102964	Gene	LOC109102964	lncRNA		XR_002019941.1	uncharacterized LOC109102964
NC_031725.1	1690468	1690514	41.9	0.0158905	0.0205886	gene	GeneID:109103051	Gene	LOC109103051	protein_coding	XP_018971912.1	XM_019116367.1	plexin-A2-like
NC_031725.1	5026893	5027084	26.4	0.00791467	0.01432	gene	GeneID:109103145	Gene	LOC109103145	protein_coding	XP_018972030.1	XM_019116485.1	pannexin-1-like
NC_031725.1	8192341	8192434	18.4	0.0272258	0.0297337	gene	GeneID:109103239	Gene	LOC109103239	protein_coding	XP_018972160.1	XM_019116615.1	sez6b seizure related 6 homolog b
NC_031725.1	8466553	8466718	-15.5	0.00494859	0.011529	gene	GeneID:109103252	Gene	LOC109103252	protein_coding	XP_018972173.1	XM_019116628.1	tumor suppressor candidate 5 homolog
NC_031725.1	14515703	14515779	-30.6	0.0270224	0.0295489	gene	GeneID:109103391	Gene	LOC109103391	protein_coding	XP_018972353.1	XM_019116808.1	caskin-2-like
NC_031725.1	12031440	12031523	26.2	0.000315231	0.00459611	gene	GeneID:109103604	Gene	LOC109103604	protein_coding	XP_018972528.1	XM_019116983.1	collagen alpha-1(XXV) chain-like
NC_031726.1	3390679	3390837	-35.8	0.00619132	0.0126929	gene	GeneID:109103810	Gene	LOC109103810	protein_coding	XP_018972703.1	XM_019117158.1	V-set and transmembrane domain-containing protein 2A-like
NC_031726.1	3390679	3390837	-35.8	0.00619132	0.0126929	gene	GeneID:109104259	Gene	LOC109104259	protein_coding	XP_018973165.1	XM_019117620.1	teneurin-4
NC_031726.1	11902849	11902910	33.4	0.0156686	0.0204852	gene	GeneID:109104379	Gene	LOC109104379	pseudogene			neurobeachin-like
NC_031726.1	11903139	11903214	28.4	0.00876411	0.0150354	gene	GeneID:109104379	Gene	LOC109104379	pseudogene			neurobeachin-like
NC_031726.1	11817779	11817897	28.2	0.00245424	0.00907753	gene	GeneID:109104379	Gene	LOC109104379	pseudogene			neurobeachin-like
NC_031726.1	13490696	13490780	-14.2	0.00884683	0.0151173	gene	GeneID:109104401	Gene	LOC109104401	pseudogene			NACHT, LRR and PYD domains-containing protein 3-like
NC_031727.1	6003722	6003759	-16.7	0.0332318	0.0347999	gene	GeneID:109104688	Gene	LOC109104688	protein_coding	XP_018973519.1	XM_019117974.1	ETS domain-containing transcription factor ERF-like
NC_031699.1	11240843	11241104	37.2	0.00086069	0.00645555	gene	GeneID:109104695	Gene	LOC109104695	pseudogene			transcription cofactor vestigial-like protein 2
NC_031727.1	22317518	22317535	10.4	0.04043	0.0409026	gene	GeneID:109105123	Gene	LOC109105123	pseudogene			synaptic functional regulator FMR1-like
NC_031727.1	4037229	4037439	22.5	0.0170663	0.0214071	gene	GeneID:109105242	Gene	LOC109105242	pseudogene			YLP motif-containing protein 1-like
NC_031727.1	5249212	5249372	-23.4	0.00853825	0.014854	gene	GeneID:109105261	Gene	LOC109105261	pseudogene			uncharacterized LOC109105261
NC_031727.1	12351036	12351088	38.5	3.5635e-08	6.16841e-05	gene	GeneID:109105337	Gene	LOC109105337	protein_coding	XP_018974212.1	XM_019118667.1	calcium-transporting ATPase type 2C member 1-like
NC_031727.1	23924526	23924745	25.6	0.0158518	0.0205886	gene	GeneID:109105522	Gene	LOC109105522	protein_coding	XP_018974362.1	XM_019118817.1	N-acetylglutamate synthase, mitochondrial-like
NC_031727.1	23920633	23920931	-31.2	0.00562381	0.0122297	gene	GeneID:109105522	Gene	LOC109105522	protein_coding	XP_018974362.1	XM_019118817.1	N-acetylglutamate synthase, mitochondrial-like
NC_031727.1	3935307	3935444	-27.8	0.00577147	0.0123013	gene	GeneID:109105548	Gene	LOC109105548	protein_coding	XP_018974377.1	XM_019118832.1	sperm acrosome membrane-associated protein 4-like
NC_031699.1	16164930	16165012	-47.2	0.0296511	0.0317415	gene	GeneID:109105675	Gene	LOC109105675	protein_coding	XP_018974488.1	XM_019118943.1	poly [ADP-ribose] polymerase 14-like
NC_031699.1	16164930	16165012	-47.2	0.0296511	0.0317415	CDS	GeneID:109105675	CDS	LOC109105675		XP_018974488.1	XM_019118943.1	poly [ADP-ribose] polymerase 14-like
NC_031699.1	16164930	16165012	-47.2	0.0296511	0.0317415	exon	GeneID:109105675	mRNA	LOC109105675		XP_018974488.1	XM_019118943.1	poly [ADP-ribose] polymerase 14-like
NC_031728.1	5050974	5051043	37.1	0.0275284	0.0299696	gene	GeneID:109105739	Gene	LOC109105739	protein_coding	XP_018974559.1	XM_019119014.1	kel Kell metallo-endopeptidase (Kell blood group)
NC_031728.1	7436372	7436692	-40.4	0.00525211	0.011931	gene	GeneID:109105798	Gene	LOC109105798	protein_coding	XP_018974617.1	XM_019119072.1	transcription initiation factor TFIID subunit 2-like
NC_031728.1	18943372	18943710	20.3	0.00283237	0.0095016	gene	GeneID:109106114	Gene	LOC109106114	pseudogene			ubiquitin carboxyl-terminal hydrolase 45-like
NC_031728.1	529257	529321	22.3	0.00122087	0.00720652	gene	GeneID:109106334	Gene	LOC109106334	protein_coding	XP_018975256.1	XM_019119711.1	ctc1 CTS telomere maintenance complex component 1
NC_031728.1	9160444	9160585	-23.4	0.0322334	0.0340635	gene	GeneID:109106690	Gene	LOC109106690	protein_coding	XP_018975532.1	XM_019119987.1	extracellular superoxide dismutase [Cu-Zn]-like
NC_031729.1	8078092	8078198	-23	0.0111342	0.0170594	gene	GeneID:109106994	Gene	LOC109106994	protein_coding	XP_018975808.1	XM_019120263.1	sh3yl1 SH3 and SYLF domain containing 1
NC_031729.1	23069463	23069549	-14.2	0.0370464	0.0380352	gene	GeneID:109107374	Gene	LOC109107374	pseudogene			girdin-like
NC_031729.1	3445027	3445235	24	0.013429	0.0189142	gene	GeneID:109107472	Gene	LOC109107472	protein_coding	XP_018976289.1	XM_019120744.1	L-threonine 3-dehydrogenase, mitochondrial-like
NC_031730.1	1652606	1652835	30.9	0.00199901	0.00846036	gene	GeneID:109107864	Gene	LOC109107864	protein_coding	XP_018976571.1	XM_019121026.1	foxo3a forkhead box O3A
NC_031730.1	2873947	2874057	54.8	0.00423349	0.0108566	gene	GeneID:109107882	Gene	LOC109107882	protein_coding	XP_018976588.1	XM_019121043.1	deleted in malignant brain tumors 1 protein-like
NC_031700.1	3318580	3318617	-11.1	0.00482667	0.0113902	gene	GeneID:109107951	Gene	LOC109107951	protein_coding	XP_018976678.1	XM_019121133.1	uncharacterized LOC109107951
NC_031730.1	9064824	9065008	42.3	0.00420347	0.0108566	gene	GeneID:109108056	Gene	LOC109108056	protein_coding	XP_018976778.1	XM_019121233.1	AT-rich interactive domain-containing protein 4A-like
NC_031730.1	9063517	9063817	19.9	0.00602248	0.0125905	gene	GeneID:109108056	Gene	LOC109108056	protein_coding	XP_018976778.1	XM_019121233.1	AT-rich interactive domain-containing protein 4A-like
NC_031730.1	9067982	9068252	13.4	0.00152855	0.00779386	gene	GeneID:109108056	Gene	LOC109108056	protein_coding	XP_018976783.1	XM_019121238.1	protocadherin gamma-A11-like
NC_031730.1	9067982	9068252	13.4	0.00152855	0.00779386	exon	GeneID:109108061	mRNA	LOC109108061		XP_018976778.1	XM_019121233.1	AT-rich interactive domain-containing protein 4A-like
NC_031730.1	9067982	9068252	13.4	0.00152855	0.00779386	gene	GeneID:109108061	Gene	LOC109108061	protein_coding	XP_018976783.1	XM_019121238.1	protocadherin gamma-A11-like
NC_031730.1	9067982	9068252	13.4	0.00152855	0.00779386	CDS	GeneID:109108061	CDS	LOC109108061		XP_018976783.1	XM_019121238.1	protocadherin gamma-A11-like
NC_031730.1	10300115	10300205	24.5	0.000222197	0.00431692	gene	GeneID:109108101	Gene	LOC109108101	protein_coding	XP_018976827.1	XM_019121282.1	ribosomal protein S6 kinase 2 alpha-like
NC_031730.1	11965398	11965441	21.5	0.0156954	0.0205048	gene	GeneID:109108137	Gene	LOC109108137	pseudogene			leucine-rich repeat and fibronectin type-III domain-containing protein 5-like
NC_031730.1	7708167	7708307	16.1	0.00551998	0.012095	gene	GeneID:109108417	Gene	LOC109108417	pseudogene			potassium channel subfamily K member 18-like
NC_031730.1	8530080	8530214	10.6	0.00774054	0.0141637	gene	GeneID:109108428	Gene	LOC109108428	protein_coding	XP_018977127.1	XM_019121582.1	protein kinase DC2-like
NC_031731.1	930111	930355	-37.3	0.00124054	0.00723142	gene	GeneID:109108689	Gene	LOC109108689	protein_coding	XP_018977334.1	XM_019121789.1	slc38a8a solute carrier family 38 member 8a
NC_031731.1	1059221	1059541	14.2	0.00385087	0.0105621	gene	GeneID:109108693	Gene	LOC109108693	lncRNA		XR_002020945.1	uncharacterized LOC109108693
NC_031731.1	1055840	1056404	-19.4	0.000402586	0.00485065	gene	GeneID:109108693	Gene	LOC109108693	lncRNA		XR_002020945.1	uncharacterized LOC109108693
NC_031731.1	6471670	6472061	15.3	0.0111758	0.0170594	gene	GeneID:109108809	Gene	LOC109108809	protein_coding	XP_018977463.1	XM_019121918.1	myocyte-specific enhancer factor 2A-like
NC_031731.1	9273724	9273762	-23.7	0.00127603	0.00732263	gene	GeneID:109108857	Gene	LOC109108857	protein_coding	XP_018977514.1	XM_019121969.1	fkbp16 FKBP prolyl isomerase 16
NC_031731.1	14548717	14548828	-21.6	0.00372918	0.0105621	gene	GeneID:109108995	Gene	LOC109108995	protein_coding	XP_018977652.1	XM_019122107.1	ryanodine receptor 1-like
NC_031731.1	28174504	28174908	18	0.00785147	0.0142612	gene	GeneID:109109284	Gene	LOC109109284	lncRNA		XR_002021060.1	uncharacterized LOC109109284
NC_031700.1	614002	614089	-13.4	0.0176031	0.0217494	gene	GeneID:109109305	Gene	LOC109109305	protein_coding	XP_018977993.1	XM_019122448.1	14-3-3 protein epsilon-like
NC_031697.1	2192590	2193174	-17.3	0.00886759	0.0151379	gene	GeneID:109109341	Gene	LOC109109341	protein_coding	XP_018978048.1	XM_019122503.1	nr3c1 nuclear receptor subfamily 3, group C, member 1 (glucocorticoid receptor)
NC_031731.1	3001043	3001090	-17.6	0.0144092	0.0196568	gene	GeneID:109109344	Gene	LOC109109344	protein_coding	XP_018978020.1	XM_019122475.1	estrogen-related receptor gamma-like
NC_031731.1	4347501	4348193	15.8	0.000257377	0.00440017	gene	GeneID:109109367	Gene	LOC109109367	protein_coding	XP_018978040.1	XM_019122495.1	uncharacterized LOC109109367
NC_031731.1	6764660	6764903	-20.5	0.0400548	0.0406418	gene	GeneID:109109398	Gene	LOC109109398	protein_coding	XP_018978065.1	XM_019122520.1	copine-7-like
NC_031700.1	924308	924503	-33	0.00475241	0.0113	gene	GeneID:109109444	Gene	LOC109109444	protein_coding	XP_018978106.1	XM_019122561.1	HIG1 domain family member 1A, mitochondrial-like
NC_031731.1	14852274	14852480	-24.3	0.00659871	0.0130244	gene	GeneID:109109506	Gene	LOC109109506	protein_coding	XP_018978160.1	XM_019122615.1	uncharacterized LOC109109506
NC_031731.1	24738070	24738094	21.2	0.00913842	0.0152837	gene	GeneID:109109646	Gene	LOC109109646	protein_coding	XP_018978280.1	XM_019122735.1	homeodomain-interacting protein kinase 2-like
NC_031700.1	1995976	1996261	-22.8	0.00597535	0.0125374	gene	GeneID:109109831	Gene	LOC109109831	lncRNA		XR_002021124.1	uncharacterized LOC109109831
NC_031700.1	1995327	1995706	-23	0.017782	0.0219235	gene	GeneID:109109831	Gene	LOC109109831	lncRNA		XR_002021124.1	uncharacterized LOC109109831
NC_031732.1	9416979	9417113	-18.4	0.0027147	0.00941724	gene	GeneID:109110058	Gene	LOC109110058	protein_coding	XP_018978643.1	XM_019123098.1	uncharacterized LOC109110058
NC_031732.1	19482852	19482878	-23.1	0.00530981	0.0119587	gene	GeneID:109110296	Gene	LOC109110296	protein_coding	XP_018978898.1	XM_019123353.1	lysM and putative peptidoglycan-binding domain-containing protein 2-like
NC_031732.1	21717796	21717930	28.3	0.00156737	0.00786774	gene	GeneID:109110344	Gene	LOC109110344	protein_coding	XP_018978947.1	XM_019123402.1	adprh ADP-ribosylarginine hydrolase
NC_031732.1	21906814	21907160	24.6	0.00296864	0.00975088	gene	GeneID:109110344	Gene	LOC109110344	protein_coding	XP_018978947.1	XM_019123402.1	adprh ADP-ribosylarginine hydrolase
NC_031732.1	3606162	3606248	16	0.00689507	0.0132175	gene	GeneID:109110460	Gene	LOC109110460	pseudogene			transmembrane emp24 domain-containing protein 6-like
NC_031732.1	11869881	11870014	-16.9	0.00621815	0.0126929	gene	GeneID:109110576	Gene	LOC109110576	protein_coding	XP_018979132.1	XM_019123587.1	transcription initiation factor TFIID subunit 5-like
NC_031732.1	16205673	16205908	-20.7	0.00968613	0.015773	gene	GeneID:109110629	Gene	LOC109110629	protein_coding	XP_018979178.1	XM_019123633.1	galactosylgalactosylxylosylprotein 3-beta-glucuronosyltransferase 1
NC_031732.1	21213797	21213936	24	0.0257048	0.0283307	gene	GeneID:109110690	Gene	LOC109110690	protein_coding	XP_018979224.1	XM_019123679.1	LOW QUALITY PROTEIN: HHIP-like protein 1
NC_031732.1	21213797	21213936	24	0.0257048	0.0283307	CDS	GeneID:109110690	CDS	LOC109110690		XP_018979224.1	XM_019123679.1	HHIP-like protein 1
NC_031732.1	21213797	21213936	24	0.0257048	0.0283307	exon	GeneID:109110690	mRNA	LOC109110690		XP_018979224.1	XM_019123679.1	HHIP-like protein 1
NC_031732.1	14736663	14736831	-43.4	0.000625115	0.00577102	gene	GeneID:109110756	Gene	LOC109110756	protein_coding	XP_018979269.1	XM_019123724.1	melanin-concentrating hormone receptor 2-like
NC_031733.1	9602222	9602285	70.1	0.00391884	0.0105621	gene	GeneID:109111059	Gene	LOC109111059	protein_coding	XP_018979570.1	XM_019124025.1	uncharacterized LOC109111059
NC_031733.1	9601168	9601616	39.8	0.0135688	0.0189777	gene	GeneID:109111059	Gene	LOC109111059	protein_coding	XP_018979570.1	XM_019124025.1	uncharacterized LOC109111059
NC_031733.1	7853891	7854256	23.1	0.00017426	0.00372838	gene	GeneID:109111217	Gene	LOC109111217	protein_coding	XP_018979717.1	XM_019124172.1	complement factor H-like
NC_031733.1	10145165	10145333	-22.2	0.00791697	0.01432	gene	GeneID:109111259	Gene	LOC109111259	protein_coding	XP_018979753.1	XM_019124208.1	cytosolic purine 5'-nucleotidase-like
NC_031734.1	3828348	3828676	-20.6	0.00269418	0.00941724	gene	GeneID:109111432	Gene	LOC109111432	protein_coding	XP_018979915.1	XM_019124370.1	ssuh2rs1 ssu-2 homolog, related sequence 1
NC_031734.1	3674648	3674869	28.1	0.0032813	0.0100708	gene	GeneID:109111435	Gene	LOC109111435	protein_coding	XP_018979920.1	XM_019124375.1	uncharacterized LOC109111435
NC_031734.1	9127765	9127969	39.6	0.00171106	0.00801343	gene	GeneID:109111568	Gene	LOC109111568	protein_coding	XP_018980079.1	XM_019124534.1	myotubularin-like
NC_031734.1	9127189	9127237	37.9	0.00411361	0.0108217	gene	GeneID:109111568	Gene	LOC109111568	protein_coding	XP_018980079.1	XM_019124534.1	myotubularin-like
NC_031734.1	9126887	9127164	29.7	0.00358943	0.0104075	gene	GeneID:109111568	Gene	LOC109111568	protein_coding	XP_018980079.1	XM_019124534.1	myotubularin-like
NC_031734.1	11337881	11337921	11.4	0.0123291	0.018055	gene	GeneID:109111614	Gene	LOC109111614	protein_coding	XP_018980119.1	XM_019124574.1	acid-sensing ion channel 1
NC_031734.1	11337881	11337921	11.4	0.0123291	0.018055	CDS	GeneID:109111614	CDS	LOC109111614		XP_018980119.1	XM_019124574.1	asic1a acid-sensing (proton-gated) ion channel 1a
NC_031734.1	11337881	11337921	11.4	0.0123291	0.018055	exon	GeneID:109111614	mRNA	LOC109111614		XP_018980119.1	XM_019124574.1	acid-sensing ion channel 1
NC_031734.1	12093139	12093317	-15.5	0.00454519	0.0112228	gene	GeneID:109111642	Gene	LOC109111642	protein_coding	XP_018980144.1	XM_019124599.1	ptp4a2b protein tyrosine phosphatase 4A2b
NC_031734.1	17000078	17000574	-19.2	0.00309262	0.00980462	gene	GeneID:109111750	Gene	LOC109111750	protein_coding	XP_018980294.1	XM_019124749.1	uncharacterized LOC109111750
NC_031734.1	17487127	17487174	-31	0.003877	0.0105621	exon	GeneID:109111768	mRNA	LOC109111768		XP_018980308.1	XM_019124763.1	cyclin-dependent kinase 6-like
NC_031734.1	17487127	17487174	-31	0.003877	0.0105621	gene	GeneID:109111768	Gene	LOC109111768	protein_coding	XP_018980308.1	XM_019124763.1	cyclin-dependent kinase 6-like
NC_031734.1	17486869	17487070	-31.4	0.00455765	0.0112228	exon	GeneID:109111768	mRNA	LOC109111768		XP_018980308.1	XM_019124763.1	cyclin-dependent kinase 6-like
NC_031734.1	17486869	17487070	-31.4	0.00455765	0.0112228	gene	GeneID:109111768	Gene	LOC109111768	protein_coding	XP_018980308.1	XM_019124763.1	cyclin-dependent kinase 6-like
NC_031734.1	18371087	18371169	-31	0.000445189	0.00503988	gene	GeneID:109111811	Gene	LOC109111811	protein_coding	XP_018980346.1	XM_019124801.1	cytoplasmic dynein 1 light intermediate chain 1-like
NC_031734.1	21813057	21813263	25.7	0.00688098	0.0132051	gene	GeneID:109111911	Gene	LOC109111911	protein_coding	XP_018980454.1	XM_019124909.1	uncharacterized LOC109111911
NC_031734.1	27586068	27586191	-35.4	0.00371027	0.0105621	gene	GeneID:109112061	Gene	LOC109112061	protein_coding	XP_018980627.1	XM_019125082.1	transcriptional repressor scratch 1-like
NC_031734.1	2439646	2439695	-21.2	0.0171803	0.0215047	gene	GeneID:109112115	Gene	LOC109112115	protein_coding	XP_018980664.1	XM_019125119.1	protein lin-28 homolog A-like
NC_031734.1	2439402	2439510	-26.9	0.00574368	0.0122868	gene	GeneID:109112115	Gene	LOC109112115	protein_coding	XP_018980664.1	XM_019125119.1	protein lin-28 homolog A-like
NC_031734.1	15456066	15456162	22.4	0.035039	0.0362537	gene	GeneID:109112276	Gene	LOC109112276	protein_coding	XP_018980796.1	XM_019125251.1	regulating synaptic membrane exocytosis protein 3-like
NC_031735.1	2212423	2212686	-18.6	0.000236189	0.00432805	gene	GeneID:109112582	Gene	LOC109112582	protein_coding	XP_018981015.1	XM_019125470.1	fryl furry homolog, like
NC_031735.1	1888400	1888510	21.4	0.0030813	0.00979992	gene	GeneID:109112586	Gene	LOC109112586	lncRNA		XR_002021619.1	uncharacterized LOC109112586
NC_031735.1	1888400	1888510	21.4	0.0030813	0.00979992	exon	GeneID:109112586	ncRNA	LOC109112586			XR_002021619.1	uncharacterized LOC109112586
NC_031735.1	2784524	2784643	19	0.0108566	0.0167942	gene	GeneID:109112601	Gene	LOC109112601	pseudogene			synaptosomal-associated protein 25-A-like
NC_031735.1	10348060	10348243	36.5	0.00831033	0.0147105	gene	GeneID:109112776	Gene	LOC109112776	pseudogene			disintegrin and metalloproteinase domain-containing protein 17-like
NC_031735.1	14362230	14362280	14.9	0.00259815	0.0093501	exon	GeneID:109112846	mRNA	LOC109112846		XP_018981278.1	XM_019125733.1	SEC14-like protein 1, transcript variant X3
NC_031735.1	14362230	14362280	14.9	0.00259815	0.0093501	gene	GeneID:109112846	Gene	LOC109112846	protein_coding	XP_018981278.1	XM_019125733.1	SEC14-like protein 1
NC_031735.1	14362230	14362280	14.9	0.00259815	0.0093501	exon	GeneID:109112846	mRNA	LOC109112846		XP_018981278.1	XM_019125731.1	SEC14-like protein 1, transcript variant X1
NC_031735.1	14362901	14363074	12.5	0.0265621	0.0291531	gene	GeneID:109112846	Gene	LOC109112846	protein_coding	XP_018981278.1	XM_019125733.1	SEC14-like protein 1
NC_031735.1	14405771	14405872	-20.8	0.0242984	0.0272589	gene	GeneID:109112846	Gene	LOC109112846	protein_coding	XP_018981278.1	XM_019125733.1	SEC14-like protein 1
NC_031735.1	5486045	5486076	54.1	0.0208201	0.0244501	gene	GeneID:109112943	Gene	LOC109112943	pseudogene			patched domain-containing protein 1-like
NC_031736.1	3394095	3394194	21	0.000809129	0.00630902	gene	GeneID:109113258	Gene	LOC109113258	protein_coding	XP_018981593.1	XM_019126048.1	protein FAM171A1-like
NC_031736.1	3394095	3394194	21	0.000809129	0.00630902	gene	GeneID:109113276	Gene	LOC109113276	protein_coding	XP_018981615.1	XM_019126070.1	AT-rich interactive domain-containing protein 1B-like
NC_031701.1	2078063	2078212	-21.7	0.00857321	0.01487	gene	GeneID:109113331	Gene	LOC109113331	pseudogene			serine/threonine-protein kinase LMTK1-like
NC_031736.1	8285902	8286088	-22.4	0.0151576	0.0202141	gene	GeneID:109113404	Gene	LOC109113404	lncRNA		XR_002021742.1	uncharacterized LOC109113404
NC_031736.1	14313225	14313363	-46.9	4.38335e-05	0.00250298	gene	GeneID:109113560	Gene	LOC109113560	protein_coding	XP_018981913.1	XM_019126368.1	actin, alpha cardiac isoform X1
NC_031736.1	14313225	14313363	-46.9	4.38335e-05	0.00250298	CDS	GeneID:109113560	CDS	LOC109113560		XP_018981914.1	XM_019126369.1	actin, alpha cardiac isoform X2
NC_031736.1	14313225	14313363	-46.9	4.38335e-05	0.00250298	CDS	GeneID:109113560	CDS	LOC109113560		XP_018981913.1	XM_019126368.1	actc1a actin alpha cardiac muscle 1a
NC_031736.1	14313225	14313363	-46.9	4.38335e-05	0.00250298	exon	GeneID:109113560	mRNA	LOC109113560		XP_018981913.1	XM_019126368.1	actin, alpha cardiac, transcript variant X1
NC_031736.1	14313225	14313363	-46.9	4.38335e-05	0.00250298	exon	GeneID:109113560	mRNA	LOC109113560		XP_018981913.1	XM_019126369.1	actin, alpha cardiac, transcript variant X2
NW_017538160.1	1023436	1023676	-12.1	0.00307529	0.00979992	gene	GeneID:109060984	Gene	lsm10	protein_coding	XP_018933677.1	XM_019078132.1	U7 snRNA-associated Sm-like protein LSm10
NC_031697.1	240211	240317	-19.9	0.00388631	0.0105621	exon	GeneID:109103712	mRNA	neurod6	protein_coding	XP_018972629.1	XM_019117084.1	neurogenic differentiation factor 6
NC_031697.1	240211	240317	-19.9	0.00388631	0.0105621	gene	GeneID:109103712	Gene	neurod6	protein_coding	XP_018972629.1	XM_019117084.1	neurogenic differentiation factor 6
NC_031697.1	240211	240317	-19.9	0.00388631	0.0105621	CDS	GeneID:109103712	CDS	neurod6	protein_coding	XP_018972629.1	XM_019117084.1	neurogenic differentiation factor 6
NW_017540494.1	716524	716897	13	0.0178583	0.0220019	gene	GeneID:109073964	Gene	ola1	protein_coding	XP_018945585.1	XM_019090040.1	Obg-like ATPase 1
NC_031736.1	20676707	20676754	31.8	0.0153762	0.0203202	gene	GeneID:109113709	Gene	pak5	protein_coding	XP_018982072.1	XM_019126527.1	serine/threonine-protein kinase PAK 7 isoform X1
NW_017543379.1	250927	251032	47.1	0.00108884	0.00692708	gene	GeneID:109084503	Gene	pbk	protein_coding	XP_018954731.1	XM_019099186.1	PDZ binding kinase
NW_017538281.1	2422017	2422210	16.3	0.0383845	0.0391151	gene	GeneID:109065357	Gene	pcsk2	protein_coding	XP_018937890.1	XM_019082345.1	proprotein convertase subtilisin/kexin type 2
NW_017538281.1	2424606	2424652	12.7	0.0265763	0.0291531	gene	GeneID:109065357	Gene	pcsk2	protein_coding	XP_018937890.1	XM_019082345.1	proprotein convertase subtilisin/kexin type 2
NW_017538281.1	2476324	2476340	-40	0.0021752	0.00867573	gene	GeneID:109065357	Gene	pcsk2	protein_coding	XP_018937890.1	XM_019082345.1	proprotein convertase subtilisin/kexin type 2
NC_031700.1	9238503	9238817	-10.1	0.0151777	0.0202252	gene	GeneID:109108950	Gene	piezo2	protein_coding	XP_018977618.1	XM_019122073.1	piezo-type mechanosensitive ion channel component 2
NC_031728.1	6678693	6678923	-19	7.77321e-05	0.0028975	gene	GeneID:109105785	Gene	plekha8	protein_coding	XP_018974599.1	XM_019119054.1	pleckstrin homology domain containing, family A (phosphoinositide binding specific) member 8
NW_017540948.1	35516	35660	-23.4	0.00211387	0.00867262	gene	GeneID:109075414	Gene	pus3	protein_coding	XP_018946860.1	XM_019091315.1	tRNA pseudouridine(38/39) synthase isoform X1
NW_017540948.1	35516	35660	-23.4	0.00211387	0.00867262	CDS	GeneID:109075414	CDS	pus3	protein_coding	XP_018946860.1	XM_019091315.1	tRNA pseudouridine(38/39) synthase isoform X1
NW_017540948.1	35516	35660	-23.4	0.00211387	0.00867262	exon	GeneID:109075414	mRNA	pus3	protein_coding	XP_018946860.1	XM_019091315.1	tRNA pseudouridine(38/39) synthase isoform X1
NW_017537950.1	42236	42333	24.9	0.010187	0.0162087	gene	GeneID:109056039	Gene	rab10	protein_coding	XP_018928799.1	XM_019073254.1	RAB10, member RAS oncogene family
NC_031698.1	828709	828770	-37.5	0.0326075	0.0343702	gene	GeneID:109092380	Gene	rab43	protein_coding	XP_018961703.1	XM_019106158.1	RAB43, member RAS oncogene family
NC_031735.1	2784524	2784643	19	0.0108566	0.0167942	gene	GeneID:109112600	Gene	snap25	protein_coding	XP_018981028.1	XM_019125483.1	synaptosome associated protein 25a
NW_017538252.1	42288	42522	-19.7	0.0104026	0.0163997	gene	GeneID:109064217	Gene	sptbn1	protein_coding	XP_018936756.1	XM_019081211.1	spectrin, beta, non-erythrocytic 1
NC_031698.1	3474061	3474402	-17.4	0.00712941	0.0134727	gene	GeneID:109093026	Gene	ube2k	protein_coding	XP_018962299.1	XM_019106754.1	ubiquitin-conjugating enzyme E2Kb (UBC1 homolog, yeast)
NC_031727.1	3148994	3149197	38	0.00209172	0.00864596	gene	GeneID:109105234	Gene	ulk4	protein_coding	XP_018974132.1	XM_019118587.1	unc-51 like kinase 4
NW_017538269.1	392619	392729	83	0.00069539	0.00592011
NC_031738.1	8902001	8902032	78.2	0.00141348	0.00761005
NW_017538038.1	743223	743333	75.3	0.00353316	0.0103484
NC_031697.1	7073701	7073774	69.7	1.41466e-05	0.00188367
NC_031706.1	11349062	11349327	64.4	0.00375781	0.0105621
NC_031730.1	15555178	15555260	63	0.000851949	0.00645555
NC_031706.1	7807158	7807221	58.3	0.000342098	0.00463624
NC_031705.1	23324190	23324244	57.4	0.00217504	0.00867573
NW_017545277.1	220769	220939	57.3	0.0094405	0.0155338
NC_031704.1	16811795	16811954	57.2	0.000960731	0.00662348
NC_031732.1	22220628	22220750	56.3	1.64794e-05	0.00189076
NC_031735.1	6121021	6121128	56.1	0.000605234	0.00572492
NC_031702.1	10634688	10634820	56	0.00130003	0.00734503
NC_031734.1	10212538	10212612	55.9	0.015113	0.0202013
NW_017537820.1	162005	162173	54.1	0.00212074	0.00867262
NW_017542521.1	9378	9421	53.3	0.000341986	0.00463624
NC_031735.1	1325190	1325494	52.9	0.000220645	0.00431692
NC_031712.1	13257699	13257816	51	0.00153986	0.00779386
NC_031740.1	11283524	11283601	50.2	0.00617993	0.0126929
NC_031723.1	6533578	6533597	50.1	0.00112476	0.00700348
NC_031704.1	2529067	2529112	49.9	0.00917213	0.0153014
NW_017538289.1	162584	162745	49.5	0.00312446	0.00985145
NW_017538333.1	58807	59035	49.1	0.000878507	0.00652659
NW_017542800.1	78147	78207	48.8	0.0136747	0.0190534
NC_031723.1	1596814	1596894	48	0.00743764	0.0137843
NC_031741.1	3416445	3416502	47.6	0.00354981	0.0103603
NW_017538281.1	584762	584815	46.7	0.00884398	0.0151173
NC_031746.1	1013070	1013114	46.3	0.00229616	0.00887198
NC_031742.1	4183600	4183730	45.9	0.0105818	0.0165317
NC_031709.1	12012322	12012499	45.7	0.00281271	0.00949183
NW_017537955.1	745341	745474	45.1	0.00371528	0.0105621
NC_031738.1	34800	34848	45	0.00646374	0.01292
NC_031728.1	25368035	25368278	44.5	1.98087e-05	0.00201699
NC_031704.1	2298619	2299280	43.8	0.00151327	0.00779386
NW_017544950.1	6932	7015	43.8	0.00354095	0.0103537
NW_017542077.1	165358	165520	43.6	0.00935994	0.01546
NW_017540105.1	132559	132710	43	0.00286974	0.00955292
NW_017538055.1	209400	209480	42.9	0.00537882	0.0120016
NW_017539928.1	158919	159088	42.9	0.000232898	0.00432805
NW_017540101.1	2718	2864	42.7	0.0218299	0.025259
NW_017542521.1	9242	9339	42.4	0.0033366	0.010115
NW_017537990.1	1145945	1146052	42.3	0.00852146	0.0148521
NW_017538321.1	23922	24072	42.3	0.0124511	0.0181421
NW_017538226.1	80169	80296	42.1	0.0100972	0.0161067
NW_017540340.1	10023	10081	42.1	0.000840849	0.00644031
NW_017541518.1	8293	8570	41.8	0.00345187	0.010249
NC_031713.1	6920203	6920289	41.5	0.00861437	0.0149046
NC_031735.1	14958144	14958247	41.5	0.00643493	0.0129107
NW_017537778.1	528153	528187	41	0.00339925	0.0101625
NC_031702.1	11902467	11902527	40.5	0.00903524	0.0152269
NW_017537953.1	767946	768078	40.3	0.0034936	0.0102847
NW_017542184.1	207386	207705	40.2	0.00892636	0.0151783
NW_017539701.1	31587	31659	40.1	0.00110449	0.00692708
NC_031701.1	3158428	3158550	39.9	0.0181854	0.0223096
NC_031740.1	3344852	3344887	39.9	0.0115726	0.0174924
NW_017538055.1	209781	210085	39.8	0.0002114	0.00422807
NW_017538265.1	624127	624228	39.4	0.0153281	0.0203099
NC_031731.1	14922910	14922971	39.3	0.000403521	0.00485065
NC_031739.1	11446567	11446637	39.1	0.00741471	0.0137669
NC_031705.1	3430382	3430568	39	0.000645989	0.00582207
NW_017539129.1	707035	707308	38.6	0.000115269	0.00345062
NC_031736.1	14364658	14364751	38.4	0.00065923	0.00582207
NW_017545499.1	2024393	2024541	38.4	0.000210655	0.00422807
NC_031712.1	17044828	17045040	38	0.0117995	0.0176533
NC_031736.1	20569382	20569584	37.5	0.00815599	0.014575
NC_031735.1	14656070	14656410	37.3	0.000315966	0.00459611
NW_017545437.1	88066	88253	37	0.00292776	0.00967168
NW_017542975.1	48778	48963	36.9	0.00372694	0.0105621
NW_017537975.1	949197	949342	36.6	0.00786063	0.0142614
NC_031741.1	16220619	16220812	36.2	0.00136435	0.00756243
NW_017538258.1	728353	728568	36.1	0.000484586	0.00513134
NW_017542452.1	19474	19695	36.1	0.00605449	0.0126269
NC_031702.1	12676634	12676832	36	0.00992682	0.0160442
NC_031710.1	7221271	7221338	35.8	0.0397538	0.0403837
NC_031715.1	5258116	5258219	35.7	0.000549192	0.0054323
NW_017538103.1	763372	763478	35.7	0.00948934	0.0155782
NC_031716.1	1630754	1630789	35.3	0.0139456	0.0192811
NW_017538295.1	192360	192781	35.3	0.0100517	0.016095
NC_031707.1	11644484	11644619	35.2	0.0238436	0.0269301
NW_017538691.1	7166	7436	35	0.000165472	0.0036385
NC_031744.1	1553074	1553209	34.9	0.0107267	0.0167128
NW_017538222.1	403347	403373	34.9	0.00103562	0.00679035
NC_031707.1	5589848	5590061	34.8	0.000246467	0.00438741
NW_017539268.1	76740	76862	34.4	0.00573096	0.0122868
NW_017541771.1	26372	26398	34.2	0.0327823	0.0344751
NC_031734.1	27731432	27731524	34.1	0.0284704	0.0307054
NW_017538102.1	939656	939727	34.1	0.0186504	0.0226394
NW_017541932.1	664018	664145	34	0.00344428	0.010249
NC_031718.1	6105669	6105963	33.9	0.0121608	0.0178696
NC_031707.1	11644825	11644979	33.8	0.00382154	0.0105621
NC_031721.1	3407299	3407474	33.7	0.0192539	0.0230773
NC_031713.1	4282948	4283075	33.6	0.00165696	0.00801343
NC_031741.1	1093776	1093997	33.6	0.0194363	0.0231799
NW_017537972.1	162002	162070	33.6	0.0103253	0.0163225
NW_017540563.1	45845	45913	33.6	0.000212271	0.00422807
NW_017545037.1	41755	41961	33.5	0.000760038	0.00621651
NW_017545336.1	351056	351090	33.1	0.0228316	0.0260868
NC_031730.1	14357448	14357548	33	0.00090314	0.00657822
NC_031714.1	12702302	12702367	32.9	0.0125378	0.0182378
NW_017540518.1	21903	21941	32.9	0.0023253	0.00896459
NW_017543356.1	904630	904764	32.9	0.00635774	0.0128494
NW_017538550.1	133552	133934	32.7	0.00719005	0.0135222
NC_031725.1	7780484	7780574	32.6	0.013219	0.0187391
NW_017542722.1	609258	609410	32.4	0.000854367	0.00645555
NC_031726.1	12778186	12778335	32.3	9.37952e-05	0.00300666
NW_017537956.1	1005261	1005395	32.3	0.00387685	0.0105621
NW_017546158.1	30390	30902	32.3	5.9536e-05	0.00257642
NC_031719.1	6392357	6392510	32.2	0.00755857	0.0139042
NC_031700.1	1107711	1107821	32.1	4.84714e-05	0.00250298
NC_031725.1	2076493	2076656	32.1	0.0263966	0.0290111
NW_017542584.1	223889	223983	32.1	0.0331621	0.0347689
NW_017546158.1	31277	31689	32.1	0.00196338	0.00836189
NC_031702.1	11902993	11903279	31.5	0.000938611	0.00662348
NC_031704.1	3682907	3683026	31.5	0.0078208	0.0142204
NW_017538767.1	51113	51544	31.5	0.00419547	0.0108566
NC_031725.1	7707296	7707317	31.4	0.00159662	0.00794179
NC_031736.1	9048746	9048832	31.2	0.0211704	0.0246624
NW_017541771.1	26453	26678	31.1	0.00403651	0.010701
NC_031743.1	2554409	2554499	31	0.0184765	0.0225029
NC_031717.1	278487	278727	30.9	0.00381955	0.0105621
NW_017540353.1	125674	125748	30.9	0.031689	0.0335852
NC_031712.1	8384281	8384381	30.8	0.00678561	0.0131272
NC_031729.1	19481354	19481434	30.8	0.0132068	0.0187386
NW_017537889.1	167758	167872	30.8	0.00855324	0.0148651
NW_017543642.1	33188	33378	30.7	0.00243732	0.00906797
NC_031707.1	13036716	13036865	30.6	0.0239553	0.0269438
NC_031746.1	7411895	7412011	30.5	0.00213461	0.00867262
NW_017539550.1	455985	456065	30.5	0.00268841	0.00941724
NW_017538023.1	512009	512718	30.4	0.000135994	0.0036385
NW_017542923.1	5021	5267	30.4	0.000327094	0.00463624
NC_031713.1	1883975	1884155	30.3	0.00297869	0.00975631
NC_031740.1	189731	189947	30.3	0.0168635	0.0213071
NW_017538227.1	503134	503235	30.3	0.0120131	0.0177732
NW_017539713.1	50413	50769	30.1	0.000248392	0.00438741
NC_031730.1	9754606	9754914	30	0.00115336	0.00703357
NC_031719.1	5874660	5874689	29.9	0.00547041	0.0120016
NC_031705.1	12156522	12156698	29.8	0.00676397	0.0131113
NC_031724.1	9285278	9285639	29.8	0.000160717	0.0036385
NC_031734.1	1780678	1780770	29.6	0.0108175	0.0167938
NW_017538156.1	727140	727292	29.6	0.013339	0.0188029
NW_017538102.1	939901	939937	29.4	0.00280048	0.00949183
NC_031721.1	923054	923151	29.3	0.00535966	0.0119962
NC_031735.1	16010139	16010298	29.1	0.0178761	0.0220082
NW_017538265.1	623871	623934	29.1	0.00437647	0.0110549
NC_031728.1	1297593	1297684	28.9	0.00245346	0.00907753
NW_017538191.1	1325836	1325908	28.9	0.00382496	0.0105621
NW_017537790.1	304219	304349	28.7	0.0238875	0.0269301
NW_017538002.1	178948	179093	28.6	0.0160366	0.0206543
NW_017542370.1	370863	370907	28.6	0.0238801	0.0269301
NW_017541584.1	85062	85213	28.5	0.0290462	0.0312486
NW_017542577.1	76152	76246	28.5	4.14742e-05	0.00250298
NW_017544921.1	16493	16667	28.5	0.00535269	0.0119962
NC_031713.1	4282778	4282916	28.4	0.00467453	0.0112228
NW_017538230.1	100555	100622	28.3	0.00580474	0.012344
NC_031702.1	4920082	4920155	28.2	0.0192872	0.0230773
NC_031730.1	9755074	9755238	28.2	8.9048e-06	0.00168222
NW_017537823.1	49372	49520	28.2	0.00466854	0.0112228
NC_031705.1	4816271	4816302	28.1	0.00595046	0.0125123
NW_017543109.1	51793	51810	28.1	0.0333981	0.0349318
NW_017543297.1	79875	79903	28.1	0.0417395	0.0421289
NC_031704.1	15910259	15910473	28	0.00905308	0.0152292
NC_031717.1	7581355	7581516	28	0.024531	0.0274309
NC_031709.1	19595818	19596023	27.8	0.00124766	0.00724608
NC_031728.1	20494419	20494477	27.8	0.0012234	0.00720652
NW_017537902.1	1071293	1071314	27.8	0.00646028	0.01292
NW_017538247.1	316981	317049	27.8	0.0166646	0.0210866
NW_017538021.1	169858	170036	27.7	0.000640863	0.00582207
NW_017538841.1	100482	100523	27.7	0.0051501	0.0118246
NW_017543490.1	7834	8010	27.5	0.00171414	0.00801343
NW_017546455.1	60921	60943	27.4	0.00949452	0.0155782
NC_031712.1	12017673	12017716	27.3	0.0433469	0.0436241
NC_031735.1	11154832	11154877	27.3	0.0174308	0.0216003
NW_017540207.1	31083	31105	27.3	0.0115808	0.0174924
NC_031724.1	1520549	1520691	27.2	0.00530687	0.0119587
NC_031702.1	11903309	11903627	27	0.0150302	0.0201217
NC_031732.1	8715392	8715473	27	0.00837655	0.0147768
NW_017537938.1	56148	56376	27	0.00460778	0.0112228
NW_017537867.1	180068	180216	26.8	0.00878931	0.0150637
NW_017540198.1	93850	94031	26.8	0.0114996	0.0174002
NW_017538301.1	75264	75342	26.7	0.00238673	0.00905179
NC_031713.1	15699473	15699653	26.6	0.00491645	0.0114695
NW_017538908.1	16188	16241	26.6	0.018894	0.0228231
NW_017541367.1	18108	18163	26.6	0.012756	0.0184162
NC_031710.1	9950060	9950511	26.5	0.00274773	0.00949183
NC_031731.1	9945299	9945565	26.5	0.00226424	0.00880764
NW_017538154.1	127742	127821	26.5	0.0206598	0.0243114
NW_017538586.1	61676	62000	26.5	0.00257594	0.00932837
NW_017539194.1	102566	102718	26.5	0.0160001	0.0206451
NC_031726.1	10757144	10757319	26.4	0.0439872	0.0442428
NC_031743.1	886271	886301	26.3	0.0217508	0.0252181
NW_017538056.1	562429	562456	26.2	0.0274034	0.0298711
NW_017537862.1	141858	141887	26.1	0.000904561	0.00657822
NC_031702.1	12135038	12135171	26	0.0374515	0.0383374
NC_031730.1	7938603	7938732	26	0.0032985	0.0100788
NC_031736.1	510245	510283	25.9	0.0233225	0.0265269
NW_017543120.1	96205	96385	25.9	0.0307815	0.0327922
NC_031711.1	8251256	8251328	25.8	0.00508915	0.0117307
NW_017540687.1	35277	35366	25.8	0.0346964	0.0360069
NW_017543463.1	36262	36361	25.8	0.0239275	0.0269301
NC_031704.1	10941769	10941924	25.7	0.00135051	0.00754109
NC_031732.1	13541737	13542203	25.7	0.0139802	0.0192867
NW_017541731.1	45995	46256	25.7	0.00182636	0.00825473
NW_017545499.1	1657633	1657674	25.7	0.00215079	0.00867573
NC_031729.1	1303561	1303762	25.5	0.00621331	0.0126929
NC_031698.1	12276041	12276098	25.4	0.00267433	0.00941724
NC_031703.1	9428497	9428813	25.4	0.00602186	0.0125905
NC_031712.1	16195619	16195854	25.3	0.0011403	0.00703357
NC_031739.1	9013142	9013226	25.3	0.00729758	0.0136563
NC_031746.1	4174923	4174962	25.3	0.0193375	0.0231009
NW_017538225.1	266852	266905	25.3	0.0153468	0.0203099
NW_017540800.1	20442	20549	25.3	0.003262	0.0100472
NW_017541978.1	239509	239649	25.1	0.0238656	0.0269301
NW_017537900.1	431753	431770	25	0.00857307	0.01487
NW_017538273.1	696138	696281	25	0.00991146	0.0160442
NC_031698.1	11532486	11532661	24.9	0.0256177	0.0282628
NC_031734.1	20271028	20271123	24.9	0.0142555	0.0195069
NC_031723.1	7969485	7969638	24.8	0.00508941	0.0117307
NC_031730.1	637318	637414	24.8	0.0173684	0.021578
NW_017539091.1	181	208	24.8	0.0140302	0.0193054
NW_017540847.1	83753	84085	24.8	0.00170932	0.00801343
NW_017546995.1	37341	37548	24.8	8.32372e-05	0.0028975
NW_017540571.1	43589	43718	24.7	0.0293273	0.0314728
NW_017542770.1	28897	29024	24.7	0.00609907	0.0126589
NC_031732.1	15140220	15140278	24.6	0.00891571	0.0151751
NW_017537840.1	45429	45568	24.6	0.00327822	0.0100708
NW_017542052.1	17409	17644	24.6	0.0338535	0.0352589
NC_031711.1	2647749	2648035	24.5	0.000479527	0.00513134
NC_031729.1	3830465	3830579	24.5	0.0201468	0.0237724
NW_017538977.1	18440	18501	24.5	0.016885	0.0213187
NW_017545362.1	37196	37335	24.4	0.00837202	0.0147768
NC_031722.1	1697261	1697292	24.2	0.00104602	0.00681871
NW_017539129.1	706841	707026	24.2	0.00279623	0.00949183
NW_017537831.1	1727817	1727859	24.1	0.000431062	0.00503988
NW_017538059.1	310965	311129	24.1	0.00683185	0.0131451
NC_031724.1	19099720	19099800	24	0.00389709	0.0105621
NW_017537841.1	669231	669306	24	0.0441257	0.0443306
NC_031704.1	4059879	4060029	23.8	0.00872239	0.0150084
NW_017538164.1	1286454	1286509	23.8	0.00730632	0.0136579
NC_031705.1	17605306	17605896	23.7	0.00255448	0.00931608
NC_031707.1	11645197	11645663	23.7	0.0015116	0.00779386
NC_031724.1	5407943	5407968	23.7	0.0190914	0.0229494
NW_017538253.1	1030029	1030709	23.7	6.14417e-05	0.00259404
NW_017539732.1	113170	113255	23.6	0.0116359	0.0175041
NW_017542106.1	46561	46631	23.6	0.0238844	0.0269301
NW_017538027.1	504149	504196	23.5	0.020722	0.024368
NW_017538193.1	1106491	1106582	23.5	0.0151428	0.0202099
NW_017544029.1	10880	10946	23.5	0.00408637	0.0107909
NC_031719.1	5874735	5875001	23.4	0.00862763	0.0149046
NC_031731.1	13710147	13710342	23.4	0.0170385	0.0213876
NW_017538892.1	101403	101607	23.4	0.000980431	0.00662348
NW_017543379.1	1423768	1423796	23.4	0.0382056	0.0390631
NC_031723.1	14050231	14050287	23.3	0.00299362	0.00977501
NC_031735.1	1452227	1452272	23.3	0.00719467	0.0135222
NC_031736.1	12665654	12665928	23.2	0.0422531	0.0425976
NW_017540088.1	31109	31219	23.2	0.0309358	0.0329132
NC_031741.1	16323578	16323829	23.1	0.00146043	0.00779386
NW_017538237.1	1282161	1282181	23.1	0.02436	0.0273103
NC_031701.1	10951287	10951383	23	0.0155942	0.0204487
NC_031709.1	4286327	4286458	23	0.0111569	0.0170594
NC_031733.1	8774088	8774283	23	0.000353655	0.00463624
NW_017537882.1	170008	170061	22.9	0.00435398	0.0110509
NW_017541316.1	130015	130619	22.9	0.0012805	0.00732263
NW_017542123.1	37925	37994	22.9	0.0209676	0.0245568
NW_017545415.1	1766589	1766702	22.9	0.008675	0.0149715
NC_031711.1	4222419	4222713	22.8	0.00869997	0.0149996
NW_017537982.1	264836	265060	22.8	0.00650596	0.0129595
NW_017540009.1	359577	359808	22.8	0.00531686	0.0119587
NW_017538002.1	178859	178904	22.7	0.0210881	0.0246147
NW_017543007.1	24157	24209	22.7	0.00238903	0.00905179
NC_031709.1	4980348	4980600	22.6	0.00654721	0.012965
NC_031728.1	14650471	14650686	22.6	0.0269626	0.0295177
NC_031738.1	1444094	1444187	22.6	0.0187445	0.0226742
NC_031699.1	17338523	17338656	22.5	0.00440395	0.0110642
NC_031731.1	14394310	14394361	22.2	0.0121043	0.0178319
NW_017539088.1	117010	117729	22.2	0.00277344	0.00949183
NC_031745.1	6962637	6962774	22.1	0.00195238	0.00836189
NW_017537962.1	85641	86331	22.1	9.77387e-06	0.00168222
NW_017538691.1	6358	6475	22.1	0.00164574	0.00801343
NC_031709.1	4979337	4979453	22	0.0236884	0.026853
NC_031709.1	20318467	20318819	22	0.00437218	0.0110549
NC_031734.1	9985960	9986065	22	0.031873	0.033733
NW_017539406.1	21050	21218	22	0.0197986	0.0234575
NW_017545502.1	631818	631905	22	0.0223354	0.0257751
NW_017539134.1	128239	128332	21.9	0.00584941	0.0123781
NW_017540963.1	17658	17735	21.9	5.3711e-05	0.00250298
NW_017544767.1	3118	3184	21.9	0.0120274	0.0177792
NC_031744.1	12134638	12134743	21.7	0.00852859	0.0148521
NW_017543058.1	343130	343529	21.7	0.0146071	0.0197538
NW_017538166.1	111075	111254	21.5	0.000649581	0.00582207
NC_031719.1	8918795	8919120	21.3	0.00015746	0.0036385
NW_017537930.1	299551	300358	21.3	0.00304651	0.00979992
NW_017538010.1	319758	320061	21.2	0.00120781	0.00720652
NC_031710.1	251693	251919	21.1	0.00909957	0.0152605
NW_017537853.1	577684	577808	21.1	0.0362536	0.0373098
NW_017538091.1	194410	194445	21.1	0.0214355	0.0249193
NW_017541676.1	46522	46976	21.1	0.0132915	0.0187664
NW_017541793.1	97503	97588	21.1	0.000448378	0.00503988
NW_017543042.1	1595518	1595596	21	0.0114943	0.0174002
NW_017538239.1	1076444	1076671	20.9	0.00505616	0.0117008
NC_031713.1	11239477	11239630	20.8	0.00467251	0.0112228
NC_031727.1	10213845	10213991	20.8	0.000946497	0.00662348
NW_017543765.1	4793	4865	20.8	0.0104271	0.0163997
NC_031723.1	4849817	4849870	20.7	0.0015837	0.00790023
NW_017540009.1	359185	359459	20.7	0.00022445	0.00431692
NW_017540992.1	99211	99292	20.7	0.0132289	0.0187391
NC_031745.1	2799020	2799330	20.5	0.0113473	0.017215
NW_017544557.1	23084	23208	20.5	0.0158572	0.0205886
NW_017537960.1	24119	24160	20.4	0.0120521	0.0178004
NW_017543431.1	572926	572967	20.2	0.0248353	0.0276463
NW_017545420.1	363059	363125	20.1	0.000489123	0.00513134
NC_031698.1	10383757	10384099	20	0.00224142	0.00878655
NC_031744.1	18687101	18687160	20	0.0315282	0.0334613
NW_017538268.1	366232	366384	20	0.0331978	0.0347853
NC_031701.1	5268963	5269251	19.9	0.0130471	0.0186042
NC_031716.1	9351275	9351446	19.9	0.00896297	0.0151875
NW_017537832.1	38175	38308	19.9	0.0123391	0.018055
NW_017538290.1	76319	76422	19.9	0.014773	0.0198849
NW_017537953.1	367249	367343	19.8	0.00466996	0.0112228
NW_017540687.1	327246	327356	19.8	0.0171814	0.0215047
NW_017542083.1	92971	93179	19.7	0.0249628	0.0277524
NC_031725.1	3236699	3236972	19.6	0.0153069	0.0203099
NC_031740.1	6196745	6196959	19.6	0.0139984	0.0192924
NW_017538315.1	23101	23190	19.6	0.00395509	0.0105621
NW_017545551.1	14644	14811	19.6	0.00663457	0.0130394
NC_031701.1	13660488	13660617	19.5	0.00653625	0.012965
NW_017538074.1	853713	853846	19.5	0.00213935	0.00867262
NC_031701.1	11410532	11410777	19.4	0.00310457	0.0098066
NC_031730.1	15923502	15923614	19.4	0.00907616	0.0152384
NW_017538288.1	68241	68425	19.3	0.00387394	0.0105621
NC_031702.1	8939484	8939599	19.2	0.00546849	0.0120016
NW_017538318.1	166638	166730	19.2	0.0047231	0.0112847
NW_017543618.1	149478	149552	19.2	0.0162454	0.020784
NW_017538009.1	91602	91715	19.1	0.00680177	0.0131405
NW_017538271.1	461896	462127	19	0.0165529	0.0210345
NW_017546254.1	42436	42642	19	0.00805021	0.0144972
NC_031698.1	12277044	12277157	18.9	0.000421793	0.00503534
NW_017541112.1	187053	187311	18.9	0.000987209	0.00662348
NW_017545176.1	75961	76068	18.9	0.026546	0.0291531
NW_017538237.1	1255640	1255846	18.8	0.00541675	0.0120016
NW_017539354.1	251374	251433	18.8	0.0145826	0.0197424
NW_017538237.1	1281154	1281306	18.7	0.0252624	0.0279599
NC_031736.1	6041067	6041199	18.6	0.00483161	0.0113902
NC_031745.1	6271636	6271703	18.5	0.000115619	0.00345062
NW_017537788.1	208542	208725	18.5	0.00515722	0.0118246
NC_031726.1	13533977	13534072	18.4	0.00215626	0.00867573
NC_031733.1	2413136	2413253	18.4	0.0273704	0.0298539
NW_017541112.1	215132	215235	18.4	0.0158888	0.0205886
NW_017542284.1	32643	33044	18.4	0.00184905	0.00829198
NW_017545415.1	576258	576319	18.4	0.0432921	0.0436197
NC_031698.1	2812785	2812928	18.3	0.0249899	0.0277647
NC_031701.1	7949537	7949617	18.3	0.000162516	0.0036385
NW_017537873.1	77583	77839	18.3	0.00584391	0.0123781
NW_017538237.1	1261329	1261379	18.3	0.000776123	0.00621651
NW_017541658.1	110448	110520	18.3	0.00216569	0.00867573
NW_017542268.1	66055	66110	18.3	0.0254005	0.0280589
NC_031701.1	12612970	12613026	18.2	0.0150299	0.0201217
NW_017538280.1	446141	446227	18.2	0.0139729	0.0192867
NW_017541602.1	44694	44722	18.2	0.0138081	0.0191474
NC_031704.1	11545627	11545806	18.1	0.00560514	0.0122134
NC_031709.1	11481737	11481877	18.1	0.027461	0.029915
NC_031743.1	6199197	6199287	18.1	0.0100049	0.0160889
NW_017538237.1	1281699	1281954	18	0.00110439	0.00692708
NW_017540105.1	132265	132362	18	0.00302169	0.00978536
NW_017539936.1	1180376	1180567	17.9	0.00337235	0.010156
NW_017543467.1	132910	133058	17.9	0.0433307	0.0436241
NC_031722.1	3045255	3045411	17.8	0.00739449	0.0137485
NW_017544334.1	21629	21752	17.8	0.0276798	0.0300777
NC_031744.1	12297770	12298028	17.7	0.0155333	0.0204473
NW_017538123.1	352110	352154	17.7	0.00380192	0.0105621
NW_017538268.1	760823	760956	17.7	0.000517165	0.00532865
NC_031717.1	2978999	2979108	17.6	0.0191609	0.0230171
NW_017537902.1	213037	213092	17.5	0.00894513	0.0151875
NW_017543371.1	194261	195119	17.5	0.0137476	0.0190988
NW_017543626.1	155975	156075	17.4	0.0111492	0.0170594
NC_031731.1	1930102	1930256	17.3	0.00277652	0.00949183
NW_017537909.1	354322	354383	17.3	0.00337359	0.010156
NC_031715.1	5166471	5166773	17.2	0.0039457	0.0105621
NW_017538217.1	298197	298395	17.2	0.000680519	0.00588989
NW_017543197.1	64074	64170	17.2	7.07128e-06	0.00168222
NW_017538825.1	1189300	1189407	17.1	0.00456514	0.0112228
NC_031708.1	5414882	5414902	17	0.0153398	0.0203099
NW_017538237.1	1259948	1260085	17	0.00501413	0.0116503
NW_017539088.1	119480	120245	17	0.000818694	0.00635498
NW_017541325.1	3447	3652	17	0.000488516	0.00513134
NW_017542417.1	430136	430265	16.9	3.68371e-05	0.00250298
NW_017545543.1	236114	236237	16.9	0.00152038	0.00779386
NW_017539493.1	302583	302827	16.8	0.0166515	0.0210866
NC_031698.1	2813145	2813466	16.7	0.00169918	0.00801343
NC_031699.1	17645819	17645909	16.7	0.0164715	0.0209838
NC_031713.1	86661	86835	16.7	0.0348171	0.0360889
NC_031718.1	6131359	6131437	16.5	0.0111581	0.0170594
NW_017539618.1	155068	155373	16.5	0.00113947	0.00703357
NC_031714.1	12497109	12497202	16.4	0.0128468	0.0184393
NW_017538222.1	498342	498446	16.4	0.00417372	0.0108566
NW_017538237.1	1280833	1280986	16.4	0.00410325	0.0108109
NW_017538274.1	160812	161300	16.4	0.0141107	0.0193854
NW_017541112.1	215362	215452	16.4	0.000457583	0.00505482
NW_017542921.1	88960	89723	16.4	0.00192166	0.00836189
NC_031716.1	10152324	10152392	16.3	0.000883256	0.00653383
NW_017538095.1	241786	241907	16.3	0.0137127	0.0190776
NW_017538193.1	347778	347874	16.3	0.0195361	0.023241
NW_017538230.1	1006354	1006377	16.3	0.0317032	0.0335852
NC_031699.1	9704944	9705078	16.2	0.00526798	0.0119513
NC_031709.1	14780642	14780903	16.2	0.00100658	0.00670153
NW_017540518.1	16583	17037	16.2	0.0157517	0.0205257
NC_031737.1	2516614	2516699	16.1	0.0326076	0.0343702
NW_017538253.1	6947	7031	16.1	0.0326229	0.0343702
NW_017542806.1	148144	148276	16.1	0.0212655	0.0247549
NC_031697.1	8524591	8524757	16	0.0120806	0.0178122
NC_031729.1	10624106	10624509	16	0.00422283	0.0108566
NW_017537877.1	224485	224986	16	0.0144519	0.0196978
NW_017538099.1	149056	149270	15.9	0.0135293	0.0189777
NW_017542921.1	88445	88617	15.9	0.00125241	0.00724608
NC_031716.1	9327217	9327386	15.8	0.00592991	0.0124874
NC_031737.1	2877904	2877978	15.8	0.0105414	0.0165132
NC_031703.1	10897564	10897631	15.7	0.010815	0.0167938
NW_017539889.1	46859	47075	15.7	0.0284573	0.0307054
NW_017544337.1	15942	16014	15.7	0.00614531	0.0126798
NC_031737.1	11304903	11304999	15.6	0.0144105	0.0196568
NW_017542284.1	86112	86172	15.6	0.010431	0.0163997
NC_031716.1	12955763	12955828	15.5	0.0472479	0.04733
NW_017537956.1	1052353	1052449	15.5	0.0314426	0.0333908
NW_017545240.1	1193964	1194077	15.5	0.00983301	0.0159671
NW_017540610.1	253680	254003	15.4	0.0453585	0.0454899
NC_031709.1	24109689	24109738	15.3	0.00290542	0.0096398
NW_017539925.1	378344	378444	15.3	0.0134849	0.0189468
NC_031708.1	6267611	6267788	15.2	0.0223784	0.0257972
NW_017538477.1	4489	4607	15.2	0.0172527	0.0215316
NW_017542167.1	22145	22202	15.2	0.0403248	0.0408439
NW_017538041.1	435120	435267	15.1	0.00648338	0.0129317
NC_031701.1	19613055	19613226	15	0.0169496	0.0213691
NC_031732.1	15140139	15140187	15	0.00313999	0.00988241
NC_031745.1	7781792	7781876	15	0.00415246	0.0108415
NW_017537809.1	485877	485927	15	0.0349003	0.0361414
NC_031705.1	6140441	6140482	14.9	0.0174325	0.0216003
NC_031727.1	8233074	8233239	14.9	0.0144719	0.0197096
NC_031741.1	3321410	3321582	14.9	0.00197091	0.00836189
NW_017538237.1	1592409	1592567	14.9	0.0292884	0.0314505
NW_017543828.1	1771	2265	14.9	0.00128601	0.00732263
NC_031701.1	9721273	9721459	14.8	0.0118507	0.0176993
NC_031736.1	4249411	4249576	14.8	0.0147348	0.0198489
NW_017541417.1	7816	7876	14.8	0.00932821	0.0154546
NC_031712.1	2191378	2191449	14.7	0.0307541	0.0327922
NC_031713.1	12044400	12044483	14.7	0.00268403	0.00941724
NC_031714.1	9195224	9195281	14.7	0.0102645	0.016267
NC_031739.1	6852857	6853005	14.7	0.010054	0.016095
NC_031741.1	9438475	9438536	14.7	0.0327659	0.0344751
NC_031742.1	3635461	3635504	14.7	0.0108537	0.0167942
NW_017537820.1	223223	223322	14.6	0.00139071	0.00757019
NW_017538230.1	1117516	1117565	14.6	0.0123229	0.018055
NW_017538237.1	1250132	1250167	14.6	0.000347379	0.00463624
NW_017538237.1	1265121	1265242	14.6	0.00075233	0.00620135
NW_017539048.1	10947	11139	14.6	0.0119901	0.0177586
NW_017541249.1	1910	1963	14.6	0.0165732	0.0210345
NW_017541456.1	145880	145939	14.6	5.1118e-05	0.00250298
NC_031701.1	9724413	9724486	14.5	0.0016403	0.00801343
NC_031730.1	6871441	6871574	14.5	0.0173118	0.0215433
NC_031741.1	13594363	13594419	14.5	0.0226446	0.0259933
NW_017541112.1	445300	445402	14.5	0.000240126	0.00432977
NC_031714.1	3306930	3307170	14.4	0.00413187	0.0108368
NC_031734.1	1441244	1441409	14.4	0.0127796	0.0184192
NC_031734.1	8206957	8206989	14.4	0.00898439	0.0151875
NW_017539802.1	86993	87217	14.4	0.00682389	0.0131451
NW_017542624.1	10226	10288	14.4	0.00712236	0.0134727
NW_017543356.1	1594142	1594225	14.4	0.025712	0.0283307
NW_017543638.1	157529	157590	14.4	0.000849836	0.00645555
NC_031733.1	5962553	5962703	14.3	0.00469755	0.0112624
NW_017537867.1	128942	128969	14.3	0.0329575	0.0346174
NW_017539856.1	9909	10048	14.3	0.00742027	0.0137669
NC_031723.1	1596374	1596554	14.2	0.00545213	0.0120016
NC_031735.1	7044618	7044771	14.1	0.00302436	0.00978536
NW_017538237.1	1592632	1593460	14	0.00669744	0.013061
NW_017538245.1	487565	487647	14	0.0360321	0.0371039
NW_017544130.1	4527	4619	14	0.0341157	0.0355106
NW_017545323.1	245825	245890	14	0.0170321	0.0213876
NW_017545330.1	12520	12576	14	0.0063927	0.0128522
NC_031722.1	10142667	10143048	13.9	0.00447087	0.0111259
NW_017538237.1	1260903	1260968	13.9	0.000980811	0.00662348
NW_017543000.1	94879	95111	13.9	0.0416929	0.0421065
NW_017543749.1	1174890	1174978	13.9	0.00423227	0.0108566
NW_017545543.1	236076	236085	13.9	0.00306693	0.00979992
NC_031726.1	13043962	13044056	13.7	0.0137213	0.0190776
NC_031734.1	22791562	22791688	13.7	0.0210063	0.0245716
NW_017538159.1	151029	151053	13.7	0.0252091	0.0279187
NC_031708.1	9342164	9342222	13.6	0.00151517	0.00779386
NW_017537783.1	368443	368688	13.6	0.00130267	0.00734503
NW_017538237.1	1255044	1255153	13.6	0.0118821	0.0177128
NW_017538239.1	2746410	2746459	13.4	0.0161052	0.0207055
NW_017541367.1	121904	122008	13.4	0.00838554	0.0147768
NC_031725.1	3784270	3784380	13.3	0.015611	0.0204487
NC_031703.1	9972556	9972782	13.2	0.0301402	0.0322054
NC_031706.1	11200602	11200722	13.2	0.00122815	0.00720652
NC_031730.1	6870670	6870789	13.2	0.0104815	0.0164514
NW_017538237.1	1260425	1260592	13.2	0.000135605	0.0036385
NW_017539209.1	40479	40544	13.2	0.015282	0.0203017
NW_017540808.1	13846	13986	13.2	0.00015977	0.0036385
NW_017543331.1	48471	48724	13.2	0.00683455	0.0131451
NC_031731.1	379421	379519	13.1	0.0121903	0.0178977
NC_031741.1	9439223	9439313	13.1	0.00964822	0.0157409
NW_017538237.1	1265307	1265427	13.1	0.0116367	0.0175041
NW_017538237.1	1265763	1266344	13.1	0.0100716	0.016095
NW_017541202.1	69425	69635	13.1	0.0145872	0.0197424
NW_017542284.1	32477	32607	13.1	0.00897846	0.0151875
NC_031706.1	800924	801043	13	0.00175469	0.00814309
NC_031722.1	7673955	7674206	13	0.000233836	0.00432805
NW_017541235.1	106120	106350	13	0.0108869	0.016811
NC_031720.1	3797822	3797976	12.9	0.0122474	0.0179664
NW_017538016.1	1192083	1192226	12.8	0.00681881	0.0131451
NW_017538237.1	1601507	1601549	12.8	0.00166469	0.00801343
NW_017543257.1	35254	35483	12.8	0.00488331	0.011423
NC_031732.1	10461487	10461705	12.7	0.000118263	0.00346972
NW_017538237.1	1591912	1592305	12.7	0.00513371	0.0118171
NW_017538410.1	25393	25468	12.7	0.00166861	0.00801343
NW_017543331.1	51786	52317	12.7	0.00595618	0.0125123
NC_031705.1	6139070	6139354	12.6	0.00435303	0.0110509
NC_031722.1	7262198	7262439	12.6	0.0151928	0.0202261
NC_031724.1	13169559	13169624	12.6	0.00445502	0.0111231
NW_017538237.1	1256390	1256719	12.6	0.00931829	0.0154546
NW_017538325.1	640414	640503	12.6	0.0108726	0.016804
NC_031742.1	7821566	7821623	12.5	0.018721	0.0226615
NW_017538237.1	1246309	1246722	12.5	0.00536397	0.0119962
NC_031712.1	7852900	7852925	12.4	0.0210275	0.024577
NW_017541311.1	78384	78554	12.4	0.00792548	0.0143205
NW_017538237.1	1257545	1257877	12.3	0.0136469	0.0190534
NC_031709.1	18135997	18136194	12.2	0.0497388	0.0497963
NC_031717.1	1519614	1519679	12.2	0.000830342	0.00640949
NC_031744.1	15802464	15802524	12.2	0.0422157	0.0425847
NW_017542641.1	39674	39764	12.2	0.0180857	0.0222188
NW_017542660.1	220651	220800	12.2	0.00814427	0.014575
NC_031701.1	13369618	13369706	12.1	0.00463476	0.0112228
NC_031724.1	14112427	14112860	12.1	0.00205927	0.00858519
NW_017538310.1	21839	21928	12.1	0.0250686	0.0278165
NC_031713.1	6268961	6269138	12	0.00426604	0.0108916
NC_031715.1	3040886	3040974	12	0.0173373	0.0215595
NC_031723.1	932050	932288	12	0.00942414	0.0155216
NW_017538074.1	851142	851787	12	0.00306137	0.00979992
NW_017538451.1	17971	18091	12	0.0225266	0.0258921
NW_017538237.1	1607370	1608141	11.9	0.0101971	0.0162087
NW_017539088.1	44131	44241	11.9	0.0236804	0.026853
NW_017538237.1	1253938	1254379	11.8	0.00445647	0.0111231
NW_017541278.1	7918	8087	11.8	0.00589078	0.0124353
NW_017542560.1	61916	62123	11.8	0.00504179	0.0116832
NW_017538237.1	1591394	1591476	11.7	0.0233543	0.0265439
NW_017543828.1	8810	8895	11.7	0.0112882	0.0171744
NW_017538066.1	79946	80058	11.6	0.00124075	0.00723142
NC_031718.1	3132298	3132473	11.5	0.000212	0.00422807
NW_017538237.1	1251364	1251615	11.5	0.00361717	0.0104355
NW_017538237.1	1262815	1262932	11.5	0.00846988	0.0148346
NW_017541417.1	419899	419979	11.5	0.00191448	0.00836189
NW_017538237.1	1283261	1283413	11.4	0.0357546	0.0369059
NW_017538237.1	1280352	1280756	11.2	0.00031076	0.00459611
NW_017541937.1	44084	44147	11.2	0.00325603	0.0100467
NC_031707.1	12699189	12699581	11.1	0.0160819	0.0206972
NC_031741.1	2728269	2728530	11.1	0.00138087	0.00756243
NW_017538237.1	1278833	1278935	11	0.00801291	0.0144633
NC_031728.1	12140818	12141653	10.8	0.0252006	0.0279187
NW_017538237.1	1256960	1257064	10.8	0.0342372	0.0356018
NW_017537830.1	55491	55623	10.7	0.00240352	0.00906797
NW_017538237.1	1261212	1261259	10.7	0.000676072	0.00588989
NW_017538237.1	1264441	1264533	10.7	0.0143387	0.0196052
NW_017538237.1	1283743	1283865	10.7	0.0027629	0.00949183
NW_017538237.1	1597239	1597574	10.7	0.00839144	0.0147768
NW_017545499.1	419030	419087	10.7	0.00773131	0.0141618
NW_017539069.1	97671	98039	10.6	0.0108355	0.0167942
NC_031729.1	8497124	8497574	10.5	0.00241793	0.00906797
NW_017540800.1	14310	14429	10.4	0.0200992	0.0237324
NW_017538237.1	1246123	1246239	10.3	0.00218197	0.00868273
NW_017538237.1	1265477	1265593	10.3	0.00392808	0.0105621
NW_017538237.1	1597099	1597207	10.3	0.000678637	0.00588989
NC_031730.1	18356386	18356474	10.2	0.0102326	0.0162501
NW_017543685.1	6531	7119	10.2	0.000798059	0.00627927
NW_017540405.1	36361	36458	-10.2	0.035582	0.0367497
NC_031745.1	5704911	5704991	-10.3	0.00350972	0.0103031
NW_017538456.1	3088	3372	-10.3	0.00137541	0.00756243
NW_017541479.1	476024	476087	-10.4	0.00544947	0.0120016
NC_031745.1	5717801	5718001	-10.5	0.00344162	0.010249
NC_031746.1	382214	382981	-10.5	0.00461877	0.0112228
NW_017539646.1	173612	173921	-10.5	0.0157907	0.0205362
NC_031701.1	4046892	4047559	-10.6	0.038392	0.0391151
NC_031708.1	1044600	1044704	-10.8	0.00282837	0.0095016
NC_031705.1	19878065	19878350	-10.9	0.00408944	0.0107909
NW_017540376.1	181320	181433	-10.9	0.000539095	0.005384
NW_017538177.1	1293564	1293781	-11	0.00360634	0.0104337
NC_031729.1	18871104	18871321	-11.1	0.00394985	0.0105621
NW_017539305.1	4193	4223	-11.2	0.000330894	0.00463624
NW_017545911.1	29262	29739	-11.2	0.00401685	0.0106808
NC_031730.1	8614373	8614465	-11.3	0.00947314	0.0155726
NC_031743.1	9268860	9269057	-11.3	0.0324095	0.0342287
NW_017540788.1	55303	55562	-11.3	4.79093e-05	0.00250298
NW_017541291.1	149076	149527	-11.3	0.00637643	0.0128494
NC_031704.1	4981330	4981474	-11.4	0.0160006	0.0206451
NW_017542510.1	119570	119655	-11.5	0.013485	0.0189468
NW_017546455.1	50991	51205	-11.5	0.00830721	0.0147105
NW_017537877.1	352401	352928	-11.6	0.00541234	0.0120016
NW_017538909.1	865233	865278	-11.6	0.0192827	0.0230773
NW_017537826.1	607725	607914	-11.7	0.00707209	0.0134488
NW_017539601.1	19858	19917	-11.7	0.00392678	0.0105621
NW_017540788.1	55800	55920	-11.7	0.0173771	0.021578
NW_017541602.1	238147	238324	-11.7	0.0169374	0.0213691
NC_031745.1	5705073	5705146	-11.8	0.0099205	0.0160442
NW_017538298.1	145232	145332	-11.8	0.0216058	0.0250668
NW_017542567.1	30256	30373	-11.8	0.0263004	0.0289237
NC_031699.1	15168632	15168722	-11.9	0.00462403	0.0112228
NC_031731.1	29037181	29037277	-11.9	0.00182181	0.00825473
NW_017543562.1	10132	10289	-11.9	0.00339211	0.0101587
NW_017538193.1	1983601	1983638	-12.1	0.00491641	0.0114695
NW_017538291.1	72071	72751	-12.1	0.00115398	0.00703357
NW_017541204.1	79050	79152	-12.1	0.0330393	0.0346823
NW_017541365.1	58279	58592	-12.1	0.00102928	0.00677447
NW_017538182.1	493256	493386	-12.2	0.0198172	0.0234635
NW_017540034.1	6344	6529	-12.2	0.00928957	0.0154546
NW_017541880.1	23546	24084	-12.2	0.00104833	0.00681871
NC_031726.1	13114069	13114211	-12.3	0.00171401	0.00801343
NC_031731.1	16109455	16109735	-12.3	0.00566303	0.0122344
NC_031742.1	7773840	7774018	-12.3	0.0207404	0.0243731
NW_017538237.1	1548518	1549247	-12.3	0.00396002	0.0105621
NW_017543059.1	88992	89211	-12.3	0.0405538	0.04098
NW_017543356.1	522521	522634	-12.3	0.00847568	0.0148346
NC_031725.1	12738628	12738932	-12.4	0.00338841	0.0101587
NC_031744.1	18886711	18886819	-12.4	0.00987148	0.0160146
NW_017539101.1	158509	158994	-12.5	0.00557216	0.0121939
NC_031697.1	11627514	11627631	-12.6	0.00194049	0.00836189
NC_031709.1	20623377	20623579	-12.6	0.00518304	0.011853
NC_031724.1	13326800	13326891	-12.6	0.00848973	0.0148442
NC_031743.1	9700741	9700842	-12.6	0.011993	0.0177586
NC_031742.1	2797312	2797489	-12.7	0.000953191	0.00662348
NW_017537878.1	90291	90715	-12.7	0.0128317	0.0184329
NW_017538043.1	365069	365128	-12.7	0.0140587	0.0193293
NW_017538237.1	1258695	1258746	-12.7	2.11624e-06	0.00122107
NC_031741.1	320311	320422	-12.8	0.021555	0.0250414
NW_017537878.1	89986	90138	-12.8	0.00626166	0.0127218
NW_017540376.1	183176	183229	-12.8	0.00951844	0.0156027
NW_017539101.1	162824	163109	-12.9	0.0252876	0.0279698
NC_031714.1	11823616	11823765	-13	0.00540226	0.0120016
NC_031745.1	5715965	5716088	-13	0.00623395	0.012698
NW_017546455.1	8991	9252	-13	0.00815447	0.014575
NC_031710.1	15664018	15664437	-13.1	0.00420687	0.0108566
NW_017539968.1	104724	105168	-13.1	0.00929592	0.0154546
NW_017538036.1	225626	225905	-13.2	0.00611068	0.0126678
NW_017541332.1	8628	8781	-13.2	0.00394361	0.0105621
NW_017537911.1	14120	14837	-13.3	0.000203133	0.00422807
NW_017537911.1	15526	15662	-13.3	0.00607335	0.012651
NC_031703.1	13827508	13827709	-13.4	0.00257321	0.00932837
NW_017539876.1	363690	363801	-13.4	0.0102714	0.016267
NC_031726.1	13128571	13128762	-13.5	0.0259616	0.0285693
NC_031727.1	23152396	23152458	-13.5	0.00195886	0.00836189
NC_031738.1	7229322	7229372	-13.5	0.00625864	0.0127218
NC_031743.1	11043173	11043952	-13.5	1.6825e-06	0.00122107
NW_017538140.1	71262	71488	-13.5	0.00171749	0.00801343
NC_031737.1	11768654	11768851	-13.7	0.0103241	0.0163225
NW_017538211.1	176146	176231	-13.7	0.00331659	0.0100895
NW_017539455.1	337059	337197	-13.7	0.00630205	0.0127738
NW_017543013.1	164121	164227	-13.7	0.0163113	0.0208376
NW_017543603.1	41869	42004	-13.7	0.00195996	0.00836189
NC_031717.1	3341162	3341222	-13.8	0.000974313	0.00662348
NC_031723.1	7600176	7600326	-13.8	0.0310872	0.0330541
NC_031726.1	13020487	13021056	-13.8	0.000483305	0.00513134
NW_017540987.1	45512	45629	-13.8	0.0100028	0.0160889
NC_031698.1	18688075	18688170	-13.9	0.029286	0.0314505
NC_031745.1	5641351	5641629	-13.9	0.00166629	0.00801343
NW_017538545.1	175973	176121	-14	0.00307285	0.00979992
NW_017542075.1	27527	27663	-14	0.00243198	0.00906797
NC_031707.1	6897342	6897467	-14.1	0.00237574	0.00905179
NC_031726.1	7526925	7527040	-14.1	0.00178507	0.00820027
NC_031728.1	668882	669012	-14.1	0.0117151	0.0175726
NC_031743.1	15665609	15665739	-14.1	0.00171412	0.00801343
NW_017539277.1	724	1238	-14.1	0.000438119	0.00503988
NW_017544565.1	551	676	-14.1	0.0136819	0.0190534
NC_031742.1	7758093	7758191	-14.2	0.00110168	0.00692708
NW_017538126.1	146789	146952	-14.2	0.00246441	0.00909571
NW_017541177.1	208650	209190	-14.2	0.0033072	0.0100788
NW_017541206.1	32937	33005	-14.2	0.0403881	0.0408841
NW_017543356.1	542373	542609	-14.3	5.49471e-05	0.00250298
NC_031699.1	3370650	3370683	-14.4	0.00263518	0.00939409
NC_031702.1	16432576	16433367	-14.4	0.00391612	0.0105621
NW_017537862.1	159722	159775	-14.4	0.0159624	0.0206451
NW_017537884.1	582490	582813	-14.4	0.00236454	0.00905179
NW_017543040.1	51170	51280	-14.4	0.0176556	0.0217988
NC_031709.1	24710014	24710051	-14.5	0.0280455	0.0303988
NC_031717.1	2910321	2910386	-14.5	0.013148	0.0186979
NW_017537884.1	583158	583259	-14.5	0.0353305	0.0365335
NW_017538586.1	59633	59779	-14.5	0.000780635	0.00621651
NC_031717.1	12042611	12042661	-14.6	0.000401518	0.00485065
NW_017538232.1	396374	396398	-14.6	0.0294056	0.0315373
NW_017541332.1	7788	7935	-14.6	0.00661643	0.0130296
NW_017542610.1	3838	4014	-14.6	0.00444036	0.0111231
NC_031697.1	645854	645896	-14.7	0.0211717	0.0246624
NC_031699.1	18829321	18829450	-14.8	0.0189256	0.0228453
NC_031731.1	7560965	7561173	-14.8	0.0069691	0.0133298
NC_031732.1	9026	9143	-14.8	0.00438585	0.0110549
NW_017539646.1	168120	168320	-14.8	0.00515748	0.0118246
NW_017542917.1	30385	30559	-14.8	0.00873804	0.0150138
NW_017537989.1	490189	490507	-14.9	0.0158789	0.0205886
NC_031744.1	21942838	21943061	-15	0.0333441	0.0348964
NW_017538220.1	310673	310702	-15	0.00546192	0.0120016
NW_017538232.1	212498	212639	-15	0.00810946	0.014575
NC_031702.1	18021398	18021679	-15.1	0.00701158	0.0133815
NW_017538182.1	500307	500586	-15.1	0.00572862	0.0122868
NW_017542071.1	289674	289700	-15.1	0.014577	0.0197424
NW_017537912.1	270823	270853	-15.2	0.0301212	0.032205
NW_017537983.1	704863	704902	-15.2	0.000714593	0.00600077
NC_031699.1	18143947	18144053	-15.3	0.00632891	0.0128133
NC_031726.1	13019544	13019850	-15.3	5.32688e-05	0.00250298
NC_031725.1	6701275	6701803	-15.4	0.0237984	0.0269301
NW_017541143.1	255588	255720	-15.4	0.0124864	0.0181783
NC_031724.1	20146313	20146474	-15.5	0.0209482	0.0245568
NW_017537815.1	184029	184132	-15.5	0.00182282	0.00825473
NW_017538304.1	994405	994487	-15.5	0.0019085	0.00836189
NW_017543347.1	1065916	1065949	-15.5	0.0347349	0.0360253
NC_031730.1	6869667	6869709	-15.7	0.00403684	0.010701
NW_017537818.1	1487418	1487531	-15.7	0.016476	0.0209838
NW_017538177.1	1673676	1673824	-15.7	0.0371692	0.038116
NW_017538217.1	171040	171127	-15.7	0.0118468	0.0176993
NW_017538286.1	568765	568825	-15.7	0.0142496	0.0195069
NW_017539305.1	73437	73541	-15.7	0.00620579	0.0126929
NW_017545358.1	47578	47736	-15.7	0.0145625	0.0197424
NC_031724.1	11326528	11326556	-15.8	0.00454708	0.0112228
NW_017545468.1	2420464	2420687	-15.8	0.0247159	0.0275665
NC_031731.1	24204324	24204586	-15.9	0.00762943	0.0140048
NC_031701.1	5024879	5025046	-16	0.0272752	0.0297688
NC_031709.1	12091911	12092013	-16	0.0452924	0.0454499
NC_031732.1	4223181	4223601	-16	0.0081674	0.014575
NC_031746.1	6892808	6892953	-16	0.0136658	0.0190534
NC_031710.1	10760268	10760379	-16.1	0.012959	0.0185541
NC_031732.1	12650392	12650584	-16.1	6.5908e-05	0.00271635
NC_031742.1	2175221	2175469	-16.1	0.010567	0.0165317
NW_017537976.1	26235	26336	-16.1	0.0112973	0.0171744
NW_017538041.1	688738	688989	-16.1	0.00292152	0.00966951
NC_031738.1	7591654	7591715	-16.2	0.0197815	0.0234533
NC_031716.1	16454109	16454161	-16.3	0.0025261	0.00926416
NW_017538237.1	964689	964796	-16.3	0.0154881	0.0204032
NW_017538265.1	416460	416603	-16.3	0.00149637	0.00779386
NC_031734.1	23637108	23637178	-16.4	0.00672293	0.013061
NW_017539646.1	168617	168777	-16.4	0.0132571	0.0187484
NC_031698.1	8127615	8127763	-16.5	0.0190218	0.0228817
NW_017538059.1	97740	97894	-16.5	0.00996062	0.0160838
NW_017538191.1	621005	621154	-16.5	0.00835559	0.0147738
NW_017538283.1	618168	618286	-16.5	0.000802143	0.00628285
NW_017540794.1	836	2435	-16.5	0.0007441	0.00616286
NW_017541927.1	20983	21080	-16.5	0.00381097	0.0105621
NC_031716.1	7770152	7770231	-16.6	0.0239027	0.0269301
NW_017538948.1	57142	57353	-16.6	0.00192092	0.00836189
NW_017539421.1	6870	7016	-16.6	0.00356532	0.0103603
NC_031712.1	6563508	6563705	-16.7	0.00956548	0.0156501
NC_031706.1	9755991	9756152	-16.8	0.0189781	0.0228608
NC_031728.1	17805868	17805946	-16.9	0.0148297	0.0199458
NC_031724.1	2532478	2532534	-17	0.0182835	0.0223508
NC_031726.1	14758118	14758238	-17	0.00934636	0.01546
NW_017539906.1	970220	970454	-17	0.00824875	0.0146899
NW_017542653.1	18987	19227	-17	0.00365672	0.0104918
NC_031707.1	5408178	5408888	-17.1	3.0719e-05	0.00250298
NC_031724.1	20145912	20146113	-17.1	0.00121633	0.00720652
NW_017543334.1	59679	59744	-17.1	0.0145141	0.0197205
NC_031700.1	2125728	2125805	-17.2	0.00928465	0.0154546
NC_031727.1	1909254	1909377	-17.2	0.018365	0.0224255
NC_031731.1	2200556	2200633	-17.2	0.0130099	0.0185868
NC_031710.1	4498842	4498995	-17.3	0.0126639	0.0183441
NW_017538133.1	433789	433975	-17.3	0.00602132	0.0125905
NW_017540788.1	50970	51106	-17.3	0.0084737	0.0148346
NW_017538014.1	85771	85896	-17.4	0.00415007	0.0108415
NW_017539897.1	61334	61394	-17.4	0.0154275	0.0203544
NW_017546354.1	39526	39640	-17.4	0.00223497	0.00878655
NC_031727.1	13261199	13261338	-17.5	9.30387e-06	0.00168222
NW_017538408.1	104773	104890	-17.5	0.00300694	0.00977501
NW_017545358.1	400587	400620	-17.5	0.00935766	0.01546
NW_017545217.1	774976	775105	-17.6	0.00220452	0.00875234
NC_031721.1	6719542	6719577	-17.7	0.0169957	0.0213805
NW_017538218.1	269412	269602	-17.7	0.00217402	0.00867573
NW_017539788.1	148601	148943	-17.7	0.0240154	0.0269939
NC_031708.1	6694012	6694134	-17.8	0.013014	0.0185868
NC_031745.1	5772502	5772550	-17.8	0.00825857	0.0146923
NW_017538218.1	203039	203149	-17.8	0.00328752	0.010072
NC_031736.1	14749116	14749290	-17.9	0.0116711	0.0175371
NW_017538269.1	374834	374914	-17.9	0.0315946	0.0335112
NW_017539871.1	240208	240353	-17.9	0.0114105	0.0172956
NC_031701.1	13709253	13709388	-18	0.0038401	0.0105621
NC_031732.1	19631376	19631674	-18	0.00917554	0.0153014
NC_031736.1	13832709	13833178	-18	9.69406e-05	0.00305098
NW_017538088.1	15946	16055	-18	0.00169956	0.00801343
NW_017542411.1	402231	402511	-18	0.0113234	0.0171937
NC_031724.1	18684284	18684362	-18.1	0.012368	0.0180627
NC_031725.1	12749979	12750379	-18.1	0.00150105	0.00779386
NC_031736.1	17454425	17454479	-18.1	0.00502792	0.0116667
NW_017539939.1	29440	29550	-18.1	0.0163431	0.0208627
NW_017541014.1	251932	251995	-18.1	0.000475901	0.00513134
NC_031712.1	4274766	4274836	-18.2	0.00991595	0.0160442
NC_031716.1	4414674	4414832	-18.3	0.0161229	0.0207055
NC_031723.1	9140159	9140248	-18.3	0.021848	0.0252632
NW_017538570.1	10998	11145	-18.3	0.0226703	0.0260055
NW_017539215.1	255	421	-18.3	0.00727941	0.0136371
NW_017539723.1	28916	29009	-18.3	0.00861934	0.0149046
NW_017541177.1	283202	283307	-18.3	0.00546347	0.0120016
NW_017545546.1	152448	152768	-18.3	0.000965649	0.00662348
NC_031706.1	4360499	4360627	-18.5	0.000538507	0.005384
NW_017541008.1	148335	148565	-18.5	0.01741	0.0216003
NW_017545542.1	1150172	1150437	-18.5	0.01941	0.0231715
NC_031736.1	17644886	17645052	-18.6	0.00117249	0.00709646
NC_031702.1	18025453	18025540	-18.7	0.0354834	0.0366697
NW_017537891.1	980063	980298	-18.7	0.00259175	0.00934651
NW_017540464.1	25195	25331	-18.7	0.0157668	0.0205257
NW_017542729.1	283082	283241	-18.7	4.2017e-05	0.00250298
NC_031726.1	13128977	13129265	-18.8	0.00473291	0.0112847
NC_031736.1	1626008	1626216	-18.8	0.0440775	0.0443079
NW_017542138.1	48067	48133	-18.8	0.00714578	0.0134846
NW_017538825.1	105411	105466	-18.9	0.0100193	0.0160889
NC_031703.1	6963283	6963383	-19	0.0383758	0.0391151
NC_031722.1	8465449	8465492	-19	0.00623531	0.012698
NC_031731.1	4012666	4012967	-19	0.0157519	0.0205257
NW_017538177.1	129209	129302	-19	0.00280468	0.00949183
NW_017539982.1	40328	40448	-19	0.00574947	0.0122868
NW_017541500.1	93150	93262	-19.1	0.00177404	0.00818896
NW_017537836.1	45980	46157	-19.2	0.00290698	0.0096398
NW_017537853.1	37591	37677	-19.2	0.000833123	0.00640949
NW_017538952.1	288791	289027	-19.2	0.00643669	0.0129107
NW_017542674.1	106678	106883	-19.2	0.00205194	0.00858519
NW_017543749.1	76784	77000	-19.3	0.0161584	0.020734
NW_017538253.1	111774	111826	-19.4	0.0112446	0.0171493
NW_017545277.1	117812	117952	-19.4	0.0141417	0.0194126
NC_031726.1	18212870	18212940	-19.5	0.0181246	0.0222508
NC_031735.1	1371880	1372027	-19.5	0.002712	0.00941724
NW_017542290.1	32697	32770	-19.5	0.0196505	0.0233299
NC_031706.1	2035748	2035785	-19.6	0.00222707	0.00878146
NW_017538159.1	273060	273460	-19.7	0.000723112	0.00601782
NW_017539179.1	37759	37833	-19.7	0.0113008	0.0171744
NW_017539973.1	184801	184866	-19.7	0.0307369	0.0327922
NW_017545454.1	3021	3078	-19.7	0.0218273	0.025259
NC_031736.1	20604525	20604751	-19.8	0.00424962	0.0108657
NC_031717.1	9270464	9270559	-19.9	0.00156809	0.00786774
NW_017545542.1	1630208	1630373	-19.9	0.000356886	0.00463624
NC_031702.1	11624817	11624878	-20	0.024502	0.0274309
NW_017540173.1	212150	212293	-20	0.028692	0.030906
NW_017541786.1	61992	62059	-20	0.0326082	0.0343702
NW_017538034.1	122153	122355	-20.1	0.00300248	0.00977501
NW_017543090.1	38262	38365	-20.1	0.00540852	0.0120016
NC_031700.1	7482661	7482826	-20.2	0.000656826	0.00582207
NC_031707.1	5406925	5407493	-20.2	0.00529977	0.0119587
NC_031742.1	7757735	7757966	-20.2	0.00524341	0.011931
NW_017537840.1	351475	351604	-20.2	0.00439444	0.0110564
NC_031709.1	94447	94840	-20.4	0.00982334	0.0159664
NC_031730.1	12606379	12606804	-20.4	0.00874288	0.0150138
NW_017537842.1	92976	93071	-20.4	0.0233241	0.0265269
NC_031697.1	7531160	7531452	-20.5	0.00484295	0.0113902
NC_031709.1	18385707	18385775	-20.5	0.0154062	0.0203418
NC_031713.1	3917866	3917902	-20.5	0.0119354	0.0177493
NW_017537910.1	46665	46794	-20.5	0.00805057	0.0144972
NW_017541008.1	147371	147505	-20.8	0.0132031	0.0187386
NW_017542519.1	99761	99895	-20.8	0.00871364	0.0150083
NW_017538099.1	138971	139182	-20.9	0.00379233	0.0105621
NW_017540320.1	279565	279721	-20.9	0.0019073	0.00836189
NW_017541124.1	55614	55857	-20.9	0.00221361	0.00876831
NC_031730.1	12605970	12606088	-21	0.00479151	0.0113618
NC_031701.1	11512793	11512905	-21.1	0.00196859	0.00836189
NC_031731.1	370025	370227	-21.2	0.0169937	0.0213805
NW_017542510.1	115083	115458	-21.2	0.018787	0.0227097
NC_031719.1	9793424	9793514	-21.3	0.00318631	0.00991997
NW_017538273.1	292434	292497	-21.3	0.00356715	0.0103603
NW_017540430.1	40888	40921	-21.4	0.0383429	0.0391151
NC_031736.1	18095136	18095190	-21.5	0.00883879	0.0151173
NC_031709.1	25136625	25136686	-21.6	0.0230784	0.0263167
NW_017545277.1	187071	187156	-21.6	0.0126176	0.0183043
NW_017546161.1	19366	19389	-21.6	0.0100629	0.016095
NC_031706.1	9598492	9598791	-21.7	0.00361051	0.0104337
NC_031731.1	20311239	20311416	-21.7	0.00465351	0.0112228
NC_031713.1	12722373	12722797	-21.8	0.000362791	0.00463624
NC_031698.1	1200872	1201122	-21.9	0.0360282	0.0371039
NC_031699.1	14008735	14008890	-21.9	0.0266886	0.0292578
NW_017537813.1	390106	390586	-21.9	0.000123011	0.00354886
NW_017539583.1	73252	73293	-21.9	0.0189396	0.0228464
NC_031734.1	14064389	14064581	-22.1	0.001192	0.00716443
NC_031719.1	12984460	12984542	-22.2	0.0203373	0.0239645
NC_031727.1	15761502	15761619	-22.2	0.00545858	0.0120016
NC_031729.1	8369284	8369319	-22.2	0.0128033	0.0184268
NW_017540301.1	62238	62336	-22.2	0.0163566	0.0208646
NC_031706.1	4148938	4149144	-22.3	0.0227848	0.0260864
NC_031711.1	7404069	7404590	-22.3	0.00530202	0.0119587
NW_017538102.1	1216998	1217034	-22.3	0.00459982	0.0112228
NW_017538220.1	1778529	1778911	-22.3	0.0373705	0.0382772
NW_017537930.1	246989	247703	-22.4	0.00394022	0.0105621
NW_017538035.1	348384	348491	-22.4	0.00129188	0.00733194
NC_031708.1	463359	463493	-22.5	0.00108934	0.00692708
NC_031714.1	1508728	1508755	-22.5	0.0366242	0.0376687
NC_031719.1	17621673	17621874	-22.5	0.000251855	0.00440017
NC_031733.1	8007815	8007982	-22.5	0.0213519	0.0248388
NC_031725.1	1071526	1071618	-22.6	0.0222383	0.0256802
NC_031736.1	18863355	18863445	-22.6	0.00122722	0.00720652
NW_017538259.1	475931	476181	-22.6	0.00747597	0.0138257
NW_017537973.1	42304	42363	-22.7	0.00205323	0.00858519
NW_017542136.1	29263	29588	-22.7	0.000865215	0.00645555
NW_017541527.1	3710	3760	-22.8	0.014908	0.0200199
NC_031699.1	4153434	4153482	-22.9	0.0119891	0.0177586
NC_031727.1	7207759	7207855	-22.9	0.0132537	0.0187484
NW_017538429.1	41270	41453	-22.9	0.0153124	0.0203099
NC_031697.1	9216897	9217184	-23.1	0.0100791	0.016095
NC_031726.1	3723043	3723125	-23.1	0.000969986	0.00662348
NC_031737.1	14599159	14599667	-23.1	3.73732e-05	0.00250298
NW_017543523.1	160481	160556	-23.1	0.000478623	0.00513134
NC_031742.1	2167349	2167406	-23.2	0.00519333	0.0118597
NW_017537932.1	607436	607555	-23.2	0.0247137	0.0275665
NW_017543079.1	76591	76730	-23.2	0.0232824	0.0265143
NW_017546754.1	38074	38303	-23.2	5.84329e-05	0.00257642
NC_031726.1	13114451	13114537	-23.4	0.000459071	0.00505482
NW_017538258.1	123525	123659	-23.4	0.00745332	0.0137986
NC_031704.1	6472661	6472701	-23.5	0.00900382	0.0152055
NW_017538200.1	844526	844644	-23.5	0.00229611	0.00887198
NC_031722.1	8457898	8458418	-23.6	0.0173104	0.0215433
NC_031736.1	18028895	18028991	-23.6	0.0104829	0.0164514
NC_031736.1	18863730	18863982	-23.6	0.00750838	0.0138413
NW_017537951.1	106451	106593	-23.6	0.00236679	0.00905179
NW_017538109.1	155470	155525	-23.6	0.00405589	0.0107351
NC_031736.1	2665313	2665480	-23.8	0.0186771	0.0226401
NC_031735.1	13167124	13167147	-23.9	0.0107107	0.0167098
NC_031736.1	424937	425047	-24	0.0123757	0.0180627
NW_017537891.1	468902	469009	-24	0.00725593	0.0136078
NC_031701.1	2924484	2924852	-24.1	0.00910964	0.0152605
NW_017538165.1	966893	967037	-24.1	0.013473	0.0189468
NW_017542653.1	36703	36775	-24.2	0.000356698	0.00463624
NW_017540466.1	15462	15499	-24.3	0.0172997	0.0215433
NW_017542300.1	20817	20901	-24.4	0.0160077	0.0206451
NC_031708.1	11089918	11089979	-24.5	0.00347548	0.010277
NC_031723.1	2217598	2217701	-24.7	0.000161296	0.0036385
NC_031725.1	6701157	6701231	-24.7	0.00166107	0.00801343
NC_031741.1	14175335	14175398	-24.7	0.00828909	0.0147105
NC_031704.1	15644916	15645232	-24.8	0.00114376	0.00703357
NC_031744.1	14144380	14144616	-24.8	0.00261988	0.00938926
NW_017542417.1	429366	429505	-24.8	0.018636	0.0226379
NC_031699.1	4911030	4911166	-24.9	0.000438872	0.00503988
NW_017542545.1	40730	41026	-24.9	7.38991e-05	0.00284265
NC_031711.1	1511097	1511314	-25	0.00709142	0.0134488
NC_031724.1	1701921	1702028	-25	0.00611899	0.0126698
NC_031727.1	17378052	17378208	-25	0.0166639	0.0210866
NW_017540212.1	16598	16954	-25.1	0.0067873	0.0131272
NC_031705.1	8293459	8293579	-25.2	0.00645503	0.01292
NC_031714.1	9403101	9403384	-25.2	0.0135554	0.0189777
NC_031734.1	17746212	17746423	-25.4	0.00508829	0.0117307
NW_017538230.1	1024526	1024559	-25.4	0.0237457	0.0269003
NW_017540096.1	69332	69560	-25.4	0.000269195	0.00448055
NW_017545491.1	14419	14687	-25.4	0.0209271	0.0245568
NW_017546455.1	58571	58695	-25.4	0.000767499	0.00621651
NW_017542111.1	264128	264222	-25.5	0.00131388	0.0073842
NC_031700.1	7481077	7481264	-25.6	0.0234862	0.0266763
NW_017545911.1	28873	29073	-25.6	0.0288265	0.0310315
NC_031735.1	13589034	13589235	-25.7	0.00379757	0.0105621
NC_031706.1	10502800	10503105	-25.8	0.00749727	0.0138356
NC_031714.1	20408216	20408267	-25.8	0.0291259	0.0313149
NC_031731.1	16108962	16109015	-25.8	0.0133391	0.0188029
NW_017538469.1	61206	61558	-25.8	0.000618416	0.00577102
NW_017539277.1	22325	22506	-25.8	0.000174465	0.00372838
NW_017539936.1	815469	815652	-25.8	0.000966617	0.00662348
NW_017543122.1	16624	17108	-25.8	0.000237268	0.00432805
NW_017542877.1	185911	186130	-26	0.0372669	0.0381936
NC_031742.1	1621378	1621463	-26.1	0.0124306	0.0181275
NW_017538214.1	1295622	1295788	-26.1	0.00664557	0.0130425
NW_017538909.1	389325	389564	-26.1	0.019021	0.0228817
NC_031730.1	5373002	5373280	-26.2	0.0228181	0.0260868
NW_017538218.1	236129	236292	-26.2	0.000626777	0.00577102
NW_017540992.1	89785	89952	-26.2	0.00942351	0.0155216
NC_031745.1	5645275	5645330	-26.3	0.0225044	0.0258838
NC_031712.1	5256544	5257060	-26.5	8.36944e-05	0.0028975
NC_031726.1	6176949	6177081	-26.5	0.0272237	0.0297337
NW_017538785.1	42335	42453	-26.5	0.00125582	0.00724608
NC_031724.1	4993619	4993731	-26.6	0.0312716	0.0332297
NC_031728.1	10275469	10275565	-26.6	0.00655364	0.012965
NW_017541825.1	39483	39753	-26.7	0.000127284	0.00360072
NC_031701.1	5524157	5524322	-26.8	0.00140153	0.00759991
NW_017543758.1	1234515	1234847	-26.8	0.00193899	0.00836189
NC_031719.1	9005954	9006044	-26.9	0.00479078	0.0113618
NW_017543523.1	160599	160843	-26.9	0.0109285	0.0168603
NC_031722.1	9826455	9826596	-27.1	0.00108619	0.00692708
NC_031726.1	1499801	1499931	-27.2	0.00267741	0.00941724
NW_017537934.1	338888	339074	-27.2	0.00225164	0.00879527
NW_017538093.1	18752	19073	-27.3	0.00153912	0.00779386
NW_017543640.1	63116	63301	-27.3	0.00153239	0.00779386
NC_031711.1	2650729	2650766	-27.4	0.0223844	0.0257972
NW_017541008.1	147906	147972	-27.4	0.00648452	0.0129317
NW_017545567.1	1473147	1473347	-27.4	0.0334446	0.0349593
NW_017538244.1	599761	599836	-27.5	0.0186669	0.0226401
NW_017542795.1	31204	31350	-27.5	5.14286e-05	0.00250298
NC_031710.1	13632216	13632326	-27.6	0.0200753	0.0237204
NC_031729.1	17929652	17929672	-27.6	0.00033875	0.00463624
NC_031712.1	6765440	6765501	-27.7	0.00111329	0.00695707
NC_031741.1	6321493	6321618	-27.9	0.0205056	0.0241464
NC_031744.1	92315	92402	-27.9	0.00828044	0.0147105
NW_017541075.1	41404	41526	-27.9	0.0187119	0.0226615
NW_017546455.1	57055	57230	-28.1	0.00567546	0.0122344
NW_017538410.1	23842	23985	-28.2	0.0129135	0.0185043
NW_017537762.1	103461	103559	-28.4	0.00385258	0.0105621
NC_031717.1	3341273	3341544	-28.5	0.00897776	0.0151875
NW_017537841.1	637096	637146	-28.5	0.0141798	0.0194495
NW_017539936.1	823139	823240	-28.6	0.0007829	0.00621651
NC_031729.1	10421420	10421521	-28.7	0.00539813	0.0120016
NC_031704.1	17974084	17974433	-28.8	0.0015001	0.00779386
NC_031707.1	490232	490356	-28.9	0.00169842	0.00801343
NC_031737.1	7155375	7155490	-29	0.00889856	0.0151608
NW_017540173.1	188080	188215	-29	0.00195947	0.00836189
NC_031742.1	132899	132996	-29.2	0.0210086	0.0245716
NW_017538035.1	714296	714393	-29.2	0.00334491	0.0101224
NW_017542082.1	14267	14477	-29.2	0.00424509	0.0108657
NC_031737.1	7155967	7156205	-29.4	0.000930601	0.00662348
NW_017545240.1	327138	327175	-29.4	0.00298156	0.00975631
NW_017537814.1	238859	239497	-29.7	0.000510441	0.00529086
NC_031725.1	7831143	7831239	-29.8	0.0131566	0.0186979
NC_031710.1	628928	629009	-29.9	0.0164864	0.0209838
NW_017540311.1	196425	196483	-29.9	0.00152142	0.00779386
NW_017541441.1	32990	33072	-30.1	0.00390785	0.0105621
NC_031727.1	3935912	3935951	-30.6	0.00160137	0.00794263
NC_031710.1	7606636	7606782	-30.7	0.00322905	0.00998558
NC_031717.1	5799520	5799682	-30.9	0.00263933	0.00939409
NC_031743.1	9782771	9782831	-30.9	0.00347911	0.010277
NC_031728.1	17345454	17345538	-31	0.0197065	0.0233803
NW_017537870.1	730375	730486	-31	0.00639155	0.0128522
NC_031743.1	11248349	11248424	-31.2	0.00637614	0.0128494
NW_017541971.1	124093	124403	-31.3	0.00242769	0.00906797
NC_031735.1	7622545	7622711	-31.4	0.00723381	0.013581
NC_031740.1	5774133	5774521	-31.4	0.0100196	0.0160889
NC_031716.1	4363736	4363863	-31.5	0.00332238	0.0100895
NC_031724.1	12190575	12190683	-31.7	0.0224135	0.0258135
NC_031729.1	4680933	4681049	-31.7	0.00028647	0.00459611
NW_017537893.1	308959	309037	-31.7	0.0175721	0.0217266
NC_031712.1	4306570	4306673	-31.8	0.00887749	0.0151398
NW_017538813.1	21496	21884	-31.8	5.46995e-05	0.00250298
NW_017540501.1	53239	53295	-31.9	0.0245299	0.0274309
NW_017541290.1	40489	40649	-31.9	0.00267452	0.00941724
NW_017540567.1	1007141	1007234	-32	0.0195488	0.023241
NW_017538152.1	290542	290602	-32.1	0.00320124	0.00993301
NW_017537855.1	287416	287532	-32.3	0.000441827	0.00503988
NW_017538024.1	81186	81515	-32.3	0.0210483	0.0245848
NW_017545546.1	81174	81301	-32.3	0.0073586	0.0137112
NC_031740.1	3235560	3235661	-32.5	0.0334678	0.0349624
NC_031710.1	13022237	13022336	-32.6	0.0070995	0.0134488
NC_031727.1	13260031	13260196	-32.8	0.0283312	0.0306508
NC_031743.1	4790176	4790361	-32.8	0.00318098	0.00991997
NW_017538285.1	3554657	3555238	-32.8	0.000280964	0.0045882
NC_031725.1	11884873	11885112	-32.9	0.0100148	0.0160889
NW_017538102.1	1416704	1416980	-32.9	0.00577757	0.0123013
NW_017537891.1	53914	54013	-33	0.0193229	0.0230994
NC_031702.1	2912308	2912580	-33.4	0.0128772	0.0184676
NC_031713.1	7938332	7938375	-33.6	0.0228011	0.0260864
NC_031728.1	22732659	22732772	-33.9	0.00392984	0.0105621
NC_031736.1	18864270	18864427	-34.1	0.000589021	0.00564781
NC_031705.1	22410587	22410724	-34.3	2.6227e-05	0.00250298
NC_031722.1	7805495	7805554	-34.4	0.017233	0.0215226
NC_031719.1	12947744	12947894	-34.5	0.000497535	0.00518815
NC_031744.1	5631439	5631658	-34.5	0.000538125	0.005384
NC_031744.1	6539819	6539929	-34.6	0.0349095	0.0361414
NW_017538174.1	8901	8998	-34.6	0.0135323	0.0189777
NC_031699.1	5056364	5056501	-34.7	0.00213101	0.00867262
NW_017540480.1	586480	586539	-35.1	0.0194438	0.0231799
NC_031727.1	11657151	11657271	-35.4	0.0105307	0.0165115
NW_017539096.1	270890	271033	-35.6	0.0267146	0.0292678
NC_031717.1	6418821	6418948	-35.9	0.00281832	0.00949183
NC_031731.1	12979082	12979189	-36	0.00464428	0.0112228
NC_031741.1	6283108	6283194	-36.3	0.0057256	0.0122868
NC_031709.1	23074108	23074205	-36.5	5.15121e-06	0.00168222
NC_031704.1	13036855	13037009	-36.7	0.028398	0.0306847
NC_031722.1	4125802	4125892	-36.7	1.74767e-05	0.00189076
NW_017541482.1	2358	2483	-36.9	6.81878e-06	0.00168222
NW_017537861.1	555108	555151	-37.1	0.0126197	0.0183043
NC_031728.1	808460	808692	-37.4	0.00266582	0.00941724
NC_031724.1	10319146	10319306	-37.8	0.00118674	0.00715763
NC_031699.1	7007219	7007278	-38	0.000451866	0.00504632
NW_017538899.1	144481	144732	-38	1.069e-05	0.00168222
NC_031723.1	5811259	5811593	-38.3	0.000625564	0.00577102
NW_017542185.1	26502	26591	-39.5	0.01449	0.0197187
NC_031745.1	8457991	8458101	-39.9	0.00101123	0.00670666
NW_017539932.1	241982	242094	-39.9	0.000344344	0.00463624
NW_017541228.1	37488	37550	-40	0.000461387	0.00505482
NC_031710.1	11306894	11307019	-40.2	0.0076611	0.014048
NW_017539685.1	168483	168748	-40.3	0.00119982	0.00718645
NW_017543619.1	65269	65385	-40.3	0.00254952	0.00931608
NW_017537814.1	241109	241368	-40.6	0.000289774	0.00459611
NW_017537831.1	418330	418456	-41.1	0.00205813	0.00858519
NW_017537909.1	1058157	1058275	-41.2	0.00183488	0.00827128
NW_017543693.1	16168	16250	-41.4	0.00196015	0.00836189
NW_017545217.1	50102	50200	-41.8	0.0320727	0.0339144
NC_031706.1	11345518	11345590	-42	0.00939595	0.0155047
NW_017540345.1	33817	33948	-42	0.0053196	0.0119587
NW_017540333.1	399384	399448	-42.1	0.00705465	0.0134446
NC_031726.1	6205346	6205450	-42.2	0.00180172	0.00825074
NC_031728.1	1626558	1626711	-42.6	0.000528922	0.005384
NC_031709.1	15832527	15832600	-43.8	0.00238602	0.00905179
NC_031701.1	19030574	19030807	-43.9	0.00337324	0.010156
NC_031703.1	7235900	7235989	-44	0.0084345	0.0148225
NC_031742.1	2054203	2054342	-44.1	0.00655088	0.012965
NC_031714.1	18364989	18365180	-44.2	0.0014709	0.00779386
NW_017538239.1	2745139	2745284	-44.4	0.00209281	0.00864596
NC_031702.1	11900312	11900399	-44.5	0.00317349	0.00991997
NC_031745.1	2851520	2851616	-44.5	0.0156054	0.0204487
NW_017542185.1	25885	26214	-44.6	0.00442981	0.011113
NW_017541461.1	61640	61752	-45.1	0.000262648	0.00441401
NW_017538230.1	417686	417714	-45.3	0.000656041	0.00582207
NC_031704.1	9032712	9032789	-46.4	0.0152017	0.0202261
NC_031740.1	6199068	6199345	-46.8	0.000908258	0.00657822
NW_017540610.1	62518	62584	-47.2	0.0165748	0.0210345
NW_017545543.1	173054	173149	-47.6	0.00138047	0.00756243
NC_031711.1	2513584	2513715	-48	0.0283227	0.0306508
NC_031731.1	5322902	5323024	-48.7	0.00148778	0.00779386
NC_031702.1	9046477	9046651	-49.5	0.00719252	0.0135222
NW_017545334.1	284793	285026	-50.1	0.00467149	0.0112228
NW_017538271.1	141442	141522	-50.6	0.000303484	0.00459611
NC_031700.1	8521108	8521147	-51.1	0.0218897	0.0252944
NC_031717.1	5788351	5788540	-51.2	0.00619128	0.0126929
NC_031704.1	11109025	11109164	-51.6	0.0018119	0.00825473
NW_017539497.1	118339	118483	-54.2	0.00202976	0.0085487
NW_017537844.1	900445	900533	-55.4	0.00590032	0.0124403
NC_031746.1	7563665	7563817	-57.4	0.00472678	0.0112847
NC_031731.1	5979275	5979403	-57.8	0.0126258	0.0183043
NW_017543614.1	15428	15486	-58.6	0.000151666	0.0036385
NC_031714.1	8203497	8203531	-58.7	0.000369613	0.00463624
NC_031726.1	6204931	6205234	-59.6	0.000717596	0.00600077
NW_017537843.1	162384	162452	-61.3	0.000590557	0.00564781
NW_017543749.1	1347670	1347898	-63	0.000255735	0.00440017
NC_031704.1	18085933	18086040	-64.6	0.000322714	0.00462937
NC_031732.1	6663035	6663170	-64.8	0.00780023	0.0141979
NC_031726.1	6204541	6204796	-65.3	0.00696215	0.0133298
NW_017542158.1	26837	26874	-70.3	0.000313063	0.00459611
NC_031705.1	23306500	23306591	-79	0.000585996	0.00564781
