# Supplementary material for: Changes in Phenotypes and DNA Methylation of In Vitro Aging Sperm in Common Carp Cyprinus carpio
Source: Int J Mol Sci. 2021 May 31;22(11):5925. doi: 10.3390/ijms22115925 (PMC8198300; doi:10.3390/ijms22115925)
Supplement: Supplementary file 1 [file ijms-22-05925-s001.zip › Supplementary_table_7.xlsx]

## Sheet: T2496.DMR.gtf.GeneOrder
Chr	DMR.Start	DMR.End	Mean.Diff	pDMR	qDMR.BH	type	db_xref	gbkey	gene	gene_biotype	protein_id	transcript_id	product
NW_017538038.1	743223	743333	61.7	0.00489263	0.0113152
NW_017539949.1	49543	49614	59.1	0.00380091	0.0102699	gene	GeneID:109072162	Gene	LOC109072162	protein_coding	XP_018943972.1	XM_019088427.1	zinc finger SWIM domain-containing protein 6-like
NC_031709.1	11775403	11775510	57.6	6.64419e-05	0.00329626	gene	GeneID:109093217	Gene	LOC109093217	protein_coding	XP_018962483.1	XM_019106938.1	insig1 insulin induced gene 1
NW_017537972.1	162002	162104	53.4	0.000511869	0.00566764
NC_031732.1	1751504	1751653	51.5	0.00100863	0.00683948
NC_031705.1	23324418	23324455	49.4	0.00201591	0.00806451
NW_017541316.1	130358	130470	48.8	0.0148798	0.0198917	gene	GeneID:109076654	Gene	LOC109076654	pseudogene			cystatin-like
NW_017545499.1	517770	517908	48.6	0.000555718	0.00577042	gene	GeneID:109088368	Gene	LOC109088368	protein_coding	XP_018958067.1	XM_019102522.1	mitochondrial basic amino acids transporter-like
NW_017545499.1	517770	517908	48.6	0.000555718	0.00577042	exon	GeneID:109088368	mRNA	LOC109088368	protein_coding	XP_018958067.1	XM_019102521.1	mitochondrial basic amino acids transporter-like, transcript variant X1
NW_017545499.1	517770	517908	48.6	0.000555718	0.00577042	exon	GeneID:109088368	mRNA	LOC109088368	protein_coding	XP_018958067.1	XM_019102524.1	mitochondrial basic amino acids transporter-like, transcript variant X3
NW_017545499.1	517770	517908	48.6	0.000555718	0.00577042	exon	GeneID:109088368	mRNA	LOC109088368	protein_coding	XP_018958067.1	XM_019102522.1	mitochondrial basic amino acids transporter-like, transcript variant X2
NC_031734.1	9942677	9942895	48.5	0.00535463	0.0117169
NC_031705.1	4816271	4816372	48.3	0.000118847	0.00431569
NC_031705.1	6036253	6036483	48.2	0.000673468	0.00610566	gene	GeneID:109082917	Gene	LOC109082917	pseudogene			sodium/calcium exchanger 2-like
NW_017540100.1	519704	519877	48	0.000982426	0.00677457	gene	GeneID:109072739	Gene	LOC109072739	protein_coding	XP_018944491.1	XM_019088946.1	si:ch211-212o1.2 uncharacterized LOC109072739
NC_031728.1	25368035	25368235	47.8	3.56569e-05	0.00255375
NW_017537778.1	528153	528187	47.7	0.0067619	0.0131273
NC_031740.1	2138714	2138817	47.1	0.00366729	0.010139
NC_031722.1	2862395	2862477	46.6	0.00902759	0.015225
NW_017538222.1	403128	403150	46.3	0.00032142	0.00551184
NC_031734.1	22270547	22270740	46.1	0.000490754	0.00566764
NC_031718.1	3462931	3463122	45.7	0.00965406	0.0157019
NC_031742.1	4182990	4183360	45.4	0.00428459	0.0108407
NC_031706.1	7807158	7807208	45.3	0.00111815	0.0071322
NC_031731.1	14472900	14473074	44.9	0.00926234	0.0155061
NW_017545300.1	902724	902763	44.5	0.0124653	0.0179866	gene	GeneID:109087185	Gene	LOC109087185	protein_coding	XP_018956963.1	XM_019101418.1	interleukin-1 receptor accessory protein-like 1-A
NC_031719.1	6017698	6017761	44.3	0.00592008	0.0122659
NW_017545286.1	35349	35483	44	0.0280784	0.0301733
NW_017537856.1	344307	344375	43.9	0.00051226	0.00566764	gene	GeneID:109053894	Gene	LOC109053894	protein_coding	XP_018926729.1	XM_019071184.1	serine/threonine-protein phosphatase 4 catalytic subunit B-like
NC_031705.1	5776177	5776367	43.6	0.000379147	0.00561074	gene	GeneID:109082754	Gene	LOC109082754	pseudogene			zinc-binding protein A33-like
NW_017539248.1	516422	516550	43.3	0.000122084	0.00431569	gene	GeneID:109069768	Gene	LOC109069768	protein_coding	XP_018941925.1	XM_019086380.1	atl2 atlastin GTPase 2
NW_017545549.1	94000	94194	43.3	0.00212619	0.00830243
NW_017539214.1	23614	23650	43.2	0.0245001	0.0274168	exon	GeneID:109069619	mRNA	LOC109069619	protein_coding	XP_018941788.1	XM_019086243.1	C-type mannose receptor 2-like
NW_017539214.1	23614	23650	43.2	0.0245001	0.0274168	gene	GeneID:109069619	Gene	LOC109069619	protein_coding	XP_018941788.1	XM_019086243.1	C-type mannose receptor 2-like
NW_017539214.1	23614	23650	43.2	0.0245001	0.0274168	CDS	GeneID:109069619	CDS	LOC109069619	protein_coding	XP_018941788.1	XM_019086243.1	C-type mannose receptor 2-like
NW_017541372.1	29181	29309	43	0.00124272	0.00736886	gene	GeneID:109076858	Gene	LOC109076858	protein_coding	XP_018948050.1	XM_019092505.1	protein VPRBP-like
NW_017541372.1	29181	29309	43	0.00124272	0.00736886	CDS	GeneID:109076858	CDS	LOC109076858	protein_coding	XP_018948050.1	XM_019092505.1	protein VPRBP-like
NW_017541372.1	29181	29309	43	0.00124272	0.00736886	exon	GeneID:109076858	mRNA	LOC109076858	protein_coding	XP_018948050.1	XM_019092505.1	protein VPRBP-like
NC_031704.1	3682907	3683026	42.9	0.00377392	0.0102561
NC_031708.1	4858328	4858498	42.4	0.010784	0.016575
NC_031733.1	3903932	3904023	42.2	0.00194392	0.00800083	gene	GeneID:109110903	Gene	LOC109110903	pseudogene			rho guanine nucleotide exchange factor 3-like
NW_017545499.1	1757661	1757756	42.1	0.00842715	0.0147039	gene	GeneID:109088388	Gene	LOC109088388	pseudogene			rootletin-like
NW_017538061.1	1019358	1019433	42.1	0.00364016	0.0101109
NW_017540100.1	519408	519515	41.9	0.00250511	0.00868764	gene	GeneID:109072739	Gene	LOC109072739	protein_coding	XP_018944491.1	XM_019088946.1	si:ch211-212o1.2 uncharacterized LOC109072739
NW_017545451.1	297090	297229	41.5	0.0222949	0.0257537
NW_017545286.1	35102	35301	41.4	0.00466976	0.0111486
NW_017541019.1	5571	5633	41.3	0.0207942	0.0246604	gene	GeneID:109075655	Gene	LOC109075655	pseudogene			trace amine-associated receptor 1-like
NW_017538193.1	1058288	1058505	41.2	0.00456903	0.0111002	gene	GeneID:109062045	Gene	LOC109062045	protein_coding	XP_018934676.1	XM_019079131.1	uncharacterized LOC109062045
NC_031719.1	8919172	8919203	41.2	0.00818229	0.0145379
NW_017538295.1	192360	192668	41.1	0.00818552	0.0145379
NW_017541574.1	564557	564677	41	0.00279064	0.00894429	gene	GeneID:109077451	Gene	LOC109077451	pseudogene			peripheral plasma membrane protein CASK-like
NW_017541574.1	564557	564677	41	0.00279064	0.00894429	gene	GeneID:109077456	Gene	LOC109077456	pseudogene			F-box/LRR-repeat protein 3 pseudogene
NW_017538537.1	160795	161023	41	0.00416136	0.0106658
NW_017541209.1	178796	178958	41	0.0146593	0.0197001
NC_031697.1	10034337	10034484	40.3	0.00820997	0.0145466	gene	GeneID:109063454	Gene	LOC109063454	protein_coding	XP_018936323.1	XM_019080778.1	adamtsl5 ADAMTS like 5
NW_017542115.1	7257	7394	40.2	0.00313203	0.00939931
NC_031706.1	8903606	8903721	39.9	0.0219944	0.0255575	gene	GeneID:109090530	Gene	LOC109090530	protein_coding	XP_018959902.1	XM_019104357.1	C2 domain-containing protein 2-like
NC_031706.1	8903606	8903721	39.9	0.0219944	0.0255575	exon	GeneID:109090530	mRNA	LOC109090530	protein_coding	XP_018959902.1	XM_019104357.1	C2 domain-containing protein 2-like
NC_031712.1	17044815	17045040	39.9	0.0152412	0.0201935
NW_017544767.1	4620	4667	39.9	0.0022841	0.00837661
NC_031742.1	4183575	4183730	39.5	0.00505865	0.0114117
NW_017538279.1	207631	207722	39.4	0.0278321	0.0299476
NC_031714.1	12701988	12702399	39.2	0.0129369	0.0183813
NC_031744.1	310373	310395	38.8	0.00881264	0.015076	gene	GeneID:109050146	Gene	LOC109050146	protein_coding	XP_018923368.1	XM_019067823.1	TBC1 domain family member 22B-like
NW_017537797.1	98027	98143	38.8	0.00617007	0.0124738
NW_017543751.1	44813	44878	38.8	0.000972433	0.00677457
NW_017538297.1	67086	67234	38.2	0.00455929	0.0111002	gene	GeneID:109066133	Gene	LOC109066133	lncRNA		XR_002013623.1	uncharacterized LOC109066133
NW_017537781.1	574321	574519	37.7	0.00207636	0.00818628
NW_017538252.1	1335571	1335677	37.4	0.00446986	0.0110421	gene	GeneID:109064256	Gene	LOC109064256	protein_coding	XP_018936798.1	XM_019081253.1	hivep2a HIVEP zinc finger 2a
NC_031721.1	2535717	2535803	37.4	0.00148804	0.00751715	exon	GeneID:109100448	mRNA	LOC109100448	protein_coding	XP_018969433.1	XM_019113888.1	glutamyl aminopeptidase-like
NC_031721.1	2535717	2535803	37.4	0.00148804	0.00751715	gene	GeneID:109100448	Gene	LOC109100448	protein_coding	XP_018969433.1	XM_019113888.1	glutamyl aminopeptidase-like
NC_031721.1	2535717	2535803	37.4	0.00148804	0.00751715	CDS	GeneID:109100448	CDS	LOC109100448	protein_coding	XP_018969433.1	XM_019113888.1	LOW QUALITY PROTEIN: glutamyl aminopeptidase-like
NC_031741.1	16220619	16220821	37.4	0.00222929	0.00831245
NC_031727.1	6373475	6373544	37.2	0.0182359	0.0226175
NW_017545549.1	93823	93922	37	0.0130129	0.0184078
NW_017545543.1	575183	575308	36.9	0.00495153	0.0113815	gene	GeneID:109088874	Gene	LOC109088874	pseudogene			death-associated protein kinase 3-like
NW_017537840.1	45231	45293	36.9	0.0213041	0.0250653
NC_031727.1	3148989	3149139	36.8	0.00236223	0.00847065	gene	GeneID:109105234	Gene	ulk4	protein_coding	XP_018974132.1	XM_019118587.1	serine/threonine-protein kinase ULK4
NC_031720.1	51646	51767	36.7	0.00752143	0.0139847
NC_031736.1	14364671	14364751	36.5	0.015893	0.0208254
NW_017537797.1	98417	98790	36.4	0.0119613	0.0175682
NC_031719.1	4809383	4809471	36.3	0.00804585	0.0144414
NW_017537820.1	162005	162081	36.3	0.000274759	0.00497571
NW_017538304.1	1421654	1422026	36.2	0.000232284	0.00472987	exon	GeneID:109066479	mRNA	LOC109066479	protein_coding	XP_018939054.1	XM_019083507.1	coiled-coil domain-containing protein 51-like, transcript variant X1
NW_017538304.1	1421654	1422026	36.2	0.000232284	0.00472987	exon	GeneID:109066479	mRNA	LOC109066479	protein_coding	XP_018939054.1	XM_019083508.1	coiled-coil domain-containing protein 51-like, transcript variant X2
NW_017538304.1	1421654	1422026	36.2	0.000232284	0.00472987	exon	GeneID:109066479	mRNA	LOC109066479	protein_coding	XP_018939054.1	XM_019083509.1	coiled-coil domain-containing protein 51-like, transcript variant X3
NW_017538304.1	1421654	1422026	36.2	0.000232284	0.00472987	gene	GeneID:109066479	Gene	LOC109066479	protein_coding	XP_018939054.1	XM_019083509.1	ccdc51 coiled-coil domain containing 51
NW_017538021.1	674788	674862	36.1	0.0109959	0.0167708
NW_017544802.1	73513	73587	36.1	0.0165686	0.0213503
NC_031740.1	2138031	2138269	36	0.00126329	0.00736963
NW_017542930.1	60132	60338	35.9	0.0024263	0.00854707	gene	GeneID:109082740	Gene	LOC109082740	pseudogene			laminin subunit beta-4-like
NC_031734.1	10191632	10191790	35.9	0.0263611	0.0287781
NC_031705.1	23328697	23328787	35.8	0.0173211	0.0219005
NW_017537902.1	991944	992120	35.2	0.000144152	0.00465517
NW_017538260.1	514219	514405	35.1	0.00387652	0.0104096
NW_017538272.1	1022482	1022554	35	0.000379664	0.00561074
NC_031717.1	278487	278727	34.7	0.00136781	0.00748583
NW_017540563.1	383210	383334	34.6	0.0166356	0.0213904	gene	GeneID:109074202	Gene	LOC109074202	pseudogene			MHC class II transactivator-like
NC_031705.1	17620729	17621110	34.6	0.00346502	0.0099175
NW_017538265.1	624166	624228	34.2	0.00442629	0.0109797
NC_031702.1	12676634	12676832	33.3	0.00492388	0.0113325
NC_031714.1	15629506	15629534	33.2	0.0110531	0.016815
NW_017537956.1	1005261	1005395	33.2	0.00327606	0.00957617
NW_017545286.1	35525	35661	33	0.000194747	0.00472987
NC_031737.1	3742117	3742265	32.9	0.0138255	0.0190822
NC_031731.1	21549646	21549736	32.8	0.0204054	0.0243122
NW_017538230.1	100555	100644	32.8	0.000159939	0.0046828
NC_031738.1	5846273	5846569	32.6	0.00937598	0.01551
NW_017537836.1	34516	34683	32.4	0.000118003	0.00431569	gene	GeneID:109053324	Gene	amfr	protein_coding	XP_018926273.1	XM_019070728.1	autocrine motility factor receptor
NW_017538230.1	559953	560223	32.4	0.00151944	0.00751715
NW_017537788.1	656927	656975	32.3	0.00298544	0.00927304
NW_017540100.1	519967	520078	32.2	0.00200938	0.00806451	gene	GeneID:109072739	Gene	LOC109072739	protein_coding	XP_018944491.1	XM_019088946.1	si:ch211-212o1.2 uncharacterized LOC109072739
NC_031709.1	839140	839265	32.2	0.01392	0.0191534	gene	GeneID:109092916	Gene	LOC109092916	protein_coding	XP_018962174.1	XM_019106629.1	tumor necrosis factor ligand superfamily member 10-like
NC_031738.1	8902001	8902032	32.2	0.0122353	0.0178084
NW_017537930.1	565854	566013	32	0.0149949	0.0200007	gene	GeneID:109055571	Gene	LOC109055571	pseudogene			serine/threonine-protein kinase PAK 6-like
NC_031709.1	838839	838898	31.8	0.0333055	0.0347939	gene	GeneID:109092916	Gene	LOC109092916	protein_coding	XP_018962174.1	XM_019106629.1	tumor necrosis factor ligand superfamily member 10-like
NW_017539550.1	455922	456065	31.8	0.0076457	0.0140977
NW_017545249.1	427394	427569	31.8	0.000967899	0.00677457
NC_031714.1	17569723	17569762	31.6	0.000203453	0.00472987	gene	GeneID:109096904	Gene	LOC109096904	protein_coding	XP_018966134.1	XM_019110589.1	npsn nephrosin
NC_031714.1	17569723	17569762	31.6	0.000203453	0.00472987	CDS	GeneID:109096904	CDS	LOC109096904	protein_coding	XP_018966134.1	XM_019110589.1	high choriolytic enzyme 1-like
NC_031714.1	17569723	17569762	31.6	0.000203453	0.00472987	exon	GeneID:109096904	mRNA	LOC109096904	protein_coding	XP_018966134.1	XM_019110589.1	high choriolytic enzyme 1-like
NC_031743.1	13169887	13170104	31.6	0.0209079	0.0247699
NW_017539701.1	31587	31659	31.6	0.00319838	0.00949277
NW_017538252.1	129910	130012	31.5	0.000489924	0.00566764	gene	GeneID:109064217	Gene	sptbn1	protein_coding	XP_018936756.1	XM_019081211.1	spectrin beta chain, non-erythrocytic 1
NC_031709.1	19595798	19596023	31.5	3.91707e-05	0.00257811
NC_031724.1	10021436	10021659	31.5	0.0141996	0.0193149
NC_031735.1	1176093	1176224	31.5	0.0146123	0.0196829
NC_031739.1	11446577	11446637	31.4	0.00214296	0.00830243
NC_031727.1	12267823	12268192	31.1	0.00863051	0.0148785	gene	GeneID:109105337	Gene	LOC109105337	protein_coding	XP_018974212.1	XM_019118667.1	calcium-transporting ATPase type 2C member 1-like
NW_017537930.1	299551	300232	31.1	0.00142939	0.00751715
NW_017540840.1	323813	323851	31	0.0109201	0.0167007	gene	GeneID:109075096	Gene	hat1	protein_coding	XP_018946610.1	XM_019091065.1	histone acetyltransferase 1
NW_017537987.1	47687	48181	31	0.00272333	0.00888002
NW_017544769.1	7166	7246	31	0.00530612	0.0116829
NC_031726.1	8919271	8919386	30.9	0.00270666	0.00888002	gene	GeneID:109103952	Gene	LOC109103952	protein_coding	XP_018972836.1	XM_019117291.1	nuclear receptor-interacting protein 1-like
NC_031741.1	721592	721874	30.9	0.0116162	0.0172028
NW_017541771.1	26398	26608	30.9	0.0086819	0.0149095
NC_031710.1	6735362	6735614	30.8	0.00022515	0.00472987
NW_017540701.1	48289	48469	30.8	0.00101523	0.00683948
NC_031734.1	10191974	10192104	30.5	0.0182103	0.0226015
NC_031709.1	11775140	11775259	30.4	0.000200426	0.00472987	gene	GeneID:109093217	Gene	LOC109093217	protein_coding	XP_018962483.1	XM_019106938.1	insig1 insulin induced gene 1
NW_017537949.1	534222	534284	30.4	0.00843167	0.0147039
NC_031734.1	1780714	1780762	30.3	0.0197351	0.0238316
NW_017538182.1	1702427	1702448	30.2	0.00953738	0.0156417
NW_017543216.1	34326	34590	30.1	0.014093	0.0192329	gene	GeneID:109083647	Gene	LOC109083647	protein_coding	XP_018953967.1	XM_019098422.1	si:ch73-362m14.2 NHS-like protein 2
NC_031730.1	9613759	9614088	30	0.0233711	0.026506	gene	GeneID:109108079	Gene	LOC109108079	protein_coding	XP_018976794.1	XM_019121249.1	foxn3 forkhead box N3
NC_031735.1	8348264	8348304	30	0.00147997	0.00751715	gene	GeneID:109112716	Gene	LOC109112716	protein_coding	XP_018981169.1	XM_019125624.1	adhesion G-protein coupled receptor F3-like
NC_031716.1	7617641	7617704	29.9	0.0227345	0.026095	exon	GeneID:109097894	mRNA	LOC109097894	protein_coding	XP_018967056.1	XM_019111511.1	claudin-4-like
NC_031716.1	7617641	7617704	29.9	0.0227345	0.026095	gene	GeneID:109097894	Gene	LOC109097894	protein_coding	XP_018967056.1	XM_019111511.1	cldn5b claudin 5b
NC_031716.1	7617641	7617704	29.9	0.0227345	0.026095	CDS	GeneID:109097894	CDS	LOC109097894	protein_coding	XP_018967056.1	XM_019111511.1	claudin-4-like
NC_031744.1	2762665	2762730	29.9	0.0429949	0.0434572
NW_017538076.1	803038	803193	29.8	0.00622628	0.0124949	gene	GeneID:109059190	Gene	LOC109059190	pseudogene			low-density lipoprotein receptor-like
NW_017538157.1	42406	42565	29.8	0.00996415	0.0158186
NW_017537989.1	1262807	1262998	29.6	0.000760511	0.00633107	gene	GeneID:109056950	Gene	LOC109056950	pseudogene			unconventional myosin-Ie-like
NC_031733.1	3907619	3907691	29.3	0.0238155	0.0268187	gene	GeneID:109110903	Gene	LOC109110903	pseudogene			rho guanine nucleotide exchange factor 3-like
NC_031704.1	4669551	4669589	29.3	0.0093273	0.01551	exon	GeneID:109078522	tRNA	trnaa-agc	tRNA			tRNA-Ala
NC_031704.1	4669551	4669589	29.3	0.0093273	0.01551	gene	GeneID:109078522	Gene	trnaa-agc	tRNA			tRNA-Ala
NC_031698.1	8301967	8302119	29.3	0.00137091	0.00748583
NW_017543325.1	177012	177240	29.1	0.00106856	0.00699066	gene	GeneID:109084125	Gene	LOC109084125	protein_coding	XP_018954368.1	XM_019098823.1	1-phosphatidylinositol 4,5-bisphosphate phosphodiesterase beta-1-like
NC_031720.1	3796049	3796215	29.1	9.80871e-05	0.00423687
NC_031727.1	12508278	12508507	29.1	0.0172156	0.0218374
NW_017538304.1	1422064	1422115	28.9	0.00450869	0.0110528	exon	GeneID:109066479	mRNA	LOC109066479	protein_coding	XP_018939054.1	XM_019083507.1	coiled-coil domain-containing protein 51-like, transcript variant X1
NW_017538304.1	1422064	1422115	28.9	0.00450869	0.0110528	exon	GeneID:109066479	mRNA	LOC109066479	protein_coding	XP_018939054.1	XM_019083508.1	coiled-coil domain-containing protein 51-like, transcript variant X2
NW_017538304.1	1422064	1422115	28.9	0.00450869	0.0110528	exon	GeneID:109066479	mRNA	LOC109066479	protein_coding	XP_018939054.1	XM_019083509.1	coiled-coil domain-containing protein 51-like, transcript variant X3
NW_017538304.1	1422064	1422115	28.9	0.00450869	0.0110528	gene	GeneID:109066479	Gene	LOC109066479	protein_coding	XP_018939054.1	XM_019083509.1	ccdc51 coiled-coil domain containing 51
NW_017538304.1	1422064	1422115	28.9	0.00450869	0.0110528	CDS	GeneID:109066479	CDS	LOC109066479	protein_coding	XP_018939052.1	XM_019083507.1	coiled-coil domain-containing protein 51-like
NW_017538304.1	1422064	1422115	28.9	0.00450869	0.0110528	CDS	GeneID:109066479	CDS	LOC109066479	protein_coding	XP_018939053.1	XM_019083508.1	coiled-coil domain-containing protein 51-like
NW_017538304.1	1422064	1422115	28.9	0.00450869	0.0110528	CDS	GeneID:109066479	CDS	LOC109066479	protein_coding	XP_018939054.1	XM_019083509.1	coiled-coil domain-containing protein 51-like
NW_017544557.1	22457	22514	28.9	0.0160553	0.0209611
NC_031726.1	1728249	1728337	28.8	0.000514787	0.00566764	gene	GeneID:109103770	Gene	LOC109103770	protein_coding	XP_018972653.1	XM_019117108.1	ldlrad4a low density lipoprotein receptor class A domain containing 4a
NW_017537851.1	192803	192932	28.7	0.00167516	0.00781158	gene	GeneID:109053788	Gene	LOC109053788	protein_coding	XP_018926648.1	XM_019071103.1	trim44 tripartite motif containing 44
NW_017537989.1	689206	689269	28.7	0.00270997	0.00888002	gene	GeneID:109056985	Gene	LOC109056985	protein_coding	XP_018929726.1	XM_019074181.1	cell adhesion molecule 4-like
NC_031720.1	7695292	7695433	28.7	0.00378246	0.0102561	gene	GeneID:109100337	Gene	LOC109100337	protein_coding	XP_018969351.1	XM_019113806.1	RNA-binding motif, single-stranded-interacting protein 2-like
NC_031711.1	3232068	3232126	28.7	0.037775	0.0387737
NW_017538281.1	73937	73998	28.6	0.00338299	0.00979257
NW_017542370.1	370863	370907	28.6	0.0249255	0.0276675
NC_031697.1	10034108	10034283	28.5	0.016277	0.0211423	gene	GeneID:109063454	Gene	LOC109063454	protein_coding	XP_018936323.1	XM_019080778.1	adamtsl5 ADAMTS like 5
NC_031739.1	10851704	10851760	28.4	0.0102189	0.0160695	gene	GeneID:109046707	Gene	LOC109046707	protein_coding	XP_018920038.1	XM_019064493.1	serine/threonine-protein kinase Nek7-like
NC_031702.1	12165323	12165473	28.4	0.0256078	0.0281623	gene	GeneID:109059641	Gene	LOC109059641	protein_coding	XP_018932360.1	XM_019076815.1	cavin1a caveolae associated protein 1a
NW_017541303.1	20556	20742	28.2	0.0176663	0.0222041
NW_017543490.1	7834	8010	28.1	0.000424615	0.00561074
NC_031727.1	18757406	18757459	28	0.01445	0.019581	gene	GeneID:109105021	Gene	LOC109105021	protein_coding	XP_018973917.1	XM_019118372.1	eif3c eukaryotic translation initiation factor 3, subunit C
NW_017545499.1	373470	373539	28	0.000388019	0.00561074
NC_031741.1	16323630	16323843	27.8	0.00108522	0.00704801
NW_017538252.1	1336035	1336191	27.8	0.0139916	0.0192003
NW_017545567.1	1367983	1368161	27.8	0.00362018	0.0100872
NW_017538218.1	483794	483926	27.7	0.0167964	0.021476	gene	GeneID:109062915	Gene	LOC109062915	protein_coding	XP_018935530.1	XM_019079985.1	lipocalin-like
NW_017538218.1	483794	483926	27.7	0.0167964	0.021476	exon	GeneID:109062915	mRNA	LOC109062915	protein_coding	XP_018935530.1	XM_019079984.1	lipocalin-like, transcript variant X1
NW_017538218.1	483794	483926	27.7	0.0167964	0.021476	exon	GeneID:109062915	mRNA	LOC109062915	protein_coding	XP_018935530.1	XM_019079985.1	lipocalin-like, transcript variant X2
NC_031697.1	7073499	7073768	27.7	0.0249826	0.0277136
NC_031724.1	1520645	1520897	27.5	0.00447	0.0110421
NW_017537902.1	1071266	1071469	27.5	0.00040085	0.00561074
NW_017543750.1	163196	163246	27.4	0.0424244	0.0429779	gene	GeneID:109085772	Gene	LOC109085772	pseudogene			AT-rich interactive domain-containing protein 1B-like
NW_017543750.1	163196	163246	27.4	0.0424244	0.0429779	gene	GeneID:109085785	Gene	LOC109085785	protein_coding	XP_018955823.1	XM_019100278.1	peregrin-like
NW_017543750.1	163196	163246	27.4	0.0424244	0.0429779	exon	GeneID:109085785	mRNA	LOC109085785	protein_coding	XP_018955823.1	XM_019100278.1	peregrin-like
NW_017539685.1	4453	4555	27.3	0.00391748	0.0104583	gene	GeneID:109071077	Gene	LOC109071077	protein_coding	XP_018943096.1	XM_019087551.1	inactive dipeptidyl peptidase 10-like
NC_031711.1	4167210	4167287	27.3	0.0102897	0.0161111	gene	GeneID:109094464	Gene	LOC109094464	pseudogene			protein sidekick-2-like
NC_031700.1	7315719	7315843	27.2	0.00231279	0.00842612	gene	GeneID:109108593	Gene	LOC109108593	protein_coding	XP_018977260.1	XM_019121715.1	endophilin-A2-like
NC_031705.1	17605606	17605896	27.2	0.0013617	0.00748583
NW_017540563.1	44494	44563	27.2	0.000325376	0.00551184
NC_031730.1	6282056	6282091	27.1	0.0174431	0.0220166
NW_017537975.1	949315	949342	27.1	0.000164417	0.00472987
NW_017537990.1	606562	606683	27	0.0282301	0.0302999	gene	GeneID:109057008	Gene	LOC109057008	protein_coding	XP_018929753.1	XM_019074208.1	THO complex subunit 3-like
NC_031722.1	14929087	14929167	27	0.0199015	0.0239516	exon	GeneID:109101068	mRNA	LOC109101068	protein_coding	XP_018970033.1	XM_019114487.1	zinc transporter 10-like, transcript variant X1
NC_031722.1	14929087	14929167	27	0.0199015	0.0239516	exon	GeneID:109101068	mRNA	LOC109101068	protein_coding	XP_018970033.1	XM_019114488.1	zinc transporter 10-like, transcript variant X2
NC_031722.1	14929087	14929167	27	0.0199015	0.0239516	gene	GeneID:109101068	Gene	LOC109101068	protein_coding	XP_018970033.1	XM_019114488.1	slc30a10 solute carrier family 30 member 10
NC_031722.1	14929087	14929167	27	0.0199015	0.0239516	CDS	GeneID:109101068	CDS	LOC109101068	protein_coding	XP_018970032.1	XM_019114487.1	zinc transporter 10-like isoform X1
NC_031722.1	14929087	14929167	27	0.0199015	0.0239516	CDS	GeneID:109101068	CDS	LOC109101068	protein_coding	XP_018970033.1	XM_019114488.1	zinc transporter 10-like isoform X2
NW_017540847.1	83846	84106	27	0.00439988	0.0109697
NC_031731.1	9945299	9945565	26.8	0.00265049	0.00888002
NW_017538290.1	76319	76422	26.8	0.0167507	0.0214721
NW_017540198.1	93920	94031	26.8	0.00266477	0.00888002
NW_017538228.1	522133	522166	26.7	0.00324599	0.00954879	gene	GeneID:109063293	Gene	LOC109063293	protein_coding	XP_018935915.1	XM_019080370.1	grainyhead-like protein 1 homolog
NC_031743.1	9131724	9131853	26.6	0.0157128	0.0206324	gene	GeneID:109049057	Gene	LOC109049057	protein_coding	XP_018922264.1	XM_019066719.1	cytoplasmic protein NCK1-like
NC_031701.1	13088742	13089055	26.6	0.00141939	0.00751715	gene	GeneID:109050861	Gene	LOC109050861	protein_coding	XP_018923964.1	XM_019068419.1	contactin-associated protein 1-like
NW_017537816.1	205048	205156	26.6	0.00399876	0.0105483
NW_017542904.1	185454	185556	26.5	0.0172327	0.0218435
NW_017546941.1	7675	7762	26.5	0.00088478	0.00666598
NC_031743.1	13731994	13732081	26.4	0.00473777	0.0112191
NC_031706.1	19858835	19859081	26.3	0.0134419	0.0187607
NC_031731.1	10735377	10735438	26.3	0.00830866	0.0146387
NW_017537825.1	91183	91233	26.2	0.00379642	0.0102699	gene	GeneID:109053018	Gene	LOC109053018	protein_coding	XP_018925995.1	XM_019070450.1	influenza virus NS1A-binding protein homolog B-like
NC_031730.1	6866850	6866898	26.2	0.0364731	0.037502
NW_017538062.1	134458	134633	26.1	0.00482652	0.0112918	gene	GeneID:109058853	Gene	LOC109058853	protein_coding	XP_018931592.1	XM_019076047.1	serine/threonine-protein phosphatase 2A 56 kDa regulatory subunit gamma isoform-like
NW_017541731.1	45995	46244	26.1	0.000782951	0.00644401
NC_031726.1	10870085	10870502	26	0.0479596	0.0480672
NC_031739.1	10321220	10321309	25.9	0.00459299	0.0111002	gene	GeneID:109046696	Gene	LOC109046696	protein_coding	XP_018920026.1	XM_019064481.1	nfkbib nuclear factor of kappa light polypeptide gene enhancer in B-cells inhibitor, beta
NW_017540726.1	14705	14820	25.9	0.00717844	0.0136291	gene	GeneID:109074748	Gene	LOC109074748	protein_coding	XP_018946315.1	XM_019090770.1	B-cell receptor CD22-like
NC_031730.1	14357448	14357548	25.9	0.000421321	0.00561074
NW_017545300.1	296289	296359	25.9	0.029517	0.0314355
NC_031740.1	2243404	2243492	25.8	0.00676946	0.0131273	gene	GeneID:109047663	Gene	LOC109047663	protein_coding	XP_018920867.1	XM_019065322.1	PHD finger protein 3-like
NW_017538182.1	372781	372866	25.8	0.000240996	0.00472987	exon	GeneID:109061725	mRNA	LOC109061725	protein_coding	XP_018934366.1	XM_019078821.1	adenylate cyclase type 3-like
NW_017538182.1	372781	372866	25.8	0.000240996	0.00472987	gene	GeneID:109061725	Gene	LOC109061725	protein_coding	XP_018934366.1	XM_019078821.1	adcy3a adenylate cyclase 3a
NW_017538182.1	372781	372866	25.8	0.000240996	0.00472987	CDS	GeneID:109061725	CDS	LOC109061725	protein_coding	XP_018934366.1	XM_019078821.1	LOW QUALITY PROTEIN: adenylate cyclase type 3-like
NW_017541825.1	307903	307948	25.8	0.000357177	0.00561074	gene	GeneID:109078743	Gene	LOC109078743	protein_coding	XP_018949494.1	XM_019093949.1	clathrin interactor 1-like
NW_017541825.1	307903	307948	25.8	0.000357177	0.00561074	gene	GeneID:109078746	Gene	LOC109078746	protein_coding	XP_018949497.1	XM_019093952.1	protrudin-like
NW_017541825.1	307903	307948	25.8	0.000357177	0.00561074	CDS	GeneID:109078746	CDS	LOC109078746	protein_coding	XP_018949497.1	XM_019093952.1	protrudin-like isoform X1
NW_017541825.1	307903	307948	25.8	0.000357177	0.00561074	CDS	GeneID:109078746	CDS	LOC109078746	protein_coding	XP_018949498.1	XM_019093953.1	protrudin-like isoform X2
NW_017541825.1	307903	307948	25.8	0.000357177	0.00561074	CDS	GeneID:109078746	CDS	LOC109078746	protein_coding	XP_018949499.1	XM_019093954.1	protrudin-like isoform X3
NW_017541825.1	307903	307948	25.8	0.000357177	0.00561074	exon	GeneID:109078746	mRNA	LOC109078746	protein_coding	XP_018949497.1	XM_019093952.1	protrudin-like, transcript variant X1
NW_017541825.1	307903	307948	25.8	0.000357177	0.00561074	exon	GeneID:109078746	mRNA	LOC109078746	protein_coding	XP_018949497.1	XM_019093953.1	protrudin-like, transcript variant X2
NW_017541825.1	307903	307948	25.8	0.000357177	0.00561074	exon	GeneID:109078746	mRNA	LOC109078746	protein_coding	XP_018949497.1	XM_019093954.1	protrudin-like, transcript variant X3
NW_017538371.1	353488	353637	25.6	0.00990266	0.0157603
NW_017537764.1	329854	329962	25.5	0.0177655	0.0222974	gene	GeneID:109051417	Gene	LOC109051417	protein_coding	XP_018924521.1	XM_019068976.1	carbohydrate sulfotransferase 14-like
NW_017537764.1	329854	329962	25.5	0.0177655	0.0222974	CDS	GeneID:109051417	CDS	LOC109051417	protein_coding	XP_018924521.1	XM_019068976.1	carbohydrate sulfotransferase 14-like
NW_017537764.1	329854	329962	25.5	0.0177655	0.0222974	exon	GeneID:109051417	mRNA	LOC109051417	protein_coding	XP_018924521.1	XM_019068976.1	carbohydrate sulfotransferase 14-like
NC_031711.1	5594892	5595089	25.5	0.0036882	0.010161
NC_031718.1	4047240	4047542	25.4	0.00192794	0.00797061	gene	GeneID:109098944	Gene	LOC109098944	protein_coding	XP_018968037.1	XM_019112492.1	rbm39a RNA binding motif protein 39a
NC_031718.1	4047240	4047542	25.4	0.00192794	0.00797061	gene	GeneID:109098947	Gene	LOC109098947	protein_coding	XP_018968051.1	XM_019112506.1	rem1 RAS (RAD and GEM)-like GTP-binding 1
NC_031698.1	4865835	4865929	25.4	0.000888652	0.00666598
NW_017537848.1	288173	288332	25.3	0.000977682	0.00677457	gene	GeneID:109053708	Gene	smndc1	protein_coding	XP_018926574.1	XM_019071029.1	survival of motor neuron-related-splicing factor 30 isoform X4
NC_031712.1	12017671	12017728	25.3	0.00287743	0.00911186
NC_031735.1	1194214	1194259	25.3	0.0167593	0.0214721
NW_017538351.1	299726	299935	25.3	0.00133242	0.00748583
NC_031718.1	5264070	5264131	25.1	0.0113595	0.0170202	gene	GeneID:109098707	Gene	LOC109098707	pseudogene			protocadherin alpha-3-like
NC_031718.1	5264070	5264131	25.1	0.0113595	0.0170202	gene	GeneID:109098989	Gene	LOC109098989	protein_coding	XP_018968093.1	XM_019112548.1	protocadherin alpha-3-like
NC_031709.1	18128272	18128487	25.1	0.00951496	0.0156192
NC_031739.1	11669489	11669591	25.1	0.0329534	0.0345445
NW_017538259.1	27451	27491	25	0.00469592	0.0111741	gene	GeneID:109064556	Gene	LOC109064556	protein_coding	XP_018937144.1	XM_019081599.1	epoxide hydrolase 1-like
NC_031701.1	12612970	12613026	25	0.00551095	0.0118744
NC_031714.1	12269217	12269274	24.9	0.00461193	0.0111035	gene	GeneID:109096772	Gene	LOC109096772	pseudogene			uncharacterized LOC109096772
NW_017538254.1	241382	241479	24.8	0.0100601	0.0159034	gene	GeneID:109064322	Gene	LOC109064322	protein_coding	XP_018936915.1	XM_019081370.1	nup98 nucleoporin 98 and 96 precursor
NW_017541624.1	300729	300870	24.8	0.00951285	0.0156192
NW_017545437.1	88128	88189	24.8	0.00804606	0.0144414
NC_031718.1	5265607	5265798	24.7	0.00152868	0.00751715	gene	GeneID:109098989	Gene	LOC109098989	protein_coding	XP_018968093.1	XM_019112548.1	protocadherin alpha-3-like
NC_031729.1	10623896	10624481	24.7	0.000918482	0.00673057
NC_031713.1	1719171	1719657	24.6	0.00687329	0.013271	gene	GeneID:109095859	Gene	LOC109095859	pseudogene			tensin-3-like
NC_031730.1	13708732	13708953	24.6	0.000600765	0.00592799
NW_017537960.1	24119	24160	24.6	0.00668604	0.0130824
NC_031740.1	5977024	5977103	24.5	0.00438018	0.0109697	gene	GeneID:109047787	Gene	LOC109047787	protein_coding	XP_018920998.1	XM_019065453.1	gpr88 G protein-coupled receptor 88
NC_031740.1	5977024	5977103	24.5	0.00438018	0.0109697	CDS	GeneID:109047787	CDS	LOC109047787	protein_coding	XP_018920998.1	XM_019065453.1	LOW QUALITY PROTEIN: probable G-protein coupled receptor 88
NC_031740.1	5977024	5977103	24.5	0.00438018	0.0109697	exon	GeneID:109047787	mRNA	LOC109047787	protein_coding	XP_018920998.1	XM_019065453.1	probable G-protein coupled receptor 88
NW_017538106.1	4428	4643	24.5	0.000938608	0.00673235
NW_017537793.1	369885	369991	24.4	0.0129862	0.0184042
NC_031737.1	4385512	4385552	24.3	0.0180319	0.0225354	exon	GeneID:109045237	mRNA	LOC109045237	protein_coding	XP_018918641.1	XM_019063095.1	zinc finger protein 345-like, transcript variant X1
NC_031737.1	4385512	4385552	24.3	0.0180319	0.0225354	exon	GeneID:109045237	mRNA	LOC109045237	protein_coding	XP_018918641.1	XM_019063096.1	zinc finger protein 345-like, transcript variant X2
NC_031737.1	4385512	4385552	24.3	0.0180319	0.0225354	gene	GeneID:109045237	Gene	LOC109045237	protein_coding	XP_018918641.1	XM_019063096.1	si:dkey-30k6.5 zinc finger protein 345-like
NC_031737.1	4385512	4385552	24.3	0.0180319	0.0225354	CDS	GeneID:109045237	CDS	LOC109045237	protein_coding	XP_018918640.1	XM_019063095.1	zinc finger protein 345-like isoform X1
NC_031737.1	4385512	4385552	24.3	0.0180319	0.0225354	CDS	GeneID:109045237	CDS	LOC109045237	protein_coding	XP_018918641.1	XM_019063096.1	zinc finger protein 345-like isoform X2
NW_017538182.1	1703352	1703486	24.3	0.00101852	0.00683948
NW_017541124.1	69358	69533	24.2	0.0200086	0.0240157
NW_017542370.1	456842	456864	24.1	0.0098871	0.0157603	exon	GeneID:109080861	mRNA	LOC109080861	protein_coding	XP_018951415.1	XM_019095870.1	histone H3.3-like
NW_017542370.1	456842	456864	24.1	0.0098871	0.0157603	gene	GeneID:109080861	Gene	LOC109080861	protein_coding	XP_018951415.1	XM_019095870.1	histone H3.3-like
NW_017542370.1	456842	456864	24.1	0.0098871	0.0157603	CDS	GeneID:109080861	CDS	LOC109080861	protein_coding	XP_018951415.1	XM_019095870.1	histone H3.3-like
NC_031719.1	7403754	7403921	24.1	0.00829199	0.0146387	gene	GeneID:109099523	Gene	tgfb1i1	protein_coding	XP_018968584.1	XM_019113039.1	LOW QUALITY PROTEIN: transforming growth factor beta-1-induced transcript 1 protein
NC_031708.1	1470410	1470557	24.1	0.00261624	0.00888002
NW_017545362.1	37196	37335	24.1	0.0105657	0.0163865
NC_031710.1	14574845	14574962	24	0.00947582	0.0155954	exon	GeneID:109094258	mRNA	LOC109094258	protein_coding	XP_018963502.1	XM_019107956.1	heat shock 70 kDa protein 12A-like, transcript variant X1
NC_031710.1	14574845	14574962	24	0.00947582	0.0155954	exon	GeneID:109094258	mRNA	LOC109094258	protein_coding	XP_018963502.1	XM_019107957.1	heat shock 70 kDa protein 12A-like, transcript variant X2
NC_031710.1	14574845	14574962	24	0.00947582	0.0155954	gene	GeneID:109094258	Gene	LOC109094258	protein_coding	XP_018963502.1	XM_019107957.1	heat shock 70 kDa protein 12A-like
NC_031710.1	14574845	14574962	24	0.00947582	0.0155954	CDS	GeneID:109094258	CDS	LOC109094258	protein_coding	XP_018963501.1	XM_019107956.1	heat shock 70 kDa protein 12A-like isoform X1
NC_031710.1	14574845	14574962	24	0.00947582	0.0155954	CDS	GeneID:109094258	CDS	LOC109094258	protein_coding	XP_018963502.1	XM_019107957.1	heat shock 70 kDa protein 12A-like isoform X2
NW_017538237.1	1260425	1260598	24	5.90915e-07	0.00105537
NW_017539390.1	468358	468588	24	0.00955859	0.0156477
NW_017543756.1	49331	49597	23.9	0.00926371	0.0155061	gene	GeneID:109085837	Gene	LOC109085837	protein_coding	XP_018955882.1	XM_019100337.1	RAS guanyl-releasing protein 1-like
NW_017539792.1	348158	348271	23.8	0.0253825	0.0280008	gene	GeneID:109071418	Gene	LOC109071418	protein_coding	XP_018943413.1	XM_019087868.1	syndecan-2-like
NC_031697.1	9197187	9197417	23.8	0.016037	0.0209525	gene	GeneID:109095064	Gene	LOC109095064	protein_coding	XP_018964298.1	XM_019108753.1	homeobox protein unc-4 homolog
NC_031697.1	9197187	9197417	23.8	0.016037	0.0209525	CDS	GeneID:109095064	CDS	LOC109095064	protein_coding	XP_018964298.1	XM_019108753.1	homeobox protein unc-4 homolog
NC_031697.1	9197187	9197417	23.8	0.016037	0.0209525	exon	GeneID:109095064	mRNA	LOC109095064	protein_coding	XP_018964298.1	XM_019108753.1	homeobox protein unc-4 homolog
NC_031730.1	10300051	10300129	23.8	0.0188222	0.0230565	gene	GeneID:109108101	Gene	LOC109108101	protein_coding	XP_018976827.1	XM_019121282.1	ribosomal protein S6 kinase 2 alpha-like
NW_017538076.1	804025	804335	23.7	1.76895e-05	0.00197459	gene	GeneID:109059190	Gene	LOC109059190	pseudogene			low-density lipoprotein receptor-like
NW_017542315.1	111309	111657	23.6	0.00620667	0.0124832	gene	GeneID:109080598	Gene	LOC109080598	protein_coding	XP_018951178.1	XM_019095633.1	uncharacterized LOC109080598
NC_031723.1	16182955	16183143	23.6	0.00137599	0.00748583
NC_031727.1	7407502	7407669	23.6	0.000624066	0.005983
NC_031732.1	13541737	13542203	23.6	0.00990885	0.0157603
NW_017538230.1	1117256	1117565	23.6	0.0398577	0.0406312
NW_017544769.1	6834	6984	23.6	6.7042e-06	0.00170112
NW_017545499.1	65089	65382	23.5	0.00496426	0.0113815	gene	GeneID:109088362	Gene	LOC109088362	protein_coding	XP_018958058.1	XM_019102513.1	activin receptor type-1B-like
NW_017545499.1	65089	65382	23.5	0.00496426	0.0113815	exon	GeneID:109088362	mRNA	LOC109088362	protein_coding	XP_018958058.1	XM_019102513.1	activin receptor type-1B-like, transcript variant X1
NW_017545499.1	65089	65382	23.5	0.00496426	0.0113815	exon	GeneID:109088362	mRNA	LOC109088362	protein_coding	XP_018958058.1	XM_019102516.1	activin receptor type-1B-like, transcript variant X2
NC_031706.1	19860127	19860583	23.5	0.00724712	0.0136389
NC_031720.1	8722870	8722941	23.4	0.00339684	0.00981676
NW_017545351.1	12815	12914	23.4	0.0019581	0.00800318
NC_031706.1	9592162	9592210	23.2	0.0198337	0.0239183
NC_031716.1	1629804	1629866	23.2	0.00182444	0.00793378
NC_031736.1	22007923	22008033	23.1	0.000842267	0.0066167	gene	GeneID:109045030	Gene	LOC109045030	protein_coding	XP_018918462.1	XM_019062917.1	tmem65 transmembrane protein 65
NW_017538002.1	178859	178904	23.1	0.00486258	0.0112933
NW_017542467.1	339778	339845	22.9	0.00201099	0.00806451	gene	GeneID:109081274	Gene	LOC109081274	protein_coding	XP_018951808.1	XM_019096263.1	P2Y purinoceptor 11-like
NW_017539713.1	50406	50769	22.9	0.00320293	0.00949277
NC_031702.1	3218966	3219065	22.7	0.00571751	0.0120846
NW_017545217.1	1334896	1334973	22.7	0.012053	0.0176448
NW_017538059.1	310998	311129	22.6	0.00515951	0.011533
NW_017538674.1	4702	4779	22.6	0.00504229	0.0113994
NC_031723.1	11967345	11967472	22.5	0.00818875	0.0145379	gene	GeneID:109101657	Gene	LOC109101657	pseudogene			lysyl oxidase homolog 3-like
NC_031744.1	5909507	5909645	22.5	0.00105632	0.00698739
NW_017538421.1	342125	342239	22.5	0.00531158	0.0116829
NC_031698.1	14012199	14012302	22.3	0.0115539	0.0171455
NC_031743.1	5614122	5614232	22.3	1.06704e-05	0.00170112
NC_031697.1	1384381	1384585	22.2	0.00479549	0.0112843
NW_017538254.1	241515	241600	22.1	0.0259466	0.0284299	gene	GeneID:109064322	Gene	LOC109064322	protein_coding	XP_018936915.1	XM_019081370.1	nup98 nucleoporin 98 and 96 precursor
NW_017541677.1	283067	283221	22	0.0036227	0.0100872
NW_017537793.1	370036	370301	21.9	0.00870551	0.0149357
NW_017537873.1	427027	427153	21.8	0.00315081	0.00942603	gene	GeneID:109054294	Gene	LOC109054294	protein_coding	XP_018927121.1	XM_019071576.1	girdin-like
NC_031723.1	13173402	13173458	21.8	0.037832	0.0388099	gene	GeneID:109101985	Gene	LOC109101985	protein_coding	XP_018970867.1	XM_019115322.1	WD repeat-containing protein 48-like
NC_031715.1	5166273	5166797	21.8	0.00400977	0.0105483
NC_031707.1	4213162	4213269	21.7	0.0280206	0.0301294	gene	GeneID:109091052	Gene	LOC109091052	protein_coding	XP_018960401.1	XM_019104856.1	electroneutral sodium bicarbonate exchanger 1-like
NC_031711.1	2135716	2135758	21.7	0.0161174	0.0210114
NC_031731.1	6982042	6982153	21.7	0.0408692	0.0415437
NW_017538222.1	403355	403373	21.7	0.00311555	0.00939929
NW_017543101.1	5719	5884	21.7	0.00616456	0.0124738
NW_017538559.1	95346	95612	21.6	0.00173495	0.00790463	gene	GeneID:109067569	Gene	LOC109067569	protein_coding	XP_018940036.1	XM_019084491.1	target of Nesh-SH3-like
NC_031712.1	11001131	11001243	21.6	0.0304818	0.0322133	gene	GeneID:109095335	Gene	LOC109095335	protein_coding	XP_018964581.1	XM_019109036.1	ints14 integrator complex subunit 14
NW_017542411.1	531739	531850	21.4	0.0324075	0.0340269	gene	GeneID:109080991	Gene	LOC109080991	pseudogene			alpha-2-macroglobulin-like
NW_017537930.1	140350	140762	21.4	0.0100621	0.0159034
NW_017538055.1	638876	638999	21.3	0.00408817	0.010628	gene	GeneID:109058672	Gene	LOC109058672	lncRNA		XR_002012485.1	uncharacterized LOC109058672
NC_031734.1	12092999	12093158	21.3	0.0087857	0.0150455	gene	GeneID:109111642	Gene	LOC109111642	protein_coding	XP_018980144.1	XM_019124599.1	ptp4a2b protein tyrosine phosphatase 4A2b
NC_031699.1	17337811	17337948	21.3	0.00337533	0.00979257
NC_031708.1	2583200	2583432	21.3	0.0220893	0.0255787
NC_031738.1	6935112	6935225	21.3	0.0102628	0.0161066
NW_017537962.1	85641	86331	21.3	0.00212231	0.00830243
NW_017541518.1	8068	8473	21.3	0.0405734	0.0412666
NC_031711.1	8317704	8317977	21.2	0.00767016	0.0140977	gene	GeneID:109094709	Gene	LOC109094709	protein_coding	XP_018963974.1	XM_019108429.1	serine/arginine-rich splicing factor 2-like
NW_017540902.1	25288	25382	21.2	0.00220435	0.00831245
NW_017542315.1	669561	669701	21.1	0.0113256	0.0169977	gene	GeneID:109080602	Gene	LOC109080602	protein_coding	XP_018951180.1	XM_019095635.1	ppp1r12c protein phosphatase 1, regulatory subunit 12C
NC_031734.1	19385708	19385792	21.1	0.0106704	0.0164714	gene	GeneID:109112334	Gene	LOC109112334	protein_coding	XP_018980829.1	XM_019125284.1	uncharacterized LOC109112334
NC_031730.1	9755204	9755238	21.1	0.00613672	0.0124689
NW_017543325.1	133203	133522	21	0.00302528	0.00929973
NC_031699.1	17338465	17338686	20.9	0.0145514	0.0196586
NC_031730.1	8822824	8823005	20.8	0.0162088	0.0210845	gene	GeneID:109108056	Gene	LOC109108056	protein_coding	XP_018976778.1	XM_019121233.1	AT-rich interactive domain-containing protein 4A-like
NW_017537831.1	1117626	1117715	20.7	0.0148556	0.0198891	gene	GeneID:109053226	Gene	LOC109053226	pseudogene			trinucleotide repeat-containing gene 6B protein-like
NC_031718.1	5265362	5265566	20.7	0.00553943	0.0118911	gene	GeneID:109098989	Gene	LOC109098989	protein_coding	XP_018968093.1	XM_019112548.1	protocadherin alpha-3-like
NW_017538193.1	449864	449936	20.7	0.0257713	0.0282898
NC_031707.1	8404211	8404234	20.6	0.00431458	0.0108949	gene	GeneID:109091116	Gene	LOC109091116	protein_coding	XP_018960450.1	XM_019104905.1	SUN domain-containing protein 2-like
NC_031719.1	6392357	6392490	20.6	0.0465414	0.0466983
NC_031746.1	5461648	5462040	20.6	0.00113012	0.00716631
NW_017538315.1	36239	36309	20.6	0.0192632	0.023468
NW_017538055.1	638542	638821	20.5	0.00388421	0.0104096	gene	GeneID:109058672	Gene	LOC109058672	lncRNA		XR_002012485.1	uncharacterized LOC109058672
NW_017537830.1	55491	55747	20.5	0.00132663	0.00748583
NW_017538220.1	165974	166035	20.4	0.0299126	0.0317244	gene	GeneID:109062935	Gene	LOC109062935	pseudogene			ATP-binding cassette sub-family A member 3-like
NC_031709.1	9695131	9695242	20.4	0.00552897	0.011883	gene	GeneID:109092665	Gene	LOC109092665	pseudogene			collagen alpha-1(XIV) chain-like
NC_031704.1	10941769	10941924	20.4	0.0171775	0.0218046
NW_017537953.1	367249	367317	20.4	0.00165824	0.00777326
NW_017545240.1	1023517	1023613	20.4	0.0112839	0.0169782
NW_017538182.1	1073105	1073996	20.3	0.0192878	0.0234819	gene	GeneID:109061746	Gene	LOC109061746	protein_coding	XP_018934386.1	XM_019078841.1	sbf2 SET binding factor 2
NW_017539866.1	236144	236289	20.3	0.00624718	0.0124949	gene	GeneID:109071598	Gene	LOC109071598	protein_coding	XP_018943586.1	XM_019088041.1	stx3a syntaxin 3A
NW_017539866.1	236144	236289	20.3	0.00624718	0.0124949	gene	GeneID:109071603	Gene	LOC109071603	protein_coding	XP_018943591.1	XM_019088046.1	uncharacterized LOC109071603
NC_031736.1	3665463	3665539	20.3	0.00366315	0.010139	gene	GeneID:109113276	Gene	LOC109113276	protein_coding	XP_018981615.1	XM_019126070.1	AT-rich interactive domain-containing protein 1B-like
NW_017537834.1	451361	451479	20.2	0.00690053	0.0132949	gene	GeneID:109053307	Gene	LOC109053307	pseudogene			acyl-coenzyme A thioesterase 4-like
NC_031723.1	1597338	1597483	20.2	0.00342633	0.00985672
NW_017537762.1	983905	983943	20.2	0.0137047	0.0189594
NW_017542071.1	208919	208980	20.2	0.0131349	0.0185299
NW_017543545.1	313310	313368	20.1	0.0206435	0.0245468	gene	GeneID:109085093	Gene	LOC109085093	protein_coding	XP_018955280.1	XM_019099735.1	bicc1b BicC family RNA binding protein 1b
NC_031716.1	1388984	1389365	20.1	0.00211127	0.00828731	gene	GeneID:109097554	Gene	LOC109097554	protein_coding	XP_018966730.1	XM_019111185.1	uncharacterized LOC109097554
NC_031702.1	14123059	14123161	20.1	0.00668768	0.0130824
NC_031701.1	19613050	19613221	20	0.0153952	0.0203672
NW_017541186.1	105976	106145	20	0.0128911	0.0183308
NC_031737.1	9441713	9441790	19.9	0.0185726	0.0228386	gene	GeneID:109045359	Gene	LOC109045359	protein_coding	XP_018918767.1	XM_019063222.1	transmembrane protein 127-like
NW_017538016.1	17970	18058	19.8	0.0268484	0.029132	gene	GeneID:109057551	Gene	LOC109057551	protein_coding	XP_018930326.1	XM_019074781.1	phospholipid phosphatase 4-like
NW_017543750.1	205836	205885	19.8	0.0035427	0.0100433	gene	GeneID:109085772	Gene	LOC109085772	pseudogene			AT-rich interactive domain-containing protein 1B-like
NC_031699.1	18507448	18507541	19.8	0.0391117	0.0398934
NC_031746.1	3825999	3826067	19.7	0.00461285	0.0111035
NW_017537956.1	1052317	1052449	19.7	0.0283026	0.0303594
NW_017538158.1	1297826	1297915	19.5	0.0141811	0.0193149	gene	GeneID:109060864	Gene	LOC109060864	pseudogene			ecotropic viral integration site 5 protein-like
NC_031703.1	12590646	12590797	19.5	0.00469861	0.0111741	gene	GeneID:109069286	Gene	LOC109069286	protein_coding	XP_018941472.1	XM_019085927.1	jkamp jnk1/mapk8 associated membrane protein
NC_031743.1	9818716	9818788	19.5	0.0052598	0.0116406
NW_017538095.1	444323	444448	19.4	0.000666622	0.00610566	gene	GeneID:109059546	Gene	LOC109059546	pseudogene			choline-phosphate cytidylyltransferase B-like
NC_031707.1	19024325	19024607	19.4	0.00884462	0.0150874
NC_031709.1	20318586	20318819	19.4	0.00398705	0.0105483
NC_031727.1	23924395	23924957	19.4	0.00948299	0.0155954
NC_031734.1	9127765	9127912	19.3	0.0032116	0.00949277	gene	GeneID:109111568	Gene	LOC109111568	protein_coding	XP_018980079.1	XM_019124534.1	myotubularin-like
NC_031697.1	3409876	3409923	19.3	0.00273999	0.00888262
NC_031705.1	23890640	23890736	19.3	0.00831929	0.0146387
NC_031725.1	3236699	3236972	19.3	0.0154128	0.0203755
NW_017539995.1	102789	102860	19.3	0.019851	0.0239229
NC_031722.1	14938621	14938810	19.2	0.0422149	0.0427899	exon	GeneID:109101069	mRNA	LOC109101069	protein_coding	XP_018970034.1	XM_019114489.1	protein yippee-like 5
NC_031722.1	14938621	14938810	19.2	0.0422149	0.0427899	gene	GeneID:109101069	Gene	LOC109101069	protein_coding	XP_018970034.1	XM_019114489.1	protein yippee-like 5
NC_031705.1	2909448	2909513	19.1	0.00154735	0.00755072
NW_017539354.1	251374	251494	19.1	0.00850198	0.0147494
NW_017545425.1	714456	714582	19	0.00484816	0.0112918	gene	GeneID:109087888	Gene	LOC109087888	protein_coding	XP_018957621.1	XM_019102076.1	RAC-beta serine/threonine-protein kinase-like
NC_031728.1	13703719	13703745	19	0.0056853	0.012045	gene	GeneID:109106530	Gene	LOC109106530	pseudogene			plakophilin-4-like
NC_031697.1	4481116	4481243	19	0.00597937	0.0122721
NC_031697.1	14940436	14940571	18.9	0.00487118	0.0112986
NW_017538550.1	133465	133552	18.9	0.0143623	0.0194835
NC_031711.1	4222496	4222590	18.8	0.00787092	0.01428
NC_031722.1	4197662	4197845	18.8	0.00945831	0.0155954
NC_031732.1	15140220	15140278	18.8	0.00562239	0.0120177
NW_017545456.1	81360	81744	18.7	0.0225285	0.0259085	gene	GeneID:109088063	Gene	LOC109088063	lncRNA		XR_002017486.1	uncharacterized LOC109088063
NC_031739.1	10256177	10256496	18.7	0.00301337	0.00927909
NC_031700.1	4965308	4965384	18.6	0.0127634	0.0182072	gene	GeneID:109110693	Gene	LOC109110693	protein_coding	XP_018979228.1	XM_019123683.1	sodium/potassium-transporting ATPase subunit beta-3-like
NC_031708.1	5414882	5414902	18.6	0.00416536	0.0106658
NW_017538247.1	855754	855930	18.5	0.00527203	0.0116533	gene	GeneID:109064058	Gene	LOC109064058	lncRNA		XR_002013329.1	uncharacterized LOC109064058
NW_017538247.1	855754	855930	18.5	0.00527203	0.0116533	exon	GeneID:109064058	ncRNA	LOC109064058	lncRNA		XR_002013329.1	uncharacterized LOC109064058, transcript variant X1
NW_017538247.1	855754	855930	18.5	0.00527203	0.0116533	exon	GeneID:109064058	ncRNA	LOC109064058	lncRNA		XR_002013330.1	uncharacterized LOC109064058, transcript variant X2
NW_017538477.1	4489	4587	18.5	5.06572e-05	0.00293851
NW_017538892.1	100333	100421	18.5	0.0177638	0.0222974
NC_031701.1	14000202	14000430	18.4	0.00269628	0.00888002	gene	GeneID:109051429	Gene	LOC109051429	protein_coding	XP_018924533.1	XM_019068988.1	rho-related GTP-binding protein RhoN-like
NW_017539038.1	97382	97406	18.3	0.00276875	0.00893048	gene	GeneID:109068931	Gene	LOC109068931	protein_coding	XP_018941190.1	XM_019085645.1	chondroitin sulfate proteoglycan 4-like
NC_031713.1	86643	86910	18.3	0.024891	0.0276675
NW_017538977.1	18450	18497	18.3	0.0218964	0.025519
NW_017542052.1	17557	17644	18.3	0.0150395	0.0200197
NW_017538180.1	50165	50519	18.2	0.00755612	0.0139847	gene	GeneID:109061656	Gene	LOC109061656	lncRNA		XR_002012943.1	uncharacterized LOC109061656
NC_031714.1	126285	126594	18.2	0.0194875	0.0236547	gene	GeneID:109096504	Gene	LOC109096504	protein_coding	XP_018965650.1	XM_019110105.1	claudin-10-like
NC_031698.1	10383757	10384196	18	0.000227214	0.00472987
NW_017542605.1	10545	11098	18	0.0050395	0.0113994
NW_017543969.1	76083	76232	18	0.00928123	0.01551
NW_017538289.1	25489	25628	17.8	0.00021802	0.00472987
NW_017542605.1	11508	11868	17.8	0.00384068	0.0103461
NW_017538315.1	36055	36078	17.6	0.0105308	0.0163694
NW_017539640.1	343943	344097	17.6	0.013114	0.0185151
NW_017541874.1	6250	6310	17.6	0.0163016	0.0211589
NC_031709.1	1589041	1589126	17.5	0.000658638	0.00610566	gene	GeneID:109092942	Gene	LOC109092942	protein_coding	XP_018962201.1	XM_019106656.1	low-density lipoprotein receptor class A domain-containing protein 4-like
NW_017539248.1	822848	822868	17.4	0.00374597	0.0102298	gene	GeneID:109069789	Gene	LOC109069789	protein_coding	XP_018941939.1	XM_019086394.1	BTB/POZ domain-containing protein 8-like
NC_031706.1	17001221	17001317	17.4	0.00937898	0.01551	gene	GeneID:109090181	Gene	LOC109090181	pseudogene			apoptosis-inducing factor 2-like
NC_031722.1	1630522	1630595	17.4	0.0262213	0.028678
NC_031730.1	6871457	6871574	17.4	0.0202069	0.0241671
NC_031740.1	10773684	10773844	17.2	0.00748405	0.0139671	gene	GeneID:109047856	Gene	LOC109047856	protein_coding	XP_018921086.1	XM_019065541.1	dpp4 dipeptidyl-peptidase 4
NC_031698.1	4827280	4827513	17.2	0.0292913	0.031251
NC_031709.1	5015449	5015568	17.2	0.00567198	0.0120355
NW_017538182.1	1074544	1074824	17.1	9.49572e-05	0.00423687	gene	GeneID:109061746	Gene	LOC109061746	protein_coding	XP_018934386.1	XM_019078841.1	sbf2 SET binding factor 2
NC_031719.1	17035847	17035923	17	0.00711367	0.0135882	gene	GeneID:109099317	Gene	LOC109099317	protein_coding	XP_018968366.1	XM_019112821.1	map4k4 mitogen-activated protein kinase kinase kinase kinase 4
NC_031719.1	17035847	17035923	17	0.00711367	0.0135882	gene	GeneID:109099721	Gene	LOC109099721	protein_coding	XP_018968791.1	XM_019113246.1	mitogen-activated protein kinase kinase kinase kinase 4-like
NC_031730.1	11783170	11783310	16.9	0.0426756	0.0432079	gene	GeneID:109108129	Gene	LOC109108129	protein_coding	XP_018976852.1	XM_019121307.1	evlb Enah/Vasp-like b
NC_031731.1	6982227	6982246	16.9	0.0345539	0.035878
NC_031742.1	3970675	3970883	16.7	0.0089103	0.0151416	gene	GeneID:109048817	Gene	LOC109048817	protein_coding	XP_018922030.1	XM_019066485.1	laminin subunit alpha-5-like
NW_017538391.1	20218	20296	16.7	0.0307163	0.0324038
NW_017538237.1	1595340	1595369	16.6	0.00590439	0.0122659
NW_017538200.1	323257	323320	16.4	0.00180469	0.00793378	gene	GeneID:109062353	Gene	aup1	protein_coding	XP_018934987.1	XM_019079442.1	AUP1 lipid droplet regulating VLDL assembly factor
NW_017538176.1	665556	665609	16.4	0.00177362	0.00793378	gene	GeneID:109061515	Gene	LOC109061515	protein_coding	XP_018934174.1	XM_019078629.1	sept10 septin 10
NW_017538176.1	665556	665609	16.4	0.00177362	0.00793378	gene	GeneID:109061517	Gene	LOC109061517	protein_coding	XP_018934177.1	XM_019078632.1	ras-related protein Rab-26-like
NC_031698.1	2812728	2812928	16.4	0.0150525	0.0200197
NC_031742.1	7496036	7496286	16.3	0.00304872	0.00930529	exon	GeneID:109048866	mRNA	LOC109048866	protein_coding	XP_018922074.1	XM_019066529.1	protocadherin gamma-A11-like
NC_031742.1	7496036	7496286	16.3	0.00304872	0.00930529	gene	GeneID:109048866	Gene	LOC109048866	protein_coding	XP_018922074.1	XM_019066529.1	protocadherin gamma-A11-like
NC_031742.1	7496036	7496286	16.3	0.00304872	0.00930529	CDS	GeneID:109048866	CDS	LOC109048866	protein_coding	XP_018922074.1	XM_019066529.1	protocadherin gamma-A11-like
NW_017541841.1	704961	705220	16.3	0.0238789	0.0268532	gene	GeneID:109078846	Gene	LOC109078846	protein_coding	XP_018949580.1	XM_019094035.1	mef2cb myocyte enhancer factor 2cb
NC_031707.1	2614112	2614179	16.3	0.0100884	0.015931	exon	GeneID:109091028	mRNA	LOC109091028	protein_coding	XP_018960381.1	XM_019104836.1	uncharacterized LOC109091028
NC_031707.1	2614112	2614179	16.3	0.0100884	0.015931	gene	GeneID:109091028	Gene	LOC109091028	protein_coding	XP_018960381.1	XM_019104836.1	uncharacterized LOC109091028
NC_031701.1	9721273	9721337	16.3	0.0149335	0.0199486
NC_031704.1	1490817	1490887	16.3	0.00217632	0.00830243
NC_031739.1	8881725	8881883	16.3	0.000442862	0.00561074
NW_017538166.1	111155	111260	16.2	0.00346497	0.0099175
NW_017539925.1	378344	378473	16.2	0.00474269	0.0112191
NW_017537872.1	536366	536451	16.1	0.000130137	0.00438538	gene	GeneID:109054248	Gene	LOC109054248	protein_coding	XP_018927078.1	XM_019071533.1	E3 ubiquitin-protein ligase RBBP6-like
NW_017539685.1	38845	38906	16.1	0.00778883	0.0142377	gene	GeneID:109071078	Gene	LOC109071078	protein_coding	XP_018943097.1	XM_019087552.1	inactive dipeptidyl peptidase 10-like
NC_031730.1	12596313	12596377	16.1	0.0219203	0.0255213
NW_017546005.1	3669	3914	16.1	0.00782916	0.0142544
NC_031739.1	3250997	3251070	16	0.00402124	0.0105483	gene	GeneID:109046871	Gene	LOC109046871	pseudogene			sarcalumenin-like
NC_031735.1	16009766	16010151	16	0.0057723	0.0121572
NW_017542350.1	39481	39617	15.9	0.0357948	0.0369748	gene	GeneID:109080736	Gene	LOC109080736	protein_coding	XP_018951301.1	XM_019095756.1	UDP-glucuronosyltransferase 2A1-like
NW_017542350.1	39481	39617	15.9	0.0357948	0.0369748	CDS	GeneID:109080736	CDS	LOC109080736	protein_coding	XP_018951302.1	XM_019095757.1	UDP-glucuronosyltransferase 2A1-like isoform X2
NW_017542350.1	39481	39617	15.9	0.0357948	0.0369748	exon	GeneID:109080736	mRNA	LOC109080736	protein_coding	XP_018951301.1	XM_019095757.1	UDP-glucuronosyltransferase 2A1-like, transcript variant X2
NC_031731.1	1059208	1059269	15.9	0.0304361	0.0322032	gene	GeneID:109108693	Gene	LOC109108693	lncRNA		XR_002020945.1	uncharacterized LOC109108693
NC_031731.1	19449760	19449857	15.9	0.00176871	0.00793378	gene	GeneID:109109570	Gene	LOC109109570	protein_coding	XP_018978215.1	XM_019122670.1	short transient receptor potential channel 6-like
NW_017538691.1	6396	6496	15.9	0.00198756	0.00806451
NW_017539968.1	105026	105188	15.8	0.00319609	0.00949277	CDS	GeneID:109072201	CDS	LOC109072201	protein_coding	XP_018944007.1	XM_019088462.1	uncharacterized protein K02A2.6-like
NW_017539968.1	105026	105188	15.8	0.00319609	0.00949277	exon	GeneID:109072201	mRNA	LOC109072201	protein_coding	XP_018944007.1	XM_019088462.1	uncharacterized protein K02A2.6-like
NW_017539968.1	105026	105188	15.8	0.00319609	0.00949277	gene	GeneID:109072201	Gene	LOC109072201	protein_coding	XP_018944007.1	XM_019088462.1	uncharacterized protein K02A2.6-like
NW_017544557.1	22935	23237	15.8	0.01048	0.016347
NC_031709.1	6787244	6787387	15.7	0.00189434	0.00793378	gene	GeneID:109093095	Gene	LOC109093095	protein_coding	XP_018962370.1	XM_019106825.1	calpain-1 catalytic subunit-like
NC_031730.1	9057866	9057985	15.7	0.0185287	0.0228142	gene	GeneID:109108056	Gene	LOC109108056	protein_coding	XP_018976778.1	XM_019121233.1	AT-rich interactive domain-containing protein 4A-like
NW_017538276.1	278617	278677	15.7	0.0176168	0.0221574
NW_017543937.1	13620	14479	15.6	0.000931978	0.00673235
NC_031709.1	21812176	21812329	15.5	0.011477	0.0171102	exon	GeneID:109092850	mRNA	LOC109092850	protein_coding	XP_018962116.1	XM_019106571.1	adenosine receptor A2b-like
NC_031709.1	21812176	21812329	15.5	0.011477	0.0171102	gene	GeneID:109092850	Gene	LOC109092850	protein_coding	XP_018962116.1	XM_019106571.1	adenosine receptor A2b-like
NC_031709.1	21812176	21812329	15.5	0.011477	0.0171102	CDS	GeneID:109092850	CDS	LOC109092850	protein_coding	XP_018962116.1	XM_019106571.1	adenosine receptor A2b-like
NW_017537797.1	300067	300246	15.5	0.0290346	0.0310514
NW_017537840.1	322939	322988	15.4	0.0122445	0.0178084	gene	GeneID:109053360	Gene	LOC109053360	protein_coding	XP_018926306.1	XM_019070761.1	mob2a MOB kinase activator 2a
NW_017538203.1	482693	482812	15.3	0.0106954	0.0164815	gene	GeneID:109062445	Gene	LOC109062445	pseudogene			activated CDC42 kinase 1-like
NC_031708.1	4640733	4640928	15.3	0.00124869	0.00736886	gene	GeneID:109092247	Gene	LOC109092247	protein_coding	XP_018961540.1	XM_019105995.1	zfand5b zinc finger, AN1-type domain 5b
NW_017541112.1	445300	445402	15.2	0.000177332	0.00472987
NC_031701.1	14760912	14761670	15.1	0.00817449	0.0145379
NC_031732.1	15140139	15140187	15.1	0.00333254	0.00969366
NW_017539736.1	8051	8265	15.1	0.00692858	0.0133345
NC_031744.1	15032728	15032755	15	0.029547	0.0314487
NC_031726.1	13127234	13127338	14.7	0.028471	0.0305034
NC_031730.1	6864044	6864175	14.7	0.00656859	0.012999
NW_017539493.1	302521	302834	14.7	5.91006e-05	0.00318123
NW_017538357.1	13118	13130	14.6	0.0194575	0.0236547
NC_031699.1	11595243	11595342	14.5	0.00499193	0.0113994	gene	GeneID:109100491	Gene	LOC109100491	protein_coding	XP_018969471.1	XM_019113926.1	neurexin-1a-like
NC_031699.1	4160354	4160721	14.5	0.0266492	0.0290216
NW_017543257.1	35254	35483	14.5	0.00437274	0.0109697
NC_031706.1	8036223	8036344	14.4	0.00296012	0.0092637	gene	GeneID:109090076	Gene	LOC109090076	protein_coding	XP_018959476.1	XM_019103931.1	WD repeat-containing protein 11-like
NC_031712.1	7320823	7320970	14.3	0.0097352	0.0157065
NW_017540009.1	359246	359459	14.3	0.00965105	0.0157019
NC_031714.1	7418822	7419037	14.2	0.00177144	0.00793378	gene	GeneID:109096292	Gene	LOC109096292	protein_coding	XP_018965471.1	XM_019109926.1	uncharacterized LOC109096292
NW_017537813.1	386497	386713	14.2	0.00630002	0.0125612
NW_017545434.1	6081	6189	14.2	0.00601467	0.0122768
NC_031702.1	2874688	2874977	14.1	0.00579621	0.0121645	exon	GeneID:109054065	mRNA	LOC109054065	protein_coding	XP_018926925.1	XM_019071380.1	double C2-like domain-containing protein alpha
NC_031702.1	2874688	2874977	14.1	0.00579621	0.0121645	gene	GeneID:109054065	Gene	LOC109054065	protein_coding	XP_018926925.1	XM_019071380.1	double C2-like domain-containing protein alpha
NC_031707.1	15817719	15817931	14.1	0.000716208	0.00620945	gene	GeneID:109091765	Gene	LOC109091765	protein_coding	XP_018961095.1	XM_019105550.1	volume-regulated anion channel subunit LRRC8D-like
NC_031741.1	13594275	13594392	14.1	0.00286987	0.00910945
NW_017538997.1	5165	5283	14.1	0.00865254	0.0148877
NC_031712.1	1805368	1805539	14	0.0156656	0.0206181
NW_017541121.1	14184	14951	13.9	0.00184178	0.00793378	gene	GeneID:109075935	Gene	LOC109075935	protein_coding	XP_018947308.1	XM_019091763.1	CD209 antigen-like protein C
NC_031734.1	2209961	2210043	13.9	0.00673534	0.0131181
NW_017538200.1	1011575	1011723	13.9	0.0267372	0.0290466
NC_031736.1	13946090	13946157	13.8	0.0145515	0.0196586
NC_031742.1	6311088	6311195	13.7	0.0122889	0.0178439	gene	GeneID:109048705	Gene	LOC109048705	protein_coding	XP_018921907.1	XM_019066362.1	syntenin-1-like
NC_031742.1	6311088	6311195	13.7	0.0122889	0.0178439	gene	GeneID:109048706	Gene	LOC109048706	protein_coding	XP_018921909.1	XM_019066364.1	neural cell adhesion molecule L1.1-like
NC_031708.1	6267611	6267667	13.7	0.0252304	0.0278998
NW_017541765.1	34004	34066	13.6	0.00894669	0.0151482	gene	GeneID:109078516	Gene	LOC109078516	lncRNA		XR_002015794.1	uncharacterized LOC109078516
NC_031714.1	9195199	9195471	13.6	0.0056492	0.0120325
NW_017539572.1	36567	36771	13.6	0.0107454	0.01653
NW_017538237.1	1595487	1595522	13.5	0.000221012	0.00472987
NW_017541417.1	7755	7876	13.4	0.00426889	0.0108407
NW_017542921.1	104200	104449	13.4	0.00117499	0.00718677
NC_031729.1	5912240	5912305	13.3	0.0238358	0.0268246
NW_017538315.1	23108	23190	13.3	0.00521271	0.0116053
NW_017539096.1	310951	311305	13.2	0.00509818	0.0114281	gene	GeneID:109069146	Gene	LOC109069146	protein_coding	XP_018941364.1	XM_019085819.1	uncharacterized LOC109069146
NC_031712.1	7619692	7619768	13.2	0.0343923	0.0357535	gene	GeneID:109095238	Gene	LOC109095238	protein_coding	XP_018964471.1	XM_019108926.1	znf131 zinc finger protein 131
NC_031712.1	7619692	7619768	13.2	0.0343923	0.0357535	gene	GeneID:109095239	Gene	LOC109095239	pseudogene			zinc finger protein 131-like
NC_031702.1	9834557	9835368	13.1	0.00351594	0.0100043	gene	GeneID:109058655	Gene	LOC109058655	protein_coding	XP_018931398.1	XM_019075853.1	trpm4a transient receptor potential cation channel, subfamily M, member 4a
NC_031712.1	16484811	16484962	13.1	0.0264824	0.0288752	gene	GeneID:109095453	Gene	LOC109095453	protein_coding	XP_018964714.1	XM_019109169.1	CUGBP Elav-like family member 3
NC_031721.1	3752435	3752574	13.1	0.000705108	0.00617315	gene	GeneID:109100548	Gene	LOC109100548	protein_coding	XP_018969526.1	XM_019113981.1	regulator of microtubule dynamics protein 2-like
NW_017538173.1	273508	273710	12.9	0.0252597	0.0278998	gene	GeneID:109061428	Gene	LOC109061428	lncRNA		XR_002012905.1	uncharacterized LOC109061428
NC_031706.1	22283690	22283871	12.9	0.00954831	0.0156452
NC_031725.1	3784234	3784380	12.9	0.0120223	0.0176281
NC_031726.1	10574224	10574402	12.9	0.0112221	0.0169647
NC_031728.1	669279	669546	12.9	0.00528667	0.0116712
NC_031735.1	10191097	10191295	12.9	0.00596001	0.0122721
NC_031741.1	9439199	9439391	12.9	0.00583868	0.0122378
NW_017537764.1	330198	330304	12.8	0.00968618	0.0157019	gene	GeneID:109051417	Gene	LOC109051417	protein_coding	XP_018924521.1	XM_019068976.1	carbohydrate sulfotransferase 14-like
NW_017537764.1	330198	330304	12.8	0.00968618	0.0157019	CDS	GeneID:109051417	CDS	LOC109051417	protein_coding	XP_018924521.1	XM_019068976.1	carbohydrate sulfotransferase 14-like
NW_017537764.1	330198	330304	12.8	0.00968618	0.0157019	exon	GeneID:109051417	mRNA	LOC109051417	protein_coding	XP_018924521.1	XM_019068976.1	carbohydrate sulfotransferase 14-like
NW_017541658.1	41272	41362	12.8	0.0124201	0.0179641
NC_031709.1	19532762	19532791	12.7	0.00151407	0.00751715	gene	GeneID:109092811	Gene	LOC109092811	pseudogene			serine/threonine-protein phosphatase 6 regulatory ankyrin repeat subunit B-like
NW_017543060.1	33469	33648	12.7	0.0210082	0.0248316
NW_017545329.1	27495	27586	12.7	0.0375471	0.0385618
NW_017541177.1	893036	893119	12.6	0.0053452	0.0117135
NC_031735.1	14902908	14903075	12.5	0.00844027	0.0147039
NW_017539214.1	31473	32489	12.5	0.0385041	0.0393637
NC_031730.1	9067982	9068252	12.4	0.00044287	0.00561074	gene	GeneID:109108056	Gene	LOC109108056	protein_coding	XP_018976778.1	XM_019121233.1	AT-rich interactive domain-containing protein 4A-like
NC_031730.1	9067982	9068252	12.4	0.00044287	0.00561074	exon	GeneID:109108061	mRNA	LOC109108061	protein_coding	XP_018976783.1	XM_019121238.1	protocadherin gamma-A11-like
NC_031730.1	9067982	9068252	12.4	0.00044287	0.00561074	gene	GeneID:109108061	Gene	LOC109108061	protein_coding	XP_018976783.1	XM_019121238.1	protocadherin gamma-A11-like
NC_031730.1	9067982	9068252	12.4	0.00044287	0.00561074	CDS	GeneID:109108061	CDS	LOC109108061	protein_coding	XP_018976783.1	XM_019121238.1	protocadherin gamma-A11-like
NW_017539792.1	267388	267519	12.4	0.0209282	0.0247699
NW_017538200.1	51958	52019	12.2	0.0384767	0.0393582	gene	GeneID:109062353	Gene	aup1	protein_coding	XP_018934987.1	XM_019079442.1	AUP1 lipid droplet regulating VLDL assembly factor
NC_031709.1	21811769	21811956	12.2	0.000874245	0.00666598	exon	GeneID:109092850	mRNA	LOC109092850	protein_coding	XP_018962116.1	XM_019106571.1	adenosine receptor A2b-like
NC_031709.1	21811769	21811956	12.2	0.000874245	0.00666598	gene	GeneID:109092850	Gene	LOC109092850	protein_coding	XP_018962116.1	XM_019106571.1	adenosine receptor A2b-like
NC_031709.1	21811769	21811956	12.2	0.000874245	0.00666598	CDS	GeneID:109092850	CDS	LOC109092850	protein_coding	XP_018962116.1	XM_019106571.1	adenosine receptor A2b-like
NC_031707.1	8164971	8165043	12.1	0.00323561	0.00953598	gene	GeneID:109091113	Gene	LOC109091113	protein_coding	XP_018960447.1	XM_019104902.1	membrane-associated guanylate kinase, WW and PDZ domain-containing protein 3-like
NW_017543449.1	381569	381760	12.1	0.00988769	0.0157603
NC_031714.1	17608624	17608774	11.9	0.00065227	0.00610566	gene	GeneID:109096908	Gene	celf1	protein_coding	XP_018966136.1	XM_019110591.1	cugbp, Elav-like family member 1
NC_031721.1	1636831	1636973	11.9	0.0385644	0.0394027
NC_031713.1	12044127	12044263	11.8	0.00456326	0.0111002
NW_017541771.1	32617	32724	11.6	0.0215655	0.0251999
NC_031707.1	8497908	8498130	11.4	0.00345772	0.0099175	gene	GeneID:109091118	Gene	LOC109091118	protein_coding	XP_018960452.1	XM_019104907.1	mediator of RNA polymerase II transcription subunit 13-like
NC_031711.1	109581	109757	11.3	0.00490562	0.0113197
NW_017538908.1	16188	16241	11.3	0.0241433	0.0271194
NW_017537928.1	30464	30537	11.1	0.00532611	0.011686	gene	GeneID:109055536	Gene	LOC109055536	protein_coding	XP_018928278.1	XM_019072733.1	proza protein Z, vitamin K-dependent plasma glycoprotein a
NW_017537928.1	30464	30537	11.1	0.00532611	0.011686	exon	GeneID:109055536	mRNA	LOC109055536	protein_coding	XP_018928278.1	XM_019072733.1	venom prothrombin activator porpharin-D-like
NW_017545240.1	1024267	1024528	11.1	0.0115571	0.0171455	gene	GeneID:109086861	Gene	LOC109086861	protein_coding	XP_018956679.1	XM_019101134.1	clasp1b cytoplasmic linker associated protein 1b
NW_017545240.1	1024267	1024528	11.1	0.0115571	0.0171455	CDS	GeneID:109086861	CDS	LOC109086861	protein_coding	XP_018956679.1	XM_019101134.1	uncharacterized protein K02A2.6-like
NW_017545240.1	1024267	1024528	11.1	0.0115571	0.0171455	exon	GeneID:109086861	mRNA	LOC109086861	protein_coding	XP_018956679.1	XM_019101134.1	uncharacterized protein K02A2.6-like
NW_017537772.1	1198877	1198977	11	0.00146031	0.00751715
NW_017538158.1	161267	161301	11	0.0248835	0.0276675
NC_031709.1	23950695	23950824	10.9	0.00718086	0.0136291	gene	GeneID:109093503	Gene	LOC109093503	protein_coding	XP_018962795.1	XM_019107250.1	ankyrin repeat domain-containing protein 11-like
NC_031724.1	12956267	12956634	10.9	0.000290928	0.00504463	gene	GeneID:109102404	Gene	rcl1	protein_coding	XP_018971304.1	XM_019115759.1	RNA 3'-terminal phosphate cyclase-like protein
NC_031726.1	13533996	13534072	10.9	0.00522997	0.0116178
NW_017539910.1	6699	6905	10.8	0.00217108	0.00830243	gene	GeneID:109071948	Gene	LOC109071948	protein_coding	XP_018943791.1	XM_019088246.1	plexin-A4-like
NW_017541055.1	44373	44463	10.8	0.0187266	0.0229639	gene	GeneID:109075773	Gene	LOC109075773	protein_coding	XP_018947178.1	XM_019091633.1	dystrobrevin beta-like
NC_031737.1	9326998	9327480	10.7	0.000176061	0.00472987	gene	GeneID:109045359	Gene	LOC109045359	protein_coding	XP_018918767.1	XM_019063222.1	transmembrane protein 127-like
NW_017538237.1	1283635	1283668	10.7	0.00233063	0.00842612
NC_031732.1	10461411	10461530	10.6	0.00297303	0.00926672
NW_017542921.1	88498	88567	10.5	0.0101882	0.0160544
NC_031745.1	5784015	5784125	10.2	0.00320511	0.00949277
NC_031731.1	2149253	2149738	-10.1	0.00916953	0.0154207
NC_031700.1	3318438	3318580	-10.3	0.0213754	0.0250786	gene	GeneID:109107951	Gene	LOC109107951	protein_coding	XP_018976678.1	XM_019121133.1	uncharacterized LOC109107951
NC_031709.1	94509	94713	-10.3	0.0196983	0.0238193
NC_031725.1	12751732	12751966	-10.3	0.00805369	0.0144414
NC_031741.1	12930243	12930435	-10.3	0.0224623	0.025849
NC_031697.1	4463352	4463493	-10.4	0.00989724	0.0157603	gene	GeneID:109048166	Gene	LOC109048166	protein_coding	XP_018921435.1	XM_019065890.1	tripartite motif-containing protein 35-like
NW_017545500.1	75678	75738	-10.4	0.00676253	0.0131273	gene	GeneID:109088416	Gene	LOC109088416	protein_coding	XP_018958120.1	XM_019102575.1	inactive carboxypeptidase-like protein X2
NW_017545500.1	75678	75738	-10.4	0.00676253	0.0131273	CDS	GeneID:109088416	CDS	LOC109088416	protein_coding	XP_018958120.1	XM_019102575.1	inactive carboxypeptidase-like protein X2
NW_017545500.1	75678	75738	-10.4	0.00676253	0.0131273	exon	GeneID:109088416	mRNA	LOC109088416	protein_coding	XP_018958120.1	XM_019102575.1	inactive carboxypeptidase-like protein X2
NW_017540136.1	11383	11404	-10.5	0.0161558	0.0210462
NC_031703.1	7608658	7608702	-10.6	0.0262555	0.0286978
NC_031719.1	17470567	17470857	-10.8	0.00154263	0.00754834	gene	GeneID:109099731	Gene	LOC109099731	protein_coding	XP_018968799.1	XM_019113254.1	uncharacterized LOC109099731
NW_017538054.1	7765	7955	-10.8	0.000691004	0.00616209
NC_031729.1	12569908	12569960	-10.9	0.00145965	0.00751715
NW_017538490.1	40857	40920	-10.9	0.0129943	0.0184042
NW_017541998.1	517136	517499	-11	0.0056495	0.0120325	gene	GeneID:109079377	Gene	LOC109079377	protein_coding	XP_018950087.1	XM_019094542.1	mediator of RNA polymerase II transcription subunit 23-like
NC_031710.1	7593109	7593222	-11.1	0.00263721	0.00888002
NW_017538185.1	125698	125751	-11.1	0.00510117	0.0114281
NW_017542349.1	149829	149906	-11.2	0.0164519	0.0212599	gene	GeneID:109080730	Gene	LOC109080730	protein_coding	XP_018951293.1	XM_019095748.1	WD repeat-containing protein 7-like
NC_031732.1	9417098	9417304	-11.2	0.0331508	0.0346661	gene	GeneID:109110058	Gene	LOC109110058	protein_coding	XP_018978643.1	XM_019123098.1	uncharacterized LOC109110058
NW_017540959.1	29268	29327	-11.2	0.0254722	0.0280304
NW_017538237.1	1251177	1251285	-11.3	0.00196392	0.00800812
NW_017538237.1	1599570	1599792	-11.3	0.000240968	0.00472987
NC_031718.1	7953972	7954186	-11.4	0.000226537	0.00472987	gene	GeneID:109099054	Gene	LOC109099054	pseudogene			RNA-binding motif, single-stranded-interacting protein 2-like
NC_031699.1	15925152	15925209	-11.4	0.0111562	0.0169287
NC_031738.1	683884	683936	-11.4	0.0102405	0.0160858
NW_017538276.1	491060	491155	-11.4	0.00539522	0.011743
NW_017537781.1	746753	746822	-11.5	0.00265989	0.00888002	gene	GeneID:109051843	Gene	LOC109051843	lncRNA		XR_002011438.1	uncharacterized LOC109051843
NW_017538182.1	291639	291899	-11.5	0.0281674	0.0302507	gene	GeneID:109061719	Gene	LOC109061719	protein_coding	XP_018934355.1	XM_019078810.1	ankyrin repeat and SAM domain-containing protein 1A-like
NC_031705.1	17659152	17659227	-11.5	0.00449212	0.0110528
NC_031745.1	9165836	9166191	-11.5	0.00241077	0.008526
NW_017538237.1	1594804	1594895	-11.5	0.00161143	0.00762466
NW_017537921.1	131639	132223	-11.6	0.00617779	0.0124738	gene	GeneID:109055349	Gene	LOC109055349	protein_coding	XP_018928120.1	XM_019072575.1	microtubule-associated proteins 1A/1B light chain 3A
NW_017541857.1	178444	178474	-11.6	0.00865152	0.0148877	gene	GeneID:109078898	Gene	LOC109078898	protein_coding	XP_018949614.1	XM_019094069.1	poly [ADP-ribose] polymerase 8-like
NC_031700.1	8484508	8484675	-11.6	0.00754366	0.0139847
NC_031702.1	4939420	4939767	-11.6	0.0236559	0.0267232
NC_031714.1	22079249	22079583	-11.6	0.017311	0.0219005
NC_031730.1	16161045	16161554	-11.6	0.00140716	0.00751715
NW_017537822.1	324985	325036	-11.6	0.00178022	0.00793378
NW_017541786.1	55568	55735	-11.6	0.00297282	0.00926672
NW_017543356.1	1593888	1593939	-11.6	0.00308025	0.00933951
NW_017543833.1	74552	75087	-11.6	0.00150487	0.00751715
NW_017538237.1	1250112	1250167	-11.7	0.00214711	0.00830243
NW_017543562.1	10105	10231	-11.7	0.0106514	0.0164562
NW_017544307.1	6493	6714	-11.7	0.0190675	0.0233091
NC_031737.1	11172889	11173055	-11.8	0.000550585	0.00577042	gene	GeneID:109045635	Gene	LOC109045635	protein_coding	XP_018919024.1	XM_019063479.1	uncharacterized LOC109045635
NW_017545217.1	1777926	1778016	-11.8	0.0195953	0.0237269	gene	GeneID:109086762	Gene	LOC109086762	protein_coding	XP_018956601.1	XM_019101056.1	tbck TBC1 domain containing kinase
NW_017545217.1	1777926	1778016	-11.8	0.0195953	0.0237269	gene	GeneID:109086763	Gene	LOC109086763	pseudogene			nephronectin-like
NC_031727.1	7986314	7986396	-11.8	0.00597947	0.0122721
NW_017537975.1	485718	485761	-11.8	0.0267363	0.0290466
NW_017538539.1	206830	206841	-11.9	0.0154736	0.0204034	gene	GeneID:109067466	Gene	LOC109067466	protein_coding	XP_018939942.1	XM_019084397.1	uncharacterized protein C8orf34 homolog
NC_031719.1	17472098	17472193	-11.9	0.00259973	0.00887787	gene	GeneID:109099731	Gene	LOC109099731	protein_coding	XP_018968799.1	XM_019113254.1	uncharacterized LOC109099731
NC_031703.1	1852123	1852218	-11.9	0.0163412	0.0211694
NC_031728.1	12140664	12140925	-11.9	0.00922754	0.0154745
NC_031744.1	4326605	4326750	-12	0.00126492	0.00736963	gene	GeneID:109050177	Gene	fars2	protein_coding	XP_018923397.1	XM_019067852.1	phenylalanyl-tRNA synthetase 2, mitochondrial
NW_017539588.1	49187	49251	-12	0.0432608	0.0436648	gene	GeneID:109070802	Gene	LOC109070802	protein_coding	XP_018942857.1	XM_019087312.1	rassf7a Ras association domain family member 7a
NC_031714.1	9005462	9005608	-12	0.00435843	0.0109636
NW_017541628.1	367571	367627	-12	0.00508842	0.0114281
NC_031741.1	2020282	2020362	-12.1	0.0135247	0.0188271	gene	GeneID:109047935	Gene	LOC109047935	protein_coding	XP_018921143.1	XM_019065598.1	dip2ba disco-interacting protein 2 homolog Ba
NC_031731.1	24204324	24204876	-12.1	0.00235909	0.00847065
NC_031734.1	23637108	23637178	-12.1	0.00962879	0.0156907
NW_017537869.1	201874	201915	-12.1	0.0194993	0.0236547
NC_031698.1	2026005	2026034	-12.2	0.0213996	0.0250786
NC_031708.1	1908216	1908352	-12.2	0.00970717	0.0157019
NC_031712.1	6717174	6717340	-12.2	0.00427194	0.0108407
NW_017538286.1	568706	568812	-12.2	0.0083534	0.0146517
NW_017544706.1	20706	20795	-12.2	0.0199884	0.0240157
NW_017539826.1	97157	97279	-12.3	0.00159015	0.00757335	gene	GeneID:109071480	Gene	LOC109071480	protein_coding	XP_018943466.1	XM_019087921.1	rabep1 rabaptin, RAB GTPase binding effector protein 1
NC_031707.1	5695165	5695308	-12.3	0.000635565	0.00600894	gene	GeneID:109091064	Gene	LOC109091064	protein_coding	XP_018960411.1	XM_019104866.1	uncharacterized LOC109091064
NC_031719.1	16963292	16963544	-12.3	0.0155811	0.0205221	gene	GeneID:109099715	Gene	LOC109099715	protein_coding	XP_018968784.1	XM_019113239.1	protein FAM126B-like
NC_031730.1	9062664	9062747	-12.3	0.00185487	0.00793378	gene	GeneID:109108056	Gene	LOC109108056	protein_coding	XP_018976778.1	XM_019121233.1	AT-rich interactive domain-containing protein 4A-like
NC_031706.1	6123648	6123743	-12.3	0.0136704	0.018945
NW_017540410.1	11234	11302	-12.3	0.0200586	0.0240434
NW_017546254.1	36431	36496	-12.3	0.00540469	0.011743
NC_031705.1	20194618	20194681	-12.4	0.0310301	0.032696
NW_017538238.1	241673	241832	-12.4	0.0238913	0.0268532
NW_017539888.1	2205	2343	-12.4	0.0231889	0.0264095
NC_031744.1	11966696	11966830	-12.5	0.00714235	0.0136198	gene	GeneID:109049846	Gene	LOC109049846	protein_coding	XP_018923054.1	XM_019067509.1	tax1-binding protein 1 homolog B
NC_031720.1	8633973	8634164	-12.5	0.000797574	0.00647176	gene	GeneID:109100213	Gene	LOC109100213	protein_coding	XP_018969248.1	XM_019113703.1	nrxn1a neurexin 1a
NC_031702.1	750226	750334	-12.5	0.0202439	0.0241682
NC_031704.1	4983270	4983343	-12.5	0.0105477	0.016381
NC_031721.1	5840318	5840462	-12.5	0.00503914	0.0113994
NC_031728.1	799797	799863	-12.5	0.0022328	0.00831245
NC_031740.1	2678027	2678075	-12.6	0.0164627	0.0212599	gene	GeneID:109047677	Gene	LOC109047677	protein_coding	XP_018920897.1	XM_019065352.1	uncharacterized LOC109047677
NW_017538237.1	1258695	1258921	-12.6	0.000148589	0.00465517
NW_017541010.1	184960	185008	-12.6	0.00565243	0.0120325
NC_031703.1	9972539	9972567	-12.7	0.00147646	0.00751715
NC_031706.1	803253	803285	-12.7	0.0313942	0.0330407
NC_031734.1	4930697	4930842	-12.7	0.00803186	0.0144414
NC_031739.1	10404460	10404593	-12.8	0.0140275	0.0192252	gene	GeneID:109046701	Gene	LOC109046701	protein_coding	XP_018920032.1	XM_019064487.1	mesoderm induction early response protein 2-like
NW_017541580.1	93750	93906	-12.8	0.000371233	0.00561074	gene	GeneID:109077512	Gene	LOC109077512	pseudogene			uncharacterized protein K02A2.6-like
NW_017546947.1	1685	1908	-12.8	0.0005659	0.00577541
NC_031711.1	7404144	7404425	-12.9	0.02492	0.0276675	gene	GeneID:109094517	Gene	LOC109094517	protein_coding	XP_018963768.1	XM_019108223.1	uncharacterized LOC109094517
NC_031731.1	16109455	16109735	-12.9	0.0045816	0.0111002
NC_031738.1	4789488	4789619	-12.9	0.00754915	0.0139847
NW_017538182.1	493251	493386	-12.9	0.019734	0.0238316
NW_017539088.1	551965	552259	-13	0.00622778	0.0124949	gene	GeneID:109069057	Gene	LOC109069057	protein_coding	XP_018941299.1	XM_019085754.1	uncharacterized protein C14orf93 homolog
NC_031726.1	10148326	10148412	-13	0.00585165	0.0122378	gene	GeneID:109104358	Gene	LOC109104358	pseudogene			DNA topoisomerase 2-binding protein 1-A-like
NW_017539535.1	23600	24035	-13	0.0134388	0.0187607
NW_017540722.1	508384	508684	-13	0.02524	0.0278998
NC_031704.1	2564007	2564141	-13.1	0.010379	0.0162177
NC_031705.1	20203858	20204061	-13.1	0.00398922	0.0105483
NW_017543379.1	1423147	1423172	-13.1	0.00398733	0.0105483
NW_017544712.1	47206	47250	-13.1	0.0132721	0.0186646
NC_031724.1	1640751	1640937	-13.2	0.0378721	0.0388286	exon	GeneID:109102677	mRNA	LOC109102677	protein_coding	XP_018971601.1	XM_019116056.1	uncharacterized LOC109102677
NC_031724.1	1640751	1640937	-13.2	0.0378721	0.0388286	gene	GeneID:109102677	Gene	LOC109102677	protein_coding	XP_018971601.1	XM_019116056.1	uncharacterized LOC109102677
NC_031732.1	16559863	16559928	-13.2	0.00957862	0.0156571
NW_017537900.1	278806	278971	-13.2	0.00463245	0.0111204
NW_017538825.1	105101	105179	-13.2	0.0151362	0.0200842
NW_017539646.1	170577	170695	-13.2	0.00136503	0.00748583
NC_031728.1	6121816	6122099	-13.3	0.0220572	0.0255787	gene	GeneID:109105763	Gene	apbb3	protein_coding	XP_018974579.1	XM_019119034.1	amyloid beta (A4) precursor protein-binding, family B, member 3
NC_031717.1	1475556	1475684	-13.3	0.0165542	0.0213471
NC_031735.1	11591741	11591864	-13.3	0.00321564	0.00949277
NW_017538291.1	1232554	1232575	-13.3	0.0115577	0.0171455
NW_017539096.1	270859	271014	-13.3	0.00618899	0.0124749
NW_017542561.1	49788	49930	-13.3	0.011256	0.0169647
NC_031740.1	15137739	15137889	-13.4	0.00277805	0.00893048	gene	GeneID:109047413	Gene	LOC109047413	protein_coding	XP_018920676.1	XM_019065131.1	protein bicaudal D homolog 1-like
NC_031740.1	15137739	15137889	-13.4	0.00277805	0.00893048	gene	GeneID:109047414	Gene	LOC109047414	protein_coding	XP_018920679.1	XM_019065134.1	nicotinamide phosphoribosyltransferase-like
NC_031740.1	15137739	15137889	-13.4	0.00277805	0.00893048	gene	GeneID:109047422	Gene	LOC109047422	lncRNA		XR_002010745.1	uncharacterized LOC109047422
NW_017538237.1	1277136	1277245	-13.4	0.0331521	0.0346661	gene	GeneID:109063687	Gene	LOC109063687	lncRNA		XR_002013279.1	uncharacterized LOC109063687
NC_031703.1	13136416	13136578	-13.4	0.014049	0.0192252	gene	GeneID:109065195	Gene	LOC109065195	protein_coding	XP_018937748.1	XM_019082203.1	zinc finger BED domain-containing protein 4-like
NC_031735.1	1167516	1167677	-13.4	0.0359877	0.0371312	gene	GeneID:109112552	Gene	LOC109112552	protein_coding	XP_018980983.1	XM_019125438.1	fem1a fem-1 homolog a
NC_031735.1	1167516	1167677	-13.4	0.0359877	0.0371312	CDS	GeneID:109112552	CDS	LOC109112552	protein_coding	XP_018980982.1	XM_019125437.1	protein fem-1 homolog A isoform X1
NC_031735.1	1167516	1167677	-13.4	0.0359877	0.0371312	exon	GeneID:109112552	mRNA	LOC109112552	protein_coding	XP_018980983.1	XM_019125437.1	protein fem-1 homolog A, transcript variant X1
NC_031735.1	1167516	1167677	-13.4	0.0359877	0.0371312	CDS	GeneID:109112552	CDS	LOC109112552	protein_coding	XP_018980984.1	XM_019125439.1	protein fem-1 homolog A isoform X3
NC_031735.1	1167516	1167677	-13.4	0.0359877	0.0371312	exon	GeneID:109112552	mRNA	LOC109112552	protein_coding	XP_018980983.1	XM_019125439.1	protein fem-1 homolog A, transcript variant X3
NC_031735.1	1167516	1167677	-13.4	0.0359877	0.0371312	CDS	GeneID:109112552	CDS	LOC109112552	protein_coding	XP_018980983.1	XM_019125438.1	protein fem-1 homolog A isoform X2
NC_031735.1	1167516	1167677	-13.4	0.0359877	0.0371312	exon	GeneID:109112552	mRNA	LOC109112552	protein_coding	XP_018980983.1	XM_019125438.1	protein fem-1 homolog A, transcript variant X2
NC_031697.1	5190799	5190851	-13.4	0.0445162	0.0448426
NC_031704.1	429460	429492	-13.4	0.00180967	0.00793378
NW_017537961.1	797	1267	-13.4	0.00767244	0.0140977
NW_017540666.1	89240	89475	-13.4	0.0358968	0.0370588
NW_017542586.1	28653	28805	-13.4	0.00549336	0.0118667
NW_017538281.1	1844155	1844174	-13.5	0.0199469	0.02399	gene	GeneID:109065353	Gene	LOC109065353	protein_coding	XP_018937886.1	XM_019082341.1	1-phosphatidylinositol 4,5-bisphosphate phosphodiesterase epsilon-1-like
NC_031704.1	15294301	15294415	-13.5	0.0120317	0.0176281
NW_017537842.1	706181	706239	-13.5	0.00500965	0.0113994
NW_017538268.1	434878	434962	-13.5	0.000653111	0.00610566
NW_017540794.1	776	1129	-13.5	0.00593813	0.0122721
NW_017541535.1	69880	69937	-13.5	0.00947502	0.0155954
NW_017537801.1	780945	781067	-13.6	0.018902	0.0231384	gene	GeneID:109052393	Gene	LOC109052393	protein_coding	XP_018925389.1	XM_019069844.1	B-cell receptor CD22-like
NC_031701.1	2078063	2078260	-13.6	0.0109093	0.0167007	gene	GeneID:109113331	Gene	LOC109113331	pseudogene			serine/threonine-protein kinase LMTK1-like
NC_031706.1	10503018	10503250	-13.6	0.0210882	0.0249097
NC_031722.1	8461956	8462131	-13.6	0.00467416	0.0111486
NW_017537902.1	1429351	1429676	-13.6	0.00249274	0.00868764
NW_017542584.1	207912	207943	-13.6	0.00136152	0.00748583
NC_031697.1	10392750	10392799	-13.7	0.0250572	0.0277619	gene	GeneID:109096896	Gene	LOC109096896	protein_coding	XP_018966158.1	XM_019110613.1	MAX gene-associated protein-like
NC_031718.1	923419	923469	-13.7	0.0344142	0.0357555
NC_031719.1	6646263	6646430	-13.7	0.0114143	0.0170614
NC_031726.1	6879001	6879205	-13.7	0.00936011	0.01551
NW_017540788.1	55261	55562	-13.7	0.000988108	0.00678754
NW_017542902.1	39587	39759	-13.7	0.00150926	0.00751715
NW_017538200.1	313532	313743	-13.8	0.0303163	0.0321144	gene	GeneID:109062353	Gene	aup1	protein_coding	XP_018934987.1	XM_019079442.1	AUP1 lipid droplet regulating VLDL assembly factor
NC_031709.1	23874115	23874237	-13.8	0.0081393	0.0145379	gene	GeneID:109093503	Gene	LOC109093503	protein_coding	XP_018962795.1	XM_019107250.1	ankyrin repeat domain-containing protein 11-like
NC_031729.1	17002306	17002380	-13.8	0.0304695	0.0322133	gene	GeneID:109107635	Gene	LOC109107635	protein_coding	XP_018976425.1	XM_019120880.1	heat shock 70 kDa protein 4L-like
NC_031705.1	19878065	19878350	-13.8	0.00482131	0.0112918
NC_031709.1	6495192	6495239	-13.8	0.0229941	0.0262412
NC_031731.1	11206217	11206375	-13.8	0.00128181	0.00738206
NW_017537948.1	461480	461515	-13.8	0.030233	0.0320452
NW_017538093.1	381011	381310	-13.8	0.000580803	0.00589383
NW_017539303.1	8638	8988	-13.8	0.0023299	0.00842612
NW_017542567.1	30336	30373	-13.8	0.00125427	0.00736886
NC_031720.1	11846037	11846191	-13.9	0.0348376	0.0361323
NC_031736.1	14758009	14758062	-13.9	0.0401475	0.0409032
NW_017537803.1	291622	291724	-13.9	0.0163453	0.0211694
NW_017538550.1	97935	97965	-13.9	0.0243186	0.0272649
NW_017543182.1	237198	237326	-13.9	0.00231175	0.00842612
NW_017538280.1	454648	454823	-14	0.00304204	0.00930321	gene	GeneID:109065303	Gene	LOC109065303	protein_coding	XP_018937846.1	XM_019082301.1	uncharacterized LOC109065303
NW_017538280.1	454648	454823	-14	0.00304204	0.00930321	CDS	GeneID:109065303	CDS	LOC109065303	protein_coding	XP_018937846.1	XM_019082301.1	uncharacterized protein LOC109065303
NW_017538280.1	454648	454823	-14	0.00304204	0.00930321	exon	GeneID:109065303	mRNA	LOC109065303	protein_coding	XP_018937846.1	XM_019082301.1	uncharacterized LOC109065303
NC_031700.1	10124126	10124213	-14	0.0364089	0.0374576	gene	GeneID:109109044	Gene	LOC109109044	protein_coding	XP_018977704.1	XM_019122159.1	amino-terminal enhancer of split-like
NC_031744.1	21942743	21943014	-14	0.0185275	0.0228142
NW_017538258.1	718271	718330	-14	0.0231837	0.0264095
NW_017538291.1	72411	72764	-14	0.00224324	0.00831245
NW_017539288.1	324	346	-14	0.0117307	0.0172863
NW_017538908.1	22378	22580	-14.1	0.0151122	0.0200672
NW_017539788.1	148632	148862	-14.1	0.0153606	0.0203365
NW_017540338.1	395533	395610	-14.1	0.00138814	0.00749273
NW_017542829.1	22373	22466	-14.2	0.000227972	0.00472987	gene	GeneID:109082474	Gene	LOC109082474	protein_coding	XP_018952893.1	XM_019097348.1	si:ch211-166e11.5 uncharacterized LOC109082474
NC_031736.1	137734	137945	-14.2	0.0112032	0.0169567	gene	GeneID:109113194	Gene	LOC109113194	pseudogene			sentrin-specific protease 6-like
NC_031736.1	20224019	20224273	-14.2	0.0167335	0.02147	gene	GeneID:109113684	Gene	rnf111	protein_coding	XP_018982047.1	XM_019126502.1	E3 ubiquitin-protein ligase Arkadia isoform X3
NC_031709.1	10795761	10795929	-14.2	0.0284569	0.0305034
NW_017537853.1	31447	31669	-14.2	0.0120838	0.0176481
NW_017538237.1	1431583	1431683	-14.2	0.0130174	0.0184078
NW_017538153.1	236122	236186	-14.3	0.0411193	0.0417505	gene	GeneID:109060701	Gene	LOC109060701	pseudogene			phosphofurin acidic cluster sorting protein 2-like
NW_017541479.1	322721	322779	-14.3	0.000687093	0.00616209	gene	GeneID:109077190	Gene	LOC109077190	protein_coding	XP_018948337.1	XM_019092792.1	rap guanine nucleotide exchange factor 2-like
NC_031720.1	11192269	11192389	-14.3	0.0138704	0.0190999	gene	GeneID:109100295	Gene	LOC109100295	protein_coding	XP_018969326.1	XM_019113781.1	unconventional myosin-VIIa-like
NC_031699.1	13757919	13758043	-14.3	0.00225265	0.00831245	gene	GeneID:109105039	Gene	LOC109105039	protein_coding	XP_018973945.1	XM_019118400.1	stard10 StAR-related lipid transfer (START) domain containing 10
NC_031705.1	12170568	12170683	-14.3	0.00940152	0.0155329
NC_031710.1	11306841	11307019	-14.3	0.00834193	0.0146517
NC_031719.1	16469035	16469321	-14.3	0.0018278	0.00793378
NW_017542652.1	59721	59753	-14.3	0.00735211	0.0137611
NW_017538038.1	132106	132205	-14.4	0.000902023	0.00666598	gene	GeneID:109058172	Gene	LOC109058172	protein_coding	XP_018930941.1	XM_019075396.1	glycine--tRNA ligase-like
NC_031705.1	8625874	8625932	-14.4	0.00376395	0.0102561	gene	GeneID:109083816	Gene	LOC109083816	protein_coding	XP_018954106.1	XM_019098561.1	trpm6 transient receptor potential cation channel, subfamily M, member 6
NC_031721.1	4839193	4839288	-14.4	0.0118492	0.0174178	gene	GeneID:109100580	Gene	LOC109100580	protein_coding	XP_018969566.1	XM_019114021.1	kelch-like protein 14
NW_017540604.1	31814	32026	-14.4	0.00270775	0.00888002	gene	GeneID:109074351	Gene	nol11	protein_coding	XP_018945943.1	XM_019090398.1	nucleolar protein 11
NC_031698.1	3474142	3474476	-14.4	0.0430756	0.0435141	gene	GeneID:109093026	Gene	ube2k	protein_coding	XP_018962299.1	XM_019106754.1	ubiquitin-conjugating enzyme E2 K
NC_031728.1	12141019	12141858	-14.4	0.00186008	0.00793378
NC_031737.1	10675386	10675439	-14.4	0.0410209	0.0416743
NW_017538220.1	627635	627951	-14.4	0.0150559	0.0200197
NW_017543413.1	301592	301742	-14.5	0.0125383	0.0179866	gene	GeneID:109084683	Gene	LOC109084683	protein_coding	XP_018954894.1	XM_019099349.1	GTPase NRas
NC_031719.1	5540797	5540875	-14.5	0.0113162	0.0169977	exon	GeneID:109099165	mRNA	LOC109099165	protein_coding	XP_018968246.1	XM_019112701.1	uncharacterized LOC109099165
NC_031719.1	5540797	5540875	-14.5	0.0113162	0.0169977	gene	GeneID:109099165	Gene	LOC109099165	protein_coding	XP_018968246.1	XM_019112701.1	uncharacterized LOC109099165
NC_031719.1	5540797	5540875	-14.5	0.0113162	0.0169977	CDS	GeneID:109099165	CDS	LOC109099165	protein_coding	XP_018968246.1	XM_019112701.1	uncharacterized protein LOC109099165
NC_031724.1	13326800	13326891	-14.5	0.0020239	0.00806451
NC_031729.1	21029446	21029511	-14.5	0.00817433	0.0145379
NC_031736.1	18863931	18863982	-14.5	0.0220944	0.0255787
NW_017537770.1	613373	613828	-14.5	0.0134216	0.0187607
NW_017537900.1	275310	275431	-14.5	0.0034173	0.00985672
NW_017537948.1	455244	455311	-14.5	0.00179532	0.00793378
NW_017538908.1	48376	48439	-14.5	0.00451765	0.0110528
NW_017539243.1	80052	80152	-14.5	0.00861123	0.0148596
NW_017542674.1	106598	106863	-14.5	0.00615658	0.0124738
NC_031732.1	1463711	1463866	-14.6	0.00128545	0.00738206
NC_031738.1	8840688	8840835	-14.6	0.0162327	0.0211001
NW_017539730.1	16618	16671	-14.6	0.0296918	0.0315652
NW_017541177.1	208678	209439	-14.6	0.00817784	0.0145379
NW_017542832.1	17988	18335	-14.6	0.000413922	0.00561074
NW_017539061.1	156165	156371	-14.7	0.0181979	0.0226015	gene	GeneID:109068983	Gene	LOC109068983	protein_coding	XP_018941242.1	XM_019085697.1	elavl4 ELAV like neuron-specific RNA binding protein 4
NC_031733.1	10145255	10145294	-14.7	0.0245219	0.027424	gene	GeneID:109111259	Gene	LOC109111259	protein_coding	XP_018979753.1	XM_019124208.1	cytosolic purine 5'-nucleotidase-like
NC_031721.1	8059497	8060333	-14.7	0.00052569	0.00566872
NC_031744.1	17151351	17151382	-14.7	0.0014851	0.00751715
NW_017538469.1	66406	66525	-14.7	0.0105225	0.0163694
NW_017541008.1	115637	115748	-14.7	0.0178478	0.0223536
NW_017541204.1	76676	76888	-14.7	0.00358228	0.0100872
NW_017543334.1	59744	59899	-14.7	0.0216644	0.0252893
NW_017543478.1	44190	44242	-14.7	0.0246715	0.0275224
NC_031704.1	18781675	18781793	-14.8	0.00416836	0.0106658	gene	GeneID:109077765	Gene	LOC109077765	lncRNA		XR_002015647.1	uncharacterized LOC109077765
NC_031704.1	18781675	18781793	-14.8	0.00416836	0.0106658	exon	GeneID:109077765	ncRNA	LOC109077765	lncRNA		XR_002015647.1	uncharacterized LOC109077765
NC_031717.1	10191143	10191263	-14.8	0.0164128	0.0212261
NW_017537831.1	987070	987234	-14.8	0.00148483	0.00751715
NW_017538239.1	2746415	2746453	-14.8	0.0070506	0.0135402
NW_017540005.1	91743	91915	-14.8	0.0207697	0.0246477
NW_017540464.1	25205	25298	-14.8	0.0044438	0.0110078
NW_017543833.1	46530	46985	-14.8	0.00101775	0.00683948
NW_017538035.1	649236	649487	-14.9	0.0149526	0.0199591	gene	GeneID:109058102	Gene	LOC109058102	protein_coding	XP_018930869.1	XM_019075324.1	col27a1a collagen, type XXVII, alpha 1a
NC_031713.1	6771398	6771558	-14.9	0.00102748	0.00687294	exon	GeneID:109095946	mRNA	LOC109095946	protein_coding	XP_018965159.1	XM_019109614.1	uncharacterized LOC109095946
NC_031713.1	6771398	6771558	-14.9	0.00102748	0.00687294	gene	GeneID:109095946	Gene	LOC109095946	protein_coding	XP_018965159.1	XM_019109614.1	uncharacterized LOC109095946
NC_031713.1	6771398	6771558	-14.9	0.00102748	0.00687294	CDS	GeneID:109095946	CDS	LOC109095946	protein_coding	XP_018965159.1	XM_019109614.1	uncharacterized protein LOC109095946
NC_031722.1	8813137	8813389	-14.9	0.00467035	0.0111486	gene	GeneID:109100945	Gene	LOC109100945	protein_coding	XP_018969926.1	XM_019114381.1	FERM domain-containing protein 6-like
NC_031736.1	13751847	13751910	-14.9	0.0142747	0.0193876	gene	GeneID:109113549	Gene	LOC109113549	protein_coding	XP_018981903.1	XM_019126358.1	thbs1b thrombospondin 1b
NW_017537788.1	207116	207198	-14.9	0.0157123	0.0206324
NW_017538033.1	72289	72363	-14.9	0.0349194	0.0361962
NW_017542545.1	41260	41335	-14.9	0.0293799	0.0313082
NC_031724.1	224589	224658	-15	0.0475617	0.0476953	gene	GeneID:109102082	Gene	LOC109102082	protein_coding	XP_018970939.1	XM_019115394.1	epithelial splicing regulatory protein 2
NC_031709.1	18386899	18387486	-15	0.00361502	0.0100872
NW_017538875.1	56601	57005	-15.1	0.00240603	0.008526	gene	GeneID:109068448	Gene	LOC109068448	protein_coding	XP_018940803.1	XM_019085258.1	von Willebrand factor A domain-containing protein 5A-like
NW_017543209.1	209948	210093	-15.1	0.00358762	0.0100872	gene	GeneID:109083634	Gene	LOC109083634	protein_coding	XP_018953954.1	XM_019098409.1	dipeptidyl aminopeptidase-like protein 6
NC_031729.1	15272185	15272613	-15.1	0.0071804	0.0136291	gene	GeneID:109107171	Gene	LOC109107171	lncRNA		XR_002020710.1	uncharacterized LOC109107171
NC_031729.1	15272185	15272613	-15.1	0.0071804	0.0136291	gene	GeneID:109107613	Gene	LOC109107613	protein_coding	XP_018976410.1	XM_019120865.1	protein SCAF8-like
NC_031704.1	16410362	16410438	-15.1	0.036724	0.0377383
NC_031708.1	2872515	2872649	-15.1	0.00250342	0.00868764
NC_031714.1	4616112	4616202	-15.1	0.02566	0.028185
NW_017544587.1	22094	22180	-15.1	0.00293905	0.00924146
NC_031714.1	10601751	10602179	-15.2	4.93638e-05	0.00293851	gene	GeneID:109097094	Gene	LOC109097094	protein_coding	XP_018966318.1	XM_019110773.1	uncharacterized LOC109097094
NW_017539071.1	86824	86847	-15.2	0.016888	0.0215406	exon	GeneID:109069020	tRNA	trnae-cuc	tRNA			tRNA-Glu
NW_017539071.1	86824	86847	-15.2	0.016888	0.0215406	gene	GeneID:109069020	Gene	trnae-cuc	tRNA			tRNA-Glu
NW_017538252.1	1125287	1125388	-15.2	0.0112523	0.0169647	gene	GeneID:109064248	Gene	vta1	protein_coding	XP_018936788.1	XM_019081243.1	vacuolar protein sorting-associated protein VTA1 homolog
NC_031698.1	1257628	1257858	-15.2	0.000868259	0.00666598
NC_031698.1	4878082	4878400	-15.2	0.00306449	0.00930813
NC_031736.1	1573804	1573861	-15.2	0.0123709	0.0179338
NC_031739.1	7823422	7823575	-15.2	0.00774817	0.0142076
NW_017537877.1	352391	352464	-15.2	0.00208624	0.0082071
NW_017538043.1	365069	365291	-15.2	0.0202409	0.0241682
NW_017538217.1	171053	171108	-15.3	0.0402645	0.0409991
NW_017539205.1	4540	4620	-15.3	0.00110369	0.00709061
NC_031729.1	15271423	15271682	-15.4	0.0112771	0.0169782	gene	GeneID:109107171	Gene	LOC109107171	lncRNA		XR_002020710.1	uncharacterized LOC109107171
NC_031729.1	15271423	15271682	-15.4	0.0112771	0.0169782	gene	GeneID:109107613	Gene	LOC109107613	protein_coding	XP_018976410.1	XM_019120865.1	protein SCAF8-like
NC_031702.1	589375	589464	-15.4	0.00270725	0.00888002
NC_031710.1	15664206	15664437	-15.4	0.00319248	0.00949277
NC_031725.1	3046187	3046265	-15.4	0.0252881	0.0279138
NC_031742.1	4579211	4579352	-15.4	0.0128623	0.0183153
NW_017537786.1	807403	807521	-15.4	0.0138671	0.0190999
NW_017537921.1	450188	450318	-15.4	0.0267233	0.0290466
NW_017538537.1	321224	321311	-15.4	0.0139971	0.0192003
NW_017538741.1	16432	16478	-15.4	0.00171832	0.00788822
NW_017541684.1	65108	65205	-15.4	0.00489734	0.0113152
NW_017543449.1	680538	680923	-15.4	0.0297372	0.0315947
NW_017538252.1	43540	43782	-15.5	0.012102	0.0176481	gene	GeneID:109064217	Gene	sptbn1	protein_coding	XP_018936756.1	XM_019081211.1	spectrin beta chain, non-erythrocytic 1
NC_031714.1	9018346	9018504	-15.5	0.000345182	0.00561074
NC_031724.1	6483192	6483329	-15.5	0.00186838	0.00793378
NW_017539303.1	1964	2285	-15.5	8.6245e-05	0.00405352
NW_017541978.1	127526	127991	-15.5	0.00977028	0.0157225
NW_017542097.1	74436	74495	-15.5	0.00440475	0.0109697
NW_017543356.1	522521	522634	-15.5	0.00733359	0.0137537
NW_017538825.1	1039380	1039496	-15.6	0.0181729	0.0226015	gene	GeneID:109068239	Gene	LOC109068239	pseudogene			phospholipid-transporting ATPase ID-like
NC_031716.1	9664951	9665054	-15.6	0.0329584	0.0345445	gene	GeneID:109097625	Gene	LOC109097625	protein_coding	XP_018966795.1	XM_019111250.1	dual 3',5'-cyclic-AMP and -GMP phosphodiesterase 11A-like
NW_017538977.1	2658	2789	-15.6	0.00258492	0.00887787
NW_017540376.1	182961	183236	-15.6	0.0083595	0.0146517
NW_017542315.1	114290	114959	-15.7	0.00731661	0.0137408	gene	GeneID:109080598	Gene	LOC109080598	protein_coding	XP_018951178.1	XM_019095633.1	uncharacterized LOC109080598
NC_031714.1	20260693	20260874	-15.7	0.00482179	0.0112918	gene	GeneID:109096473	Gene	LOC109096473	protein_coding	XP_018965622.1	XM_019110077.1	staphylococcal nuclease domain-containing protein 1-like
NC_031714.1	20260693	20260874	-15.7	0.00482179	0.0112918	gene	GeneID:109096961	Gene	LOC109096961	protein_coding	XP_018966199.1	XM_019110654.1	eif4g1a eukaryotic translation initiation factor 4 gamma, 1a
NC_031699.1	1200966	1201269	-15.7	0.00149328	0.00751715
NC_031732.1	4210093	4210206	-15.7	0.0120061	0.0176194
NW_017539096.1	133361	133509	-15.7	0.0213962	0.0250786
NW_017545512.1	882224	882365	-15.7	0.000901109	0.00666598
NW_017537840.1	635161	635214	-15.8	0.00313484	0.00939931	gene	GeneID:109053370	Gene	LOC109053370	protein_coding	XP_018926315.1	XM_019070770.1	stmn4 stathmin-like 4
NW_017541387.1	66286	66502	-15.8	0.026919	0.0291715	gene	GeneID:109076888	Gene	LOC109076888	protein_coding	XP_018948089.1	XM_019092544.1	uncharacterized LOC109076888
NW_017545515.1	478743	478827	-15.8	0.00707534	0.0135648	gene	GeneID:109088658	Gene	LOC109088658	protein_coding	XP_018958363.1	XM_019102818.1	kpnb1 karyopherin (importin) beta 1
NW_017539090.1	24429	24601	-15.8	0.0134455	0.0187607
NW_017542136.1	29339	29588	-15.8	0.00066684	0.00610566
NW_017541497.1	364727	364920	-15.9	0.0338483	0.0353114	gene	GeneID:109077278	Gene	LOC109077278	protein_coding	XP_018948417.1	XM_019092872.1	zinc finger protein OZF-like
NW_017543058.1	101055	101096	-15.9	0.00303595	0.00930321
NW_017543689.1	2681	2883	-15.9	0.00914756	0.0154128
NW_017537921.1	675961	676016	-16	1.53403e-05	0.00184994	gene	GeneID:109055360	Gene	LOC109055360	pseudogene			ras association domain-containing protein 7-like
NW_017539534.1	36033	36104	-16	0.0432736	0.0436648	gene	GeneID:109070620	Gene	LOC109070620	protein_coding	XP_018942701.1	XM_019087156.1	uncharacterized LOC109070620
NW_017539534.1	36033	36104	-16	0.0432736	0.0436648	exon	GeneID:109070620	mRNA	LOC109070620		XP_018942701.1	XM_019087155.1	uncharacterized LOC109070620, transcript variant X1
NW_017539534.1	36033	36104	-16	0.0432736	0.0436648	exon	GeneID:109070620	mRNA	LOC109070620		XP_018942701.1	XM_019087156.1	uncharacterized LOC109070620, transcript variant X2
NW_017542250.1	56690	56793	-16	0.0068392	0.0132195	gene	GeneID:109080387	Gene	LOC109080387	protein_coding	XP_018950997.1	XM_019095452.1	uncharacterized LOC109080387
NC_031706.1	8037041	8037095	-16	0.0276518	0.0298045	gene	GeneID:109090076	Gene	LOC109090076	protein_coding	XP_018959476.1	XM_019103931.1	WD repeat-containing protein 11-like
NC_031699.1	3517432	3517526	-16	0.0127293	0.0181731	gene	GeneID:109099245	Gene	LOC109099245	protein_coding	XP_018968315.1	XM_019112770.1	serine/threonine-protein kinase pim-3-like
NC_031732.1	21613169	21613442	-16	0.0012967	0.00742276	gene	GeneID:109110344	Gene	LOC109110344	protein_coding	XP_018978947.1	XM_019123402.1	adprh ADP-ribosylarginine hydrolase
NC_031697.1	645714	645896	-16	0.00567407	0.0120355
NW_017538008.1	676119	676247	-16	0.0381469	0.0390879
NW_017538109.1	152544	152601	-16	0.0129546	0.0183918
NW_017545335.1	33773	34721	-16	0.000800816	0.00647176
NW_017538237.1	1271757	1271799	-16.1	0.00618103	0.0124738	gene	GeneID:109063687	Gene	LOC109063687	lncRNA		XR_002013279.1	uncharacterized LOC109063687
NW_017538250.1	137778	137864	-16.1	0.0157264	0.0206324	gene	GeneID:109064119	Gene	LOC109064119	pseudogene			taste receptor type 1 member 1-like
NW_017543694.1	135189	135321	-16.1	0.0150652	0.0200197	gene	GeneID:109085543	Gene	LOC109085543	protein_coding	XP_018955626.1	XM_019100081.1	transmembrane protein 255B-like
NW_017537815.1	184029	184132	-16.1	0.00427325	0.0108407
NW_017538003.1	475732	475978	-16.1	0.0290147	0.0310487
NW_017538159.1	273108	273204	-16.1	0.00759172	0.0140215
NW_017538171.1	501256	501338	-16.1	0.0181026	0.0225376
NW_017541332.1	7788	8208	-16.1	0.00127091	0.00736963
NW_017543128.1	124068	124146	-16.2	0.0184045	0.0227477	CDS	GeneID:109083458	CDS	LOC109083458	protein_coding	XP_018953789.1	XM_019098244.1	neuroligin-4, X-linked-like
NW_017543128.1	124068	124146	-16.2	0.0184045	0.0227477	exon	GeneID:109083458	mRNA	LOC109083458	protein_coding	XP_018953789.1	XM_019098244.1	neuroligin-4, X-linked-like
NW_017543128.1	124068	124146	-16.2	0.0184045	0.0227477	gene	GeneID:109083458	Gene	LOC109083458	protein_coding	XP_018953789.1	XM_019098244.1	neuroligin-4, X-linked-like
NC_031706.1	16249898	16250008	-16.2	0.0174074	0.021987	gene	GeneID:109090744	Gene	LOC109090744	protein_coding	XP_018960129.1	XM_019104584.1	heterogeneous nuclear ribonucleoprotein U-like protein 1
NC_031709.1	24710197	24710557	-16.2	0.000530054	0.00566872
NC_031719.1	1240779	1240825	-16.2	0.0177988	0.0223235
NC_031736.1	14752963	14753265	-16.2	0.000520099	0.00566764
NW_017540480.1	591098	591185	-16.2	0.0340581	0.0355095
NW_017540524.1	68195	68276	-16.3	0.0233894	0.026506	gene	GeneID:109074058	Gene	LOC109074058	protein_coding	XP_018945654.1	XM_019090109.1	hm13 histocompatibility (minor) 13
NC_031705.1	4112258	4112900	-16.3	0.00535985	0.0117169	gene	GeneID:109079102	Gene	LOC109079102	protein_coding	XP_018949822.1	XM_019094277.1	AP-3 complex subunit sigma-1
NC_031697.1	2192478	2193021	-16.3	0.0198756	0.0239365	gene	GeneID:109109341	Gene	LOC109109341	protein_coding	XP_018978048.1	XM_019122503.1	nr3c1 nuclear receptor subfamily 3, group C, member 1 (glucocorticoid receptor)
NC_031731.1	14852387	14852480	-16.3	0.0236877	0.0267254	gene	GeneID:109109506	Gene	LOC109109506	protein_coding	XP_018978160.1	XM_019122615.1	uncharacterized LOC109109506
NW_017537809.1	485877	485991	-16.3	0.0278348	0.0299476
NW_017538202.1	8248	8271	-16.3	0.0427119	0.0432201
NW_017538244.1	604707	604780	-16.3	0.0386189	0.0394359
NW_017541596.1	302318	302460	-16.3	0.00586912	0.0122496
NW_017542027.1	37942	37985	-16.3	0.00272466	0.00888002
NW_017542922.1	1274	1448	-16.3	0.0262144	0.028678
NC_031724.1	12188044	12188254	-16.4	0.0195091	0.0236547
NW_017537978.1	453878	454006	-16.4	0.0225527	0.0259196
NW_017538177.1	335963	336067	-16.4	0.00592076	0.0122659
NW_017538767.1	5420	5655	-16.4	0.0116727	0.0172294
NW_017540788.1	57952	58180	-16.4	0.0277173	0.0298571
NW_017542411.1	402231	402544	-16.4	0.0216853	0.0252972
NC_031728.1	3707823	3708022	-16.5	0.00313457	0.00939931
NW_017537990.1	1207392	1207489	-16.5	0.00945879	0.0155954
NW_017538177.1	129225	129302	-16.5	0.000157789	0.0046828
NW_017538226.1	127038	127178	-16.5	0.00502587	0.0113994
NW_017543413.1	911493	911548	-16.6	0.00806077	0.0144414	gene	GeneID:109084715	Gene	LOC109084715	protein_coding	XP_018954942.1	XM_019099397.1	Na(+)/H(+) exchange regulatory cofactor NHE-RF1-like
NC_031712.1	19600441	19600505	-16.6	0.00984762	0.0157603	gene	GeneID:109095028	Gene	LOC109095028	protein_coding	XP_018964227.1	XM_019108682.1	metabotropic glutamate receptor 4-like
NC_031702.1	18012034	18012217	-16.6	0.0227957	0.0261149
NC_031703.1	13828300	13828465	-16.6	0.00990973	0.0157603
NC_031709.1	18309073	18309209	-16.6	0.00998886	0.0158438
NW_017538041.1	688748	688989	-16.6	0.00175417	0.00792807
NC_031744.1	15717783	15717826	-16.7	0.0134025	0.0187607	exon	GeneID:109049965	mRNA	adgrb1	protein_coding	XP_018923181.1	XM_019067636.1	brain-specific angiogenesis inhibitor 1
NC_031744.1	15717783	15717826	-16.7	0.0134025	0.0187607	gene	GeneID:109049965	Gene	adgrb1	protein_coding	XP_018923181.1	XM_019067636.1	brain-specific angiogenesis inhibitor 1
NC_031735.1	8747652	8747713	-16.7	0.00270937	0.00888002
NW_017538182.1	500054	500369	-16.7	0.0272855	0.0294631
NW_017539248.1	74720	75083	-16.7	0.00232428	0.00842612
NW_017540897.1	106737	106862	-16.7	0.0224545	0.025849
NW_017540410.1	41203	41285	-16.8	0.0146785	0.0197112	exon	GeneID:109073734	mRNA	LOC109073734	protein_coding	XP_018945354.1	XM_019089809.1	TSC22 domain family protein 2-like, transcript variant X1
NW_017540410.1	41203	41285	-16.8	0.0146785	0.0197112	gene	GeneID:109073734	Gene	LOC109073734	protein_coding	XP_018945354.1	XM_019089809.1	tsc22d2 TSC22 domain family 2
NW_017540410.1	41203	41285	-16.8	0.0146785	0.0197112	exon	GeneID:109073734	mRNA	LOC109073734	protein_coding	XP_018945354.1	XM_019089810.1	TSC22 domain family protein 2-like, transcript variant X2
NW_017540410.1	41203	41285	-16.8	0.0146785	0.0197112	CDS	GeneID:109073734	CDS	LOC109073734	protein_coding	XP_018945354.1	XM_019089809.1	TSC22 domain family protein 2-like isoform X1
NW_017540410.1	41203	41285	-16.8	0.0146785	0.0197112	CDS	GeneID:109073734	CDS	LOC109073734	protein_coding	XP_018945355.1	XM_019089810.1	TSC22 domain family protein 2-like isoform X2
NC_031714.1	12166524	12166649	-16.8	0.0404343	0.0411486	gene	GeneID:109096335	Gene	LOC109096335	pseudogene			nebulin-like
NW_017537884.1	582322	582610	-16.8	4.46524e-06	0.00170112
NW_017541496.1	91922	92139	-16.9	0.00587102	0.0122496	gene	GeneID:109077241	Gene	LOC109077241	protein_coding	XP_018948390.1	XM_019092845.1	dipk2aa divergent protein kinase domain 2Aa
NW_017542018.1	95861	95963	-16.9	0.00650291	0.0128903	gene	GeneID:109079496	Gene	LOC109079496	protein_coding	XP_018950194.1	XM_019094649.1	dmap1 DNA methyltransferase 1 associated protein 1
NC_031715.1	1565301	1565801	-16.9	0.00109013	0.00705423
NW_017537853.1	37203	37387	-16.9	0.0141923	0.0193149
NW_017538980.1	169582	169674	-16.9	0.00356419	0.0100872
NW_017545323.1	1470613	1470691	-16.9	0.0159391	0.0208703
NW_017546754.1	38054	38211	-16.9	0.00266517	0.00888002
NW_017538236.1	198834	198887	-17	0.000709918	0.00618494	gene	GeneID:109063592	Gene	LOC109063592	pseudogene			titin homolog
NC_031712.1	10466978	10467055	-17	0.0174996	0.0220534	gene	GeneID:109095324	Gene	LOC109095324	pseudogene			major histocompatibility complex class I-related gene protein-like
NC_031707.1	3903148	3903289	-17	0.0305663	0.0322835
NC_031732.1	4223181	4223438	-17	0.00187675	0.00793378
NW_017537989.1	965283	965419	-17	0.0175628	0.0221052
NW_017540125.1	90746	90992	-17	0.0053256	0.011686
NW_017541677.1	140517	140675	-17	0.0139859	0.0192003
NW_017540417.1	2309	2371	-17.1	0.00221965	0.00831245	gene	GeneID:109073752	Gene	LOC109073752	protein_coding	XP_018945370.1	XM_019089825.1	uncharacterized LOC109073752
NW_017540417.1	2309	2371	-17.1	0.00221965	0.00831245	CDS	GeneID:109073752	CDS	LOC109073752	protein_coding	XP_018945370.1	XM_019089825.1	uncharacterized protein LOC109073752
NW_017540417.1	2309	2371	-17.1	0.00221965	0.00831245	exon	GeneID:109073752	mRNA	LOC109073752	protein_coding	XP_018945370.1	XM_019089825.1	uncharacterized LOC109073752
NC_031727.1	8382846	8383000	-17.1	0.0128699	0.0183153	gene	GeneID:109104778	Gene	LOC109104778	protein_coding	XP_018973598.1	XM_019118053.1	non-specific lipid-transfer protein-like
NC_031732.1	21661087	21661415	-17.1	0.00438443	0.0109697	gene	GeneID:109110344	Gene	LOC109110344	protein_coding	XP_018978947.1	XM_019123402.1	adprh ADP-ribosylarginine hydrolase
NC_031709.1	23412012	23412096	-17.1	0.034254	0.0356721
NC_031729.1	18875116	18875667	-17.1	0.00223315	0.00831245
NC_031736.1	8019293	8019520	-17.1	0.00216001	0.00830243
NC_031738.1	7622798	7622842	-17.1	0.00116336	0.00716631
NW_017539929.1	1849	1962	-17.1	0.0101936	0.0160544
NW_017543570.1	15262	15373	-17.1	0.0232712	0.0264392
NW_017541169.1	80897	81076	-17.2	0.000121348	0.00431569	gene	GeneID:109076079	Gene	LOC109076079	protein_coding	XP_018947436.1	XM_019091891.1	adhesion G-protein coupled receptor G1-like
NC_031724.1	4031859	4031877	-17.2	0.017052	0.0216761	gene	GeneID:109102710	Gene	LOC109102710	pseudogene			ral GTPase-activating protein subunit alpha-2-like
NC_031705.1	300012	300144	-17.2	0.00136086	0.00748583
NC_031730.1	5373165	5373280	-17.2	0.0059269	0.0122659
NW_017537814.1	238906	239497	-17.2	0.00722941	0.0136389
NW_017541356.1	347944	348014	-17.2	0.000635884	0.00600894
NW_017542319.1	77492	77826	-17.2	0.00118746	0.00719798
NW_017542665.1	61342	61404	-17.2	0.00205834	0.00813319
NW_017543385.1	327685	327776	-17.2	0.00507946	0.0114256
NW_017545451.1	118617	118972	-17.2	0.000554863	0.00577042
NW_017539685.1	91942	92116	-17.3	0.0237624	0.0267758	gene	GeneID:109071078	Gene	LOC109071078	protein_coding	XP_018943097.1	XM_019087552.1	inactive dipeptidyl peptidase 10-like
NW_017541220.1	74071	74162	-17.3	0.00122144	0.00732042	gene	GeneID:109076318	Gene	LOC109076318	protein_coding	XP_018947592.1	XM_019092047.1	protein NLRC3-like
NC_031702.1	18018630	18018806	-17.3	0.00850607	0.0147494
NW_017537992.1	44120	44691	-17.4	0.00406591	0.0105976	gene	GeneID:109057051	Gene	LOC109057051	protein_coding	XP_018929788.1	XM_019074243.1	cpne1 copine I
NW_017538244.1	184118	184225	-17.4	0.00401717	0.0105483	gene	GeneID:109063921	Gene	LOC109063921	protein_coding	XP_018936477.1	XM_019080932.1	schip1 schwannomin interacting protein 1
NW_017538252.1	42847	42998	-17.4	0.00138913	0.00749273	gene	GeneID:109064217	Gene	sptbn1	protein_coding	XP_018936756.1	XM_019081211.1	spectrin beta chain, non-erythrocytic 1
NC_031705.1	6122644	6122929	-17.4	0.0237461	0.0267743
NC_031725.1	12738616	12738846	-17.4	0.00121392	0.00729988
NC_031701.1	687761	687809	-17.5	0.00889834	0.0151357
NC_031708.1	9183147	9183220	-17.5	0.00279446	0.00894429
NC_031721.1	6665603	6665683	-17.5	0.0227657	0.0261074
NC_031723.1	15025600	15025697	-17.5	0.0108322	0.0166349
NW_017537826.1	607725	608121	-17.5	0.000614402	0.00597286
NW_017541482.1	2358	2483	-17.5	0.000437076	0.00561074
NW_017539553.1	18513	18732	-17.6	0.0165994	0.0213745	exon	GeneID:109070692	mRNA	dsel	protein_coding	XP_018942770.1	XM_019087225.1	dermatan sulfate epimerase-like
NW_017539553.1	18513	18732	-17.6	0.0165994	0.0213745	gene	GeneID:109070692	Gene	dsel	protein_coding	XP_018942770.1	XM_019087225.1	dermatan sulfate epimerase-like
NW_017539553.1	18513	18732	-17.6	0.0165994	0.0213745	CDS	GeneID:109070692	CDS	dsel	protein_coding	XP_018942770.1	XM_019087225.1	dermatan-sulfate epimerase-like protein
NC_031739.1	886003	886084	-17.6	0.0297612	0.0316014	gene	GeneID:109046834	Gene	LOC109046834	protein_coding	XP_018920170.1	XM_019064625.1	Kv channel-interacting protein 2-like
NW_017537840.1	637284	637674	-17.6	0.000864129	0.00666598	gene	GeneID:109053370	Gene	LOC109053370	protein_coding	XP_018926315.1	XM_019070770.1	stmn4 stathmin-like 4
NC_031735.1	15210427	15210534	-17.6	0.0121032	0.0176481	gene	GeneID:109112863	Gene	LOC109112863	protein_coding	XP_018981295.1	XM_019125750.1	fibroblast growth factor receptor 1-A-like
NC_031724.1	6515522	6515637	-17.6	0.00270018	0.00888002
NC_031736.1	9627582	9627651	-17.6	0.0146244	0.0196829
NW_017538253.1	111475	111826	-17.6	0.000817044	0.00649153
NW_017537840.1	635440	635697	-17.7	0.00973281	0.0157065	gene	GeneID:109053370	Gene	LOC109053370	protein_coding	XP_018926315.1	XM_019070770.1	stmn4 stathmin-like 4
NW_017543694.1	87767	87940	-17.7	0.00268535	0.00888002	gene	GeneID:109085543	Gene	LOC109085543	protein_coding	XP_018955626.1	XM_019100081.1	transmembrane protein 255B-like
NC_031729.1	11099841	11099894	-17.7	0.0122304	0.0178084	gene	GeneID:109107572	Gene	LOC109107572	pseudogene			CUB and sushi domain-containing protein 1-like
NC_031702.1	6047360	6047446	-17.7	0.00255308	0.00882845
NC_031711.1	8508468	8508583	-17.7	0.000902506	0.00666598
NW_017538582.1	188476	188533	-17.7	0.0222286	0.0257127
NW_017541237.1	245420	245583	-17.7	0.00199804	0.00806451
NW_017542136.1	43214	43366	-17.7	0.0024365	0.00854931
NW_017543143.1	26285	26422	-17.7	0.00449433	0.0110528
NW_017545323.1	927283	927489	-17.7	0.0170103	0.0216384
NW_017545608.1	27385	27429	-17.7	0.0067615	0.0131273
NC_031697.1	3893776	3894059	-17.8	0.00223433	0.00831245	gene	GeneID:109046575	Gene	LOC109046575	protein_coding	XP_018919905.1	XM_019064360.1	tyrosine-protein kinase JAK1-like
NW_017538016.1	455300	455414	-17.8	0.0122702	0.0178313	gene	GeneID:109057559	Gene	LOC109057559	protein_coding	XP_018930331.1	XM_019074786.1	26S protease regulatory subunit 10B-like
NW_017538016.1	455300	455414	-17.8	0.0122702	0.0178313	gene	GeneID:109057593	Gene	LOC109057593	lncRNA		XR_002012291.1	uncharacterized LOC109057593
NC_031728.1	873775	873872	-17.8	0.00151961	0.00751715
NC_031732.1	4222646	4223038	-17.8	0.000698926	0.00616209
NC_031731.1	1055763	1056404	-17.9	0.000980999	0.00677457	gene	GeneID:109108693	Gene	LOC109108693	lncRNA		XR_002020945.1	uncharacterized LOC109108693
NC_031701.1	5024883	5025046	-17.9	0.0115887	0.0171763
NC_031706.1	22077910	22078181	-17.9	0.00751667	0.0139847
NW_017537854.1	247435	247611	-17.9	0.00975544	0.0157225
NW_017540376.1	181320	181442	-17.9	0.00521769	0.0116053
NC_031739.1	882239	882527	-18	0.00720025	0.0136389	gene	GeneID:109046834	Gene	LOC109046834	protein_coding	XP_018920170.1	XM_019064625.1	Kv channel-interacting protein 2-like
NW_017537965.1	155449	155920	-18	0.00619555	0.0124749	gene	GeneID:109056440	Gene	LOC109056440	protein_coding	XP_018929185.1	XM_019073640.1	ADAMTS-like protein 3
NC_031736.1	20251201	20251348	-18	0.000102008	0.00423687	gene	GeneID:109113684	Gene	rnf111	protein_coding	XP_018982047.1	XM_019126502.1	E3 ubiquitin-protein ligase Arkadia isoform X3
NC_031707.1	2040159	2040229	-18	0.00724144	0.0136389
NW_017537862.1	159722	159773	-18	0.00683751	0.0132195
NW_017538265.1	850638	850781	-18	0.00837866	0.0146701
NW_017541204.1	78923	79387	-18	0.000356882	0.00561074
NW_017537820.1	955648	955784	-18.1	0.00756549	0.0139875	gene	GeneID:109052905	Gene	LOC109052905	lncRNA		XR_002011608.1	uncharacterized LOC109052905
NW_017538111.1	495322	495449	-18.1	0.00407052	0.0105976	exon	GeneID:109059929	mRNA	LOC109059929	protein_coding	XP_018932644.1	XM_019077099.1	alpha-2,8-sialyltransferase 8F-like
NW_017538111.1	495322	495449	-18.1	0.00407052	0.0105976	gene	GeneID:109059929	Gene	LOC109059929	protein_coding	XP_018932644.1	XM_019077099.1	alpha-2,8-sialyltransferase 8F-like
NW_017538111.1	495322	495449	-18.1	0.00407052	0.0105976	CDS	GeneID:109059929	CDS	LOC109059929	protein_coding	XP_018932644.1	XM_019077099.1	alpha-2,8-sialyltransferase 8F-like
NC_031735.1	13994702	13994801	-18.1	0.0200785	0.0240512	gene	GeneID:109112832	Gene	LOC109112832	protein_coding	XP_018981268.1	XM_019125723.1	DNA polymerase zeta catalytic subunit-like
NC_031710.1	626465	626633	-18.1	0.0129651	0.0183921
NW_017542593.1	118155	118272	-18.1	0.021207	0.0250005
NC_031704.1	6280750	6280861	-18.2	0.00644492	0.0128181	gene	GeneID:109070939	Gene	LOC109070939	protein_coding	XP_018942990.1	XM_019087445.1	RNA polymerase II elongation factor ELL2-like
NW_017540100.1	62341	62397	-18.2	3.57468e-05	0.00255375	gene	GeneID:109072740	Gene	LOC109072740	lncRNA		XR_002014742.1	uncharacterized LOC109072740
NC_031705.1	22013747	22013880	-18.2	0.0389703	0.039772	gene	GeneID:109088521	Gene	LOC109088521	protein_coding	XP_018958227.1	XM_019102682.1	leucine zipper protein 1-like
NC_031705.1	22013747	22013880	-18.2	0.0389703	0.039772	exon	GeneID:109088554	mRNA	LOC109088554	protein_coding	XP_018958275.1	XM_019102730.1	homeobox protein MSX-2-like
NC_031705.1	22013747	22013880	-18.2	0.0389703	0.039772	gene	GeneID:109088554	Gene	LOC109088554	protein_coding	XP_018958275.1	XM_019102730.1	homeobox protein MSX-2-like
NW_017537818.1	1487358	1487725	-18.2	0.000359276	0.00561074
NW_017538456.1	3168	3600	-18.2	0.000539217	0.00573239
NW_017537831.1	1213035	1213282	-18.3	0.00183866	0.00793378	gene	GeneID:109053229	Gene	LOC109053229	pseudogene			sialic acid-binding Ig-like lectin 14
NW_017538235.1	384145	384451	-18.3	0.036217	0.0373031	gene	GeneID:109063553	Gene	LOC109063553	pseudogene			unconventional myosin-IXb-like
NW_017539514.1	16291	16360	-18.3	0.00592135	0.0122659	gene	GeneID:109070585	Gene	LOC109070585	protein_coding	XP_018942672.1	XM_019087127.1	charged multivesicular body protein 1a
NW_017541237.1	560582	560838	-18.3	0.0196121	0.0237312	gene	GeneID:109076373	Gene	LOC109076373	lncRNA		XR_002015381.1	uncharacterized LOC109076373
NW_017541237.1	560582	560838	-18.3	0.0196121	0.0237312	exon	GeneID:109076373	ncRNA	LOC109076373	lncRNA		XR_002015381.1	uncharacterized LOC109076373, transcript variant X5
NC_031700.1	9238503	9238785	-18.3	0.00224969	0.00831245	gene	GeneID:109108950	Gene	piezo2	protein_coding	XP_018977618.1	XM_019122073.1	piezo-type mechanosensitive ion channel component 2
NC_031708.1	2155277	2155508	-18.3	0.0182573	0.0226177
NW_017537818.1	1174207	1174307	-18.3	0.00244643	0.00856731
NW_017537974.1	773550	773626	-18.3	0.0124955	0.0179866
NW_017541732.1	59552	59605	-18.3	0.0311049	0.0327555
NC_031719.1	710680	710737	-18.4	0.0191115	0.0233398	gene	GeneID:109099349	Gene	LOC109099349	protein_coding	XP_018968404.1	XM_019112859.1	tead3a TEA domain family member 3 a
NC_031699.1	5017950	5018019	-18.4	0.00219238	0.00830243
NC_031709.1	18381565	18381776	-18.4	0.00670497	0.0130887
NC_031717.1	2720426	2720531	-18.4	0.0223449	0.0257804
NC_031735.1	11427709	11427766	-18.4	0.00185642	0.00793378
NW_017537884.1	555838	555955	-18.4	0.00360897	0.0100872
NW_017539101.1	158467	158959	-18.4	0.0056253	0.0120177
NW_017537872.1	384635	384942	-18.5	0.00106047	0.00698894	gene	GeneID:109054246	Gene	LOC109054246	protein_coding	XP_018927076.1	XM_019071531.1	kif5aa kinesin family member 5A, a
NW_017539876.1	752168	752323	-18.5	0.0459456	0.0461534	gene	GeneID:109071661	Gene	LOC109071661	protein_coding	XP_018943632.1	XM_019088087.1	ganc glucosidase, alpha; neutral C
NW_017539876.1	752168	752323	-18.5	0.0459456	0.0461534	gene	GeneID:109071682	Gene	LOC109071682	lncRNA		XR_002014590.1	uncharacterized LOC109071682
NW_017538251.1	325112	325314	-18.5	0.018607	0.0228556
NW_017539982.1	39988	40403	-18.5	0.00412013	0.0106639
NW_017540476.1	4544	4666	-18.5	0.000903229	0.00666598
NW_017537800.1	235430	235587	-18.6	0.0133606	0.0187354	gene	GeneID:109052353	Gene	LOC109052353	protein_coding	XP_018925344.1	XM_019069799.1	leucine zipper transcription factor-like protein 1
NW_017537844.1	953222	953417	-18.6	0.00920519	0.0154661
NW_017538164.1	359088	359148	-18.6	0.00471085	0.0111883
NW_017539646.1	168045	168408	-18.6	0.000332952	0.00555749
NW_017540042.1	2715	2904	-18.6	0.00893028	0.0151467
NW_017542674.1	32205	32577	-18.7	0.00959062	0.0156571	gene	GeneID:109082021	Gene	LOC109082021	protein_coding	XP_018952500.1	XM_019096955.1	uncharacterized LOC109082021
NC_031714.1	21844455	21844796	-18.7	0.00118892	0.00719798	gene	GeneID:109097022	Gene	LOC109097022	protein_coding	XP_018966264.1	XM_019110719.1	brain protein I3-like
NC_031714.1	21844455	21844796	-18.7	0.00118892	0.00719798	gene	GeneID:109097027	Gene	LOC109097027	lncRNA		XR_002019045.1	uncharacterized LOC109097027
NC_031700.1	4378294	4378334	-18.7	0.000240225	0.00472987	gene	GeneID:109112521	Gene	LOC109112521	lncRNA		XR_002021603.1	uncharacterized LOC109112521
NC_031697.1	9216897	9217184	-18.7	0.00441599	0.0109697
NW_017537783.1	43486	43510	-18.7	0.012422	0.0179641
NW_017540788.1	55800	55920	-18.7	0.000892973	0.00666598
NW_017542578.1	1064	1225	-18.7	0.00113195	0.00716631
NC_031732.1	17356412	17356463	-18.8	0.0250164	0.0277338	gene	GeneID:109110247	Gene	LOC109110247	lncRNA		XR_002021220.1	uncharacterized LOC109110247
NC_031730.1	6877440	6877518	-18.8	0.0271485	0.0293684
NC_031736.1	14768331	14768633	-18.8	0.000116951	0.00431569
NW_017537962.1	312119	312449	-18.8	0.000157988	0.0046828
NW_017538369.1	67318	67359	-18.8	0.0303857	0.0321688
NW_017540685.1	73959	74087	-18.9	0.0248892	0.0276675	gene	GeneID:109074603	Gene	LOC109074603	lncRNA		XR_002015069.1	uncharacterized LOC109074603
NC_031731.1	1050137	1051037	-18.9	0.0147931	0.0198501	gene	GeneID:109108693	Gene	LOC109108693	lncRNA		XR_002020945.1	uncharacterized LOC109108693
NC_031707.1	5408184	5408888	-18.9	0.0017415	0.00791429
NC_031723.1	6257697	6257968	-18.9	1.00495e-05	0.00170112
NC_031730.1	18311600	18311737	-18.9	0.0459467	0.0461534
NC_031733.1	4849486	4849606	-18.9	0.0266066	0.0289929
NW_017545335.1	22611	22713	-18.9	0.0113264	0.0169977
NW_017545573.1	349593	349728	-18.9	0.00278015	0.00893048
NC_031701.1	20377015	20377064	-19	0.00850247	0.0147494	gene	GeneID:109046711	Gene	LOC109046711	protein_coding	XP_018920043.1	XM_019064498.1	potassium voltage-gated channel protein Shaker-like
NC_031719.1	8619190	8619266	-19	0.0148157	0.0198563	gene	GeneID:109099532	Gene	LOC109099532	protein_coding	XP_018968590.1	XM_019113045.1	carbonic anhydrase-related protein 10
NC_031733.1	10188447	10188645	-19	0.00601074	0.0122768	gene	GeneID:109111087	Gene	LOC109111087	lncRNA		XR_002021337.1	uncharacterized LOC109111087
NC_031699.1	10973420	10973606	-19	0.0017876	0.00793378
NC_031727.1	13261236	13261371	-19	0.00035545	0.00561074
NC_031736.1	18863251	18863445	-19	0.00551613	0.0118744
NW_017539936.1	823139	823306	-19	0.0361655	0.0372716
NW_017542644.1	46693	46899	-19	0.000229355	0.00472987
NC_031739.1	890759	890986	-19.1	0.00781963	0.0142544	gene	GeneID:109046834	Gene	LOC109046834	protein_coding	XP_018920170.1	XM_019064625.1	Kv channel-interacting protein 2-like
NW_017538041.1	603741	603903	-19.1	0.00657481	0.012999	gene	GeneID:109058274	Gene	LOC109058274	pseudogene			FRAS1-related extracellular matrix protein 2-like
NW_017538193.1	1983396	1983638	-19.1	0.0115337	0.0171455
NW_017543356.1	1527413	1527536	-19.1	0.0331497	0.0346661
NC_031743.1	11992715	11992973	-19.2	0.000726221	0.00626584	gene	GeneID:109049425	Gene	LOC109049425	protein_coding	XP_018922668.1	XM_019067123.1	phospholipid phosphatase-related protein type 5-like
NW_017537846.1	590760	590984	-19.2	0.00045752	0.00566764	gene	GeneID:109053652	Gene	LOC109053652	protein_coding	XP_018926529.1	XM_019070984.1	myotonin-protein kinase-like
NW_017539088.1	552504	552606	-19.2	0.00986562	0.0157603	gene	GeneID:109069057	Gene	LOC109069057	protein_coding	XP_018941299.1	XM_019085754.1	uncharacterized protein C14orf93 homolog
NW_017542564.1	60782	60884	-19.2	0.0228449	0.026132	gene	GeneID:109081629	Gene	LOC109081629	protein_coding	XP_018952150.1	XM_019096605.1	sterol regulatory element-binding protein cleavage-activating protein-like
NC_031738.1	9343931	9344061	-19.2	0.00301323	0.00927909
NW_017537772.1	194279	194299	-19.2	0.00720489	0.0136389
NW_017538014.1	85971	86055	-19.2	0.0343138	0.0357135
NW_017538281.1	2883360	2883552	-19.2	0.0110245	0.0167961
NW_017540320.1	280550	280611	-19.2	0.0131935	0.0185979
NW_017541880.1	23479	24084	-19.2	0.00371061	0.010161
NC_031743.1	1196142	1196311	-19.3	0.0413473	0.0419581	gene	GeneID:109048914	Gene	LOC109048914	protein_coding	XP_018922114.1	XM_019066569.1	forkhead box protein P1-B
NC_031744.1	3535611	3535930	-19.3	0.000277828	0.00497571	gene	GeneID:109049641	Gene	LOC109049641	protein_coding	XP_018922850.1	XM_019067305.1	wwox WW domain containing oxidoreductase
NW_017537902.1	1034212	1034401	-19.3	0.00215307	0.00830243	gene	GeneID:109054978	Gene	LOC109054978	protein_coding	XP_018927755.1	XM_019072210.1	ubiquitin-conjugating enzyme E2 A-like
NC_031710.1	7606672	7606782	-19.3	0.0205786	0.0245023
NC_031731.1	4200178	4200273	-19.3	0.00855719	0.0148092
NW_017537962.1	216380	216441	-19.3	0.00338258	0.00979257
NW_017538258.1	725468	725729	-19.3	0.0148199	0.0198563
NW_017543553.1	84183	84294	-19.3	0.00595312	0.0122721
NC_031739.1	888868	889588	-19.4	6.01881e-06	0.00170112	gene	GeneID:109046834	Gene	LOC109046834	protein_coding	XP_018920170.1	XM_019064625.1	Kv channel-interacting protein 2-like
NC_031714.1	9858071	9858131	-19.4	0.000519301	0.00566764	gene	GeneID:109096312	Gene	LOC109096312	protein_coding	XP_018965489.1	XM_019109944.1	protein sidekick-2-like
NC_031729.1	15271109	15271153	-19.4	0.023634	0.0267232	exon	GeneID:109107171	ncRNA	LOC109107171	lncRNA		XR_002020710.1	uncharacterized LOC109107171
NC_031729.1	15271109	15271153	-19.4	0.023634	0.0267232	gene	GeneID:109107171	Gene	LOC109107171	lncRNA		XR_002020710.1	uncharacterized LOC109107171
NC_031729.1	15271109	15271153	-19.4	0.023634	0.0267232	gene	GeneID:109107613	Gene	LOC109107613	protein_coding	XP_018976410.1	XM_019120865.1	protein SCAF8-like
NC_031737.1	11614746	11614818	-19.4	0.00130808	0.007464
NC_031745.1	5641351	5641668	-19.4	0.00591819	0.0122659
NW_017538237.1	1272315	1272408	-19.5	0.000881315	0.00666598	gene	GeneID:109063687	Gene	LOC109063687	lncRNA		XR_002013279.1	uncharacterized LOC109063687
NC_031699.1	5792398	5792587	-19.5	0.00929784	0.01551
NC_031702.1	6305524	6305727	-19.5	0.00202742	0.00806451
NC_031718.1	3236	3405	-19.5	0.00507084	0.0114206
NW_017538105.1	144246	144385	-19.5	0.0169551	0.021599
NW_017538285.1	2190017	2190069	-19.5	0.01369	0.0189538
NW_017541365.1	56345	56660	-19.5	0.0187337	0.0229639
NW_017541441.1	32990	33050	-19.5	0.0109274	0.0167007
NW_017541861.1	258127	258273	-19.6	0.00716496	0.0136291	gene	GeneID:109078918	Gene	kiaa0101	protein_coding	XP_018949632.1	XM_019094087.1	PCNA clamp associated factor
NW_017537802.1	107141	107188	-19.6	0.0249044	0.0276675	gene	GeneID:109052413	Gene	LOC109052413	pseudogene			rap guanine nucleotide exchange factor 6-like
NC_031729.1	92407	92505	-19.6	0.00219415	0.00830243	gene	GeneID:109107412	Gene	LOC109107412	protein_coding	XP_018976237.1	XM_019120692.1	dync1h1 dynein, cytoplasmic 1, heavy chain 1
NC_031732.1	16191428	16191685	-19.6	3.07435e-05	0.00249582	gene	GeneID:109110629	Gene	LOC109110629	protein_coding	XP_018979178.1	XM_019123633.1	galactosylgalactosylxylosylprotein 3-beta-glucuronosyltransferase 1
NC_031734.1	18391426	18391570	-19.6	0.00148566	0.00751715	gene	GeneID:109111811	Gene	LOC109111811	protein_coding	XP_018980346.1	XM_019124801.1	cytoplasmic dynein 1 light intermediate chain 1-like
NC_031734.1	18391426	18391570	-19.6	0.00148566	0.00751715	gene	GeneID:109111821	Gene	LOC109111821	lncRNA		XR_002021475.1	uncharacterized LOC109111821
NC_031734.1	18391426	18391570	-19.6	0.00148566	0.00751715	exon	GeneID:109111821	ncRNA	LOC109111821	lncRNA		XR_002021474.1	uncharacterized LOC109111821, transcript variant X1
NC_031702.1	13032204	13032460	-19.6	0.000500517	0.00566764
NC_031728.1	1897156	1897222	-19.6	0.000562681	0.00577541
NC_031728.1	22166505	22166553	-19.6	0.00153205	0.00751715
NC_031731.1	370590	370769	-19.6	0.00422049	0.0107683
NC_031731.1	4862858	4862901	-19.6	0.0128665	0.0183153
NW_017538825.1	105411	106042	-19.6	0.015015	0.0200125
NW_017542457.1	427343	427500	-19.6	0.000482597	0.00566764
NW_017542729.1	283020	283126	-19.6	0.0243651	0.0272999
NW_017545468.1	2420453	2420586	-19.6	0.0126596	0.0181025
NW_017541861.1	262038	262466	-19.7	0.00806162	0.0144414	gene	GeneID:109078917	Gene	LOC109078917	protein_coding	XP_018949631.1	XM_019094086.1	40S ribosomal protein S17
NC_031699.1	15734749	15734930	-19.7	0.000618288	0.00597286	CDS	GeneID:109100956	CDS	LOC109100956	protein_coding	XP_018969938.1	XM_019114393.1	zinc finger BED domain-containing protein 1-like
NC_031699.1	15734749	15734930	-19.7	0.000618288	0.00597286	exon	GeneID:109100956	mRNA	LOC109100956	protein_coding	XP_018969938.1	XM_019114393.1	zinc finger BED domain-containing protein 1-like
NC_031699.1	15734749	15734930	-19.7	0.000618288	0.00597286	gene	GeneID:109100956	Gene	LOC109100956	protein_coding	XP_018969938.1	XM_019114393.1	zinc finger BED domain-containing protein 1-like
NC_031699.1	15734749	15734930	-19.7	0.000618288	0.00597286	gene	GeneID:109105599	Gene	LOC109105599	protein_coding	XP_018974433.1	XM_019118888.1	slc25a42 solute carrier family 25 member 42
NC_031728.1	17805751	17805943	-19.7	0.00967944	0.0157019
NC_031731.1	4378419	4378595	-19.7	0.00868041	0.0149095
NW_017538140.1	71187	71488	-19.7	0.00390216	0.010433
NW_017539277.1	952	1312	-19.7	0.00125403	0.00736886
NW_017540788.1	50153	50309	-19.7	0.00521784	0.0116053
NW_017542510.1	119542	119655	-19.7	0.00540138	0.011743
NC_031727.1	6941686	6941937	-19.8	0.00500365	0.0113994	gene	GeneID:109104735	Gene	LOC109104735	pseudogene			PILR alpha-associated neural protein-like
NC_031697.1	11627421	11627631	-19.8	0.000442953	0.00561074
NC_031744.1	882422	882663	-19.8	0.000251947	0.00483847
NW_017537813.1	390106	390513	-19.8	0.000920694	0.00673057
NW_017538043.1	181192	181325	-19.8	0.0169934	0.0216324
NW_017538205.1	385576	385796	-19.8	0.0254087	0.0280043
NW_017544898.1	144	511	-19.8	0.00461298	0.0111035
NW_017538224.1	24714	24852	-19.9	0.014107	0.0192329	exon	GeneID:109063103	mRNA	LOC109063103	protein_coding	XP_018935725.1	XM_019080180.1	protocadherin gamma-C5-like
NW_017538224.1	24714	24852	-19.9	0.014107	0.0192329	gene	GeneID:109063103	Gene	LOC109063103	protein_coding	XP_018935725.1	XM_019080180.1	protocadherin gamma-C5-like
NW_017538224.1	24714	24852	-19.9	0.014107	0.0192329	CDS	GeneID:109063103	CDS	LOC109063103	protein_coding	XP_018935725.1	XM_019080180.1	protocadherin gamma-C5-like
NC_031732.1	4210951	4211145	-19.9	0.0241736	0.0271194
NC_031739.1	3587357	3587477	-19.9	0.0185804	0.0228386
NW_017539646.1	173590	174353	-19.9	1.1205e-05	0.00170112
NW_017541365.1	58238	58785	-19.9	0.0140861	0.0192329
NW_017537812.1	588731	588876	-20	0.0168609	0.0215384	gene	GeneID:109052615	Gene	LOC109052615	protein_coding	XP_018925570.1	XM_019070025.1	uncharacterized LOC109052615
NW_017537812.1	588731	588876	-20	0.0168609	0.0215384	gene	GeneID:109052616	Gene	LOC109052616	protein_coding	XP_018925579.1	XM_019070034.1	pkib protein kinase (cAMP-dependent, catalytic) inhibitor beta
NC_031712.1	16203745	16203887	-20	0.00835415	0.0146517	gene	GeneID:109094965	Gene	LOC109094965	protein_coding	XP_018964180.1	XM_019108635.1	slc27a2a solute carrier family 27 member 2a
NW_017538036.1	225661	225924	-20	0.0246702	0.0275224
NW_017538195.1	1354783	1354924	-20.1	0.00551832	0.0118744	gene	GeneID:109062243	Gene	LOC109062243	protein_coding	XP_018934877.1	XM_019079332.1	tma7 translation machinery associated 7 homolog
NW_017543753.1	185199	185279	-20.1	0.0263404	0.028773	gene	GeneID:109085814	Gene	LOC109085814	protein_coding	XP_018955853.1	XM_019100308.1	itcha itchy E3 ubiquitin protein ligase a
NW_017543753.1	185199	185279	-20.1	0.0263404	0.028773	gene	GeneID:109085822	Gene	LOC109085822	protein_coding	XP_018955871.1	XM_019100326.1	protein FAM49A-like
NC_031712.1	11624810	11625000	-20.1	0.000896535	0.00666598	exon	GeneID:109094905	mRNA	LOC109094905	protein_coding	XP_018964132.1	XM_019108587.1	bone morphogenetic protein 5-like
NC_031712.1	11624810	11625000	-20.1	0.000896535	0.00666598	gene	GeneID:109094905	Gene	LOC109094905	protein_coding	XP_018964132.1	XM_019108587.1	bone morphogenetic protein 5-like
NC_031702.1	18025453	18025540	-20.1	0.0251052	0.0277979
NC_031732.1	19144573	19144787	-20.1	0.00243457	0.00854931
NW_017538912.1	75507	75545	-20.1	0.0444321	0.0447832
NC_031741.1	1568723	1568911	-20.2	0.00859434	0.0148448	gene	GeneID:109048322	Gene	LOC109048322	pseudogene			neurobeachin-like
NW_017538269.1	379521	379574	-20.2	0.0246876	0.0275231	gene	GeneID:109064870	Gene	LOC109064870	protein_coding	XP_018937443.1	XM_019081898.1	heat shock protein 75 kDa, mitochondrial-like
NC_031703.1	12157217	12157501	-20.2	0.00101198	0.00683948	gene	GeneID:109069421	Gene	LOC109069421	protein_coding	XP_018941603.1	XM_019086058.1	map4k6 mitogen-activated protein kinase kinase kinase kinase 6
NW_017541574.1	791257	791384	-20.2	0.0254171	0.0280043	gene	GeneID:109077463	Gene	LOC109077463	pseudogene			histone demethylase UTY-like
NC_031717.1	2721143	2721209	-20.2	0.029192	0.0311843
NC_031724.1	20145912	20146156	-20.2	0.00232684	0.00842612
NC_031731.1	28306509	28306560	-20.2	0.00402963	0.0105483
NC_031744.1	19531035	19531149	-20.2	0.00219313	0.00830243
NW_017537818.1	1348961	1349093	-20.2	0.00045313	0.00566764
NW_017538256.1	136302	136502	-20.2	0.0228465	0.026132
NW_017539101.1	162581	163109	-20.2	2.42621e-05	0.00216661
NW_017538371.1	103041	103082	-20.3	0.00710314	0.0135827	gene	GeneID:109066833	Gene	LOC109066833	protein_coding	XP_018939394.1	XM_019083849.1	SNW domain-containing protein 1-like
NC_031722.1	7601629	7601774	-20.3	0.00330063	0.00963224	gene	GeneID:109101213	Gene	LOC109101213	protein_coding	XP_018970164.1	XM_019114619.1	phldb3 pleckstrin homology-like domain, family B, member 3
NC_031729.1	16947572	16947878	-20.3	0.011114	0.0168933	gene	GeneID:109107214	Gene	LOC109107214	protein_coding	XP_018976037.1	XM_019120492.1	uncharacterized LOC109107214
NC_031729.1	16947572	16947878	-20.3	0.011114	0.0168933	exon	GeneID:109107214	mRNA	LOC109107214	protein_coding	XP_018976037.1	XM_019120492.1	uncharacterized LOC109107214
NW_017538252.1	45001	45358	-20.3	0.000750873	0.00629605	gene	GeneID:109064217	Gene	sptbn1	protein_coding	XP_018936756.1	XM_019081211.1	spectrin beta chain, non-erythrocytic 1
NC_031720.1	1452325	1452923	-20.3	0.000183018	0.00472987
NC_031727.1	17377901	17378092	-20.3	0.0464097	0.0465923
NW_017537911.1	15055	15120	-20.3	0.0175094	0.0220534
NW_017537956.1	1220587	1220607	-20.3	0.00825945	0.0146198
NW_017538557.1	104008	104086	-20.3	0.0064642	0.0128421
NW_017540788.1	50970	51173	-20.3	0.0184538	0.0227928
NW_017541353.1	203311	203519	-20.3	0.0101315	0.0159848
NC_031743.1	1192482	1192630	-20.4	0.0450012	0.0453056	gene	GeneID:109048914	Gene	LOC109048914	protein_coding	XP_018922114.1	XM_019066569.1	forkhead box protein P1-B
NC_031704.1	4981381	4981626	-20.4	0.0059772	0.0122721
NW_017538167.1	190793	190887	-20.4	0.0121047	0.0176481
NW_017546158.1	10024	10219	-20.4	0.000508436	0.00566764
NC_031724.1	3307362	3307462	-20.5	0.000594183	0.0058974	exon	GeneID:109102702	mRNA	LOC109102702	protein_coding	XP_018971619.1	XM_019116074.1	protein Wnt-8a-like
NC_031724.1	3307362	3307462	-20.5	0.000594183	0.0058974	gene	GeneID:109102702	Gene	LOC109102702	protein_coding	XP_018971619.1	XM_019116074.1	protein Wnt-8a-like
NC_031724.1	3307362	3307462	-20.5	0.000594183	0.0058974	CDS	GeneID:109102702	CDS	LOC109102702	protein_coding	XP_018971619.1	XM_019116074.1	protein Wnt-8a-like
NC_031698.1	18685973	18686167	-20.5	0.00170476	0.00786746
NC_031719.1	17621716	17621874	-20.5	0.00122911	0.00734179
NW_017542496.1	312514	312669	-20.5	0.00854567	0.0148037
NW_017540333.1	396891	397622	-20.6	0.00158044	0.00757335	gene	GeneID:109073475	Gene	LOC109073475	protein_coding	XP_018945138.1	XM_019089593.1	protocadherin gamma-A6-like
NW_017540333.1	396891	397622	-20.6	0.00158044	0.00757335	CDS	GeneID:109073475	CDS	LOC109073475	protein_coding	XP_018945138.1	XM_019089593.1	protocadherin gamma-A6-like
NW_017540333.1	396891	397622	-20.6	0.00158044	0.00757335	exon	GeneID:109073475	mRNA	LOC109073475	protein_coding	XP_018945138.1	XM_019089593.1	protocadherin gamma-A6-like
NC_031704.1	13219780	13219833	-20.6	0.034368	0.0357491	gene	GeneID:109075986	Gene	LOC109075986	protein_coding	XP_018947361.1	XM_019091816.1	THO complex subunit 2-like
NC_031712.1	10945381	10945539	-20.6	0.00161633	0.00762466	gene	GeneID:109095335	Gene	LOC109095335	protein_coding	XP_018964581.1	XM_019109036.1	ints14 integrator complex subunit 14
NC_031702.1	15766745	15767035	-20.6	0.00723442	0.0136389
NC_031703.1	13827490	13827709	-20.6	0.000262778	0.00497571
NC_031725.1	9143670	9143743	-20.6	0.00115163	0.00716631
NW_017540794.1	1379	2498	-20.6	0.000430219	0.00561074
NW_017537840.1	639236	639419	-20.7	0.0232177	0.026412	gene	GeneID:109053370	Gene	LOC109053370	protein_coding	XP_018926315.1	XM_019070770.1	stmn4 stathmin-like 4
NW_017541905.1	12142	12287	-20.7	0.0109312	0.0167007	gene	GeneID:109079067	Gene	LOC109079067	lncRNA		XR_002015890.1	uncharacterized LOC109079067
NC_031699.1	16909453	16909635	-20.7	0.0338307	0.0353114	gene	GeneID:109100999	Gene	LOC109100999	pseudogene			sodium- and chloride-dependent glycine transporter 1-like
NC_031701.1	9083687	9083753	-20.7	0.0275823	0.0297476
NC_031708.1	4526055	4526373	-20.7	2.71197e-05	0.00230647
NC_031730.1	450794	450894	-20.7	0.017286	0.0218956
NW_017537817.1	261238	261329	-20.7	0.00649756	0.0128903
NW_017542936.1	35128	35177	-20.7	0.0341803	0.0356161
NC_031738.1	7470465	7470606	-20.8	0.0102211	0.0160695	gene	GeneID:109045962	Gene	LOC109045962	protein_coding	XP_018919309.1	XM_019063764.1	alpha-2,8-sialyltransferase 8E-like
NC_031738.1	7470465	7470606	-20.8	0.0102211	0.0160695	CDS	GeneID:109045962	CDS	LOC109045962	protein_coding	XP_018919309.1	XM_019063764.1	LOW QUALITY PROTEIN: alpha-2,8-sialyltransferase 8E-like
NC_031738.1	7470465	7470606	-20.8	0.0102211	0.0160695	exon	GeneID:109045962	mRNA	LOC109045962	protein_coding	XP_018919309.1	XM_019063764.1	alpha-2,8-sialyltransferase 8E-like
NC_031739.1	9349210	9349287	-20.8	0.00969108	0.0157019	gene	GeneID:109046964	Gene	LOC109046964	protein_coding	XP_018920271.1	XM_019064726.1	GTPase IMAP family member 4-like
NC_031708.1	12088014	12088109	-20.8	0.00192289	0.00797061
NC_031716.1	1029893	1030040	-20.8	0.00285475	0.00910461
NC_031724.1	20141623	20141691	-20.8	0.0159975	0.0209315
NC_031729.1	12572776	12573088	-20.8	0.0212919	0.0250653
NC_031737.1	10675170	10675227	-20.8	0.000384046	0.00561074
NC_031738.1	383903	384097	-20.8	0.045379	0.0456345
NC_031739.1	4400424	4400442	-20.8	0.0213793	0.0250786
NW_017537932.1	159449	159740	-20.8	0.00439529	0.0109697
NW_017540498.1	138850	138966	-20.8	0.0154459	0.0203891
NW_017537856.1	248344	248385	-20.9	0.00777506	0.0142377	gene	GeneID:109053887	Gene	LOC109053887	protein_coding	XP_018926723.1	XM_019071178.1	eukaryotic translation initiation factor 3 subunit C-like
NC_031732.1	8070426	8070562	-20.9	0.0106258	0.0164309	gene	GeneID:109110527	Gene	LOC109110527	pseudogene			tripartite motif-containing protein 16-like
NC_031723.1	5290416	5290729	-20.9	0.00159012	0.00757335
NC_031724.1	4995117	4995234	-20.9	0.00488828	0.0113152
NC_031727.1	15081100	15081143	-20.9	0.0219933	0.0255575
NC_031738.1	7514429	7514645	-20.9	0.00139283	0.00749273
NW_017538051.1	215037	215416	-20.9	0.00657954	0.012999
NW_017546279.1	5598	5742	-20.9	0.00297948	0.00927065
NW_017543724.1	614475	614557	-21	0.0180369	0.0225354	gene	GeneID:109085656	Gene	LOC109085656	protein_coding	XP_018955721.1	XM_019100176.1	isoleucine--tRNA ligase, cytoplasmic-like
NC_031737.1	10029646	10029907	-21	0.000264955	0.00497571
NC_031738.1	372039	372078	-21	0.0070786	0.0135648
NW_017538009.1	290848	290915	-21	0.000618689	0.00597286
NW_017538099.1	138826	139021	-21	0.00820872	0.0145466
NW_017545335.1	36150	36664	-21	0.00484353	0.0112918
NW_017538042.1	176299	176500	-21.1	0.00265612	0.00888002	exon	GeneID:109058291	mRNA	LOC109058291	protein_coding	XP_018931045.1	XM_019075500.1	uncharacterized LOC109058291, transcript variant X1
NW_017538042.1	176299	176500	-21.1	0.00265612	0.00888002	gene	GeneID:109058291	Gene	LOC109058291	protein_coding	XP_018931045.1	XM_019075500.1	uncharacterized LOC109058291
NW_017538042.1	176299	176500	-21.1	0.00265612	0.00888002	exon	GeneID:109058291	mRNA	LOC109058291	protein_coding	XP_018931045.1	XM_019075501.1	uncharacterized LOC109058291, transcript variant X2
NW_017538042.1	176299	176500	-21.1	0.00265612	0.00888002	CDS	GeneID:109058291	CDS	LOC109058291	protein_coding	XP_018931045.1	XM_019075500.1	uncharacterized protein LOC109058291 isoform X1
NW_017538042.1	176299	176500	-21.1	0.00265612	0.00888002	CDS	GeneID:109058291	CDS	LOC109058291	protein_coding	XP_018931046.1	XM_019075501.1	uncharacterized protein LOC109058291 isoform X2
NW_017539925.1	148490	148643	-21.1	0.0330433	0.0346131	gene	GeneID:109071996	Gene	LOC109071996	pseudogene			mitogen-activated protein kinase kinase kinase MLK4-like
NC_031729.1	9428001	9428060	-21.1	0.014483	0.0196108	gene	GeneID:109107544	Gene	LOC109107544	protein_coding	XP_018976352.1	XM_019120807.1	transmembrane protein 181-like
NC_031729.1	9428001	9428060	-21.1	0.014483	0.0196108	CDS	GeneID:109107544	CDS	LOC109107544	protein_coding	XP_018976352.1	XM_019120807.1	transmembrane protein 181-like
NC_031729.1	9428001	9428060	-21.1	0.014483	0.0196108	exon	GeneID:109107544	mRNA	LOC109107544	protein_coding	XP_018976352.1	XM_019120807.1	transmembrane protein 181-like
NC_031713.1	8727392	8727475	-21.1	0.00246129	0.00860247
NC_031742.1	7757735	7757966	-21.1	0.00723641	0.0136389
NW_017538258.1	123525	123765	-21.1	0.00990425	0.0157603
NW_017545542.1	1630220	1630373	-21.1	0.000670354	0.00610566
NW_017542311.1	87053	87099	-21.2	0.022432	0.0258474	gene	GeneID:109080565	Gene	LOC109080565	pseudogene			ELM2 and SANT domain-containing protein 1-like
NW_017545468.1	2101825	2102009	-21.2	0.00305835	0.00930529	gene	GeneID:109088208	Gene	LOC109088208	protein_coding	XP_018957929.1	XM_019102384.1	constitutive coactivator of PPAR-gamma-like protein 2
NC_031709.1	779823	779960	-21.2	0.00352516	0.0100094	gene	GeneID:109092911	Gene	LOC109092911	protein_coding	XP_018962167.1	XM_019106622.1	RNA-binding protein 4.1
NC_031709.1	779823	779960	-21.2	0.00352516	0.0100094	CDS	GeneID:109092911	CDS	LOC109092911	protein_coding	XP_018962163.1	XM_019106618.1	RNA-binding protein 4.1 isoform X1
NC_031709.1	779823	779960	-21.2	0.00352516	0.0100094	CDS	GeneID:109092911	CDS	LOC109092911	protein_coding	XP_018962164.1	XM_019106619.1	RNA-binding protein 4.1 isoform X1
NC_031709.1	779823	779960	-21.2	0.00352516	0.0100094	CDS	GeneID:109092911	CDS	LOC109092911	protein_coding	XP_018962165.1	XM_019106620.1	RNA-binding protein 4.1 isoform X1
NC_031709.1	779823	779960	-21.2	0.00352516	0.0100094	exon	GeneID:109092911	mRNA	LOC109092911	protein_coding	XP_018962167.1	XM_019106619.1	RNA-binding protein 4.1, transcript variant X2
NC_031709.1	779823	779960	-21.2	0.00352516	0.0100094	exon	GeneID:109092911	mRNA	LOC109092911	protein_coding	XP_018962167.1	XM_019106618.1	RNA-binding protein 4.1, transcript variant X1
NC_031709.1	779823	779960	-21.2	0.00352516	0.0100094	exon	GeneID:109092911	mRNA	LOC109092911	protein_coding	XP_018962167.1	XM_019106620.1	RNA-binding protein 4.1, transcript variant X3
NC_031714.1	8799292	8799386	-21.2	0.00555694	0.0119144	gene	GeneID:109096304	Gene	LOC109096304	protein_coding	XP_018965482.1	XM_019109937.1	immunoglobulin superfamily member 3-like
NC_031714.1	8799651	8799715	-21.2	0.0194702	0.0236547	gene	GeneID:109096304	Gene	LOC109096304	protein_coding	XP_018965482.1	XM_019109937.1	immunoglobulin superfamily member 3-like
NC_031700.1	9238179	9238394	-21.2	0.00590597	0.0122659	gene	GeneID:109108950	Gene	piezo2	protein_coding	XP_018977618.1	XM_019122073.1	piezo-type mechanosensitive ion channel component 2
NC_031730.1	6876045	6876153	-21.2	0.00361548	0.0100872
NC_031738.1	6892915	6893285	-21.2	0.0437705	0.0441413
NW_017538570.1	10998	11238	-21.2	0.0269501	0.0291715
NW_017541640.1	753415	753464	-21.2	0.0254574	0.0280304
NC_031698.1	10342914	10342966	-21.3	0.00371411	0.010161
NC_031709.1	4353057	4353141	-21.3	0.0272436	0.0294535
NW_017543356.1	1160969	1161023	-21.3	0.021976	0.0255575
NW_017546158.1	30463	30838	-21.3	0.000955107	0.00676913
NC_031742.1	2116566	2116692	-21.4	0.00378429	0.0102561	gene	GeneID:109048794	Gene	LOC109048794	protein_coding	XP_018922009.1	XM_019066464.1	catenin alpha-2-like
NC_031722.1	8450563	8450741	-21.4	0.00239657	0.008526	gene	GeneID:109101229	Gene	LOC109101229	protein_coding	XP_018970176.1	XM_019114631.1	slc24a3 solute carrier family 24 member 3
NC_031719.1	9005989	9006044	-21.4	0.0215633	0.0251999
NC_031725.1	11884873	11885086	-21.4	0.0295874	0.031473
NW_017540494.1	135135	135354	-21.4	0.00137897	0.00748583
NW_017541479.1	476024	476087	-21.4	0.00601069	0.0122768
NW_017542610.1	3803	4004	-21.4	0.00450037	0.0110528
NW_017537889.1	275300	275376	-21.5	0.0267735	0.0290684	gene	GeneID:109054651	Gene	LOC109054651	lncRNA		XR_002011888.1	uncharacterized LOC109054651
NW_017537889.1	275300	275376	-21.5	0.0267735	0.0290684	exon	GeneID:109054651	ncRNA	LOC109054651	lncRNA		XR_002011888.1	uncharacterized LOC109054651
NC_031736.1	20604695	20604778	-21.5	0.00451616	0.0110528
NW_017538152.1	170301	170374	-21.5	0.0181042	0.0225376
NW_017538170.1	392987	393562	-21.5	0.000550704	0.00577042
NW_017539573.1	201980	202016	-21.6	0.0185037	0.0228142	gene	GeneID:109070755	Gene	LOC109070755	lncRNA		XR_002014436.1	uncharacterized LOC109070755
NW_017542292.1	401500	401582	-21.6	0.00630168	0.0125612	gene	GeneID:109080527	Gene	LOC109080527	protein_coding	XP_018951124.1	XM_019095579.1	ras/Rap GTPase-activating protein SynGAP-like
NC_031699.1	15782106	15782131	-21.6	0.00799797	0.0144414	gene	GeneID:109100968	Gene	LOC109100968	protein_coding	XP_018969948.1	XM_019114403.1	elongation factor 2-like
NC_031724.1	16179230	16179460	-21.6	0.00183629	0.00793378	exon	GeneID:109102493	misc_RNA	LOC109102493	protein_coding	XP_018971387.1	XR_002019902.1	ras-related protein Rab-33B-like, transcript variant X2
NC_031724.1	16179230	16179460	-21.6	0.00183629	0.00793378	gene	GeneID:109102493	Gene	LOC109102493	protein_coding	XP_018971387.1	XM_019115842.1	ras-related protein Rab-33B-like
NC_031698.1	8127615	8127671	-21.6	0.0246482	0.0275224
NW_017538040.1	1028044	1028078	-21.6	0.00530405	0.0116829
NW_017540005.1	251210	251330	-21.6	0.0212591	0.0250454
NW_017540767.1	96619	96677	-21.6	0.0200001	0.0240157
NW_017542268.1	94638	94836	-21.6	0.0163772	0.0211954
NC_031739.1	909229	909441	-21.7	0.0161677	0.0210463	gene	GeneID:109046424	Gene	arhgap19	protein_coding	XP_018919714.1	XM_019064169.1	rho GTPase-activating protein 19
NC_031707.1	18971626	18972016	-21.7	0.00020409	0.00472987	gene	GeneID:109091286	Gene	LOC109091286	protein_coding	XP_018960593.1	XM_019105048.1	ldlrb low density lipoprotein receptor b
NC_031732.1	17530760	17530917	-21.7	0.00188884	0.00793378
NC_031741.1	13097907	13097953	-21.7	0.00104569	0.00694274
NC_031742.1	2175394	2175570	-21.7	0.0133644	0.0187354
NW_017538144.1	275784	275880	-21.7	0.00766428	0.0140977
NW_017538291.1	100179	100303	-21.7	0.00450856	0.0110528
NW_017541115.1	254283	254468	-21.7	0.0106046	0.0164123
NC_031719.1	1244515	1244714	-21.8	0.0143672	0.0194835
NC_031724.1	20146313	20146484	-21.8	0.0198092	0.0239048
NW_017537884.1	583176	583259	-21.8	0.0215348	0.0251999
NW_017543410.1	123431	123474	-21.8	0.00139713	0.00749334
NC_031702.1	9046481	9046520	-21.9	0.0220571	0.0255787
NW_017538218.1	269412	269602	-21.9	0.00127075	0.00736963
NW_017542510.1	115555	115644	-21.9	0.00595783	0.0122721
NW_017542567.1	24646	24688	-21.9	0.0450536	0.0453328
NW_017543467.1	157091	157292	-21.9	0.0383248	0.0392478
NC_031739.1	885063	885709	-22	0.00272611	0.00888002	gene	GeneID:109046834	Gene	LOC109046834	protein_coding	XP_018920170.1	XM_019064625.1	Kv channel-interacting protein 2-like
NC_031704.1	6902632	6902870	-22	0.00241649	0.00852935	gene	GeneID:109074206	Gene	LOC109074206	protein_coding	XP_018945802.1	XM_019090257.1	si:dkey-79d12.4 uncharacterized LOC109074206
NW_017543754.1	26208	26312	-22	0.00224161	0.00831245	exon	GeneID:109085831	ncRNA	LOC109085831	lncRNA		XR_002017012.1	uncharacterized LOC109085831, transcript variant X2
NW_017543754.1	26208	26312	-22	0.00224161	0.00831245	exon	GeneID:109085831	ncRNA	LOC109085831	lncRNA		XR_002017011.1	uncharacterized LOC109085831, transcript variant X1
NW_017543754.1	26208	26312	-22	0.00224161	0.00831245	gene	GeneID:109085831	Gene	LOC109085831	lncRNA		XR_002017012.1	uncharacterized LOC109085831
NW_017537844.1	916996	917119	-22	0.00062644	0.005983
NW_017544809.1	17151	17246	-22	0.00400652	0.0105483
NC_031741.1	8168696	8168889	-22.1	0.0048322	0.0112918	gene	GeneID:109048397	Gene	LOC109048397	protein_coding	XP_018921626.1	XM_019066081.1	piwil2 piwi-like RNA-mediated gene silencing 2
NW_017537889.1	288960	289109	-22.1	0.0130521	0.0184423	gene	GeneID:109054661	Gene	LOC109054661	protein_coding	XP_018927445.1	XM_019071900.1	membrane-spanning 4-domains subfamily A member 4A-like
NW_017538174.1	98454	98566	-22.1	0.00598489	0.0122721	gene	GeneID:109061430	Gene	LOC109061430	protein_coding	XP_018934081.1	XM_019078536.1	sprouty-related, EVH1 domain-containing protein 2-like
NW_017543356.1	1762370	1762465	-22.1	0.0496071	0.0496905	gene	GeneID:109084328	Gene	LOC109084328	protein_coding	XP_018954557.1	XM_019099012.1	lysophosphatidic acid receptor 2-like
NC_031742.1	132865	133100	-22.1	0.0192598	0.023468
NW_017540096.1	69296	69412	-22.1	0.0168972	0.0215406
NW_017541417.1	253402	253456	-22.1	0.00074397	0.00629605
NW_017542171.1	214369	214397	-22.2	0.00466555	0.0111486	gene	GeneID:109080058	Gene	LOC109080058	lncRNA		XR_002016052.1	uncharacterized LOC109080058
NC_031709.1	23412158	23412303	-22.2	0.0307165	0.0324038
NC_031724.1	11326546	11326569	-22.2	0.00659786	0.0130064
NC_031746.1	2782532	2782571	-22.2	0.00250447	0.00868764
NW_017538244.1	602517	602572	-22.2	0.0137376	0.0189755
NW_017538285.1	2278662	2278718	-22.2	0.0132627	0.0186646
NW_017538303.1	389479	389578	-22.2	0.00415787	0.0106658
NC_031746.1	2880689	2880892	-22.3	0.00473795	0.0112191	gene	GeneID:109051203	Gene	LOC109051203	protein_coding	XP_018924311.1	XM_019068766.1	shaker-related potassium channel tsha2-like
NC_031746.1	2880689	2880892	-22.3	0.00473795	0.0112191	CDS	GeneID:109051203	CDS	LOC109051203	protein_coding	XP_018924311.1	XM_019068766.1	shaker-related potassium channel tsha2-like
NC_031746.1	2880689	2880892	-22.3	0.00473795	0.0112191	exon	GeneID:109051203	mRNA	LOC109051203	protein_coding	XP_018924311.1	XM_019068766.1	shaker-related potassium channel tsha2-like
NC_031746.1	2880689	2880892	-22.3	0.00473795	0.0112191	gene	GeneID:109051242	Gene	LOC109051242	pseudogene			p53-induced death domain-containing protein 1-like
NC_031725.1	12125459	12125703	-22.3	0.00219371	0.00830243
NC_031727.1	7207759	7207855	-22.3	0.0125938	0.0180518
NC_031708.1	27230	27336	-22.4	0.0245963	0.02749	gene	GeneID:109092101	Gene	LOC109092101	protein_coding	XP_018961365.1	XM_019105820.1	fam83fb family with sequence similarity 83 member Fb
NC_031708.1	27230	27336	-22.4	0.0245963	0.02749	CDS	GeneID:109092101	CDS	LOC109092101	protein_coding	XP_018961365.1	XM_019105820.1	LOW QUALITY PROTEIN: protein FAM83F-like
NC_031708.1	27230	27336	-22.4	0.0245963	0.02749	exon	GeneID:109092101	mRNA	LOC109092101	protein_coding	XP_018961365.1	XM_019105820.1	protein FAM83F-like
NC_031716.1	2163967	2164138	-22.4	0.00259055	0.00887787	gene	GeneID:109097772	Gene	LOC109097772	protein_coding	XP_018966933.1	XM_019111388.1	SH3 domain-binding glutamic acid-rich-like protein
NC_031739.1	171743	171847	-22.4	0.00501912	0.0113994
NC_031740.1	2950286	2951134	-22.4	0.0215737	0.0251999
NW_017538345.1	63908	64013	-22.4	0.0220985	0.0255787
NW_017540430.1	471429	471537	-22.4	0.0248636	0.0276675
NW_017540788.1	56241	56326	-22.4	0.00296169	0.0092637
NW_017546860.1	3348	3414	-22.4	0.041554	0.042144
NW_017545468.1	1115311	1115456	-22.5	0.0146571	0.0197001	gene	GeneID:109088198	Gene	LOC109088198	pseudogene			1-phosphatidylinositol 4,5-bisphosphate phosphodiesterase beta-3-like
NC_031714.1	9537908	9537961	-22.5	0.0428906	0.0433763	gene	GeneID:109096310	Gene	LOC109096310	protein_coding	XP_018965488.1	XM_019109943.1	band 4.1-like protein 5
NC_031700.1	613904	614075	-22.5	0.00892971	0.0151467	gene	GeneID:109109305	Gene	LOC109109305	protein_coding	XP_018977993.1	XM_019122448.1	14-3-3 protein epsilon-like
NC_031745.1	7321757	7322234	-22.5	5.26497e-05	0.00293851
NW_017539101.1	168680	168949	-22.5	0.00146327	0.00751715
NW_017538681.1	88535	88772	-22.6	0.00149041	0.00751715	gene	GeneID:109067855	Gene	LOC109067855	protein_coding	XP_018940275.1	XM_019084730.1	RNA-binding protein with multiple splicing-like
NC_031706.1	19296803	19296976	-22.6	0.00326629	0.00956326
NW_017537807.1	323100	323205	-22.6	0.0350854	0.0363051
NC_031735.1	13871980	13872009	-22.7	0.011193	0.0169557	gene	GeneID:109112830	Gene	LOC109112830	protein_coding	XP_018981266.1	XM_019125721.1	tensin-like
NC_031712.1	19441502	19441576	-22.7	0.000442758	0.00561074
NC_031734.1	14064389	14064611	-22.7	0.00309051	0.00933951
NW_017538286.1	115230	115312	-22.7	0.0145445	0.0196586
NW_017539743.1	2970	3094	-22.7	0.00110195	0.00709061
NW_017545335.1	21675	22058	-22.7	0.00101865	0.00683948
NW_017540928.1	66743	66812	-22.8	0.0272855	0.0294631	gene	GeneID:109075340	Gene	arap1	protein_coding	XP_018946803.1	XM_019091258.1	arf-GAP with Rho-GAP domain, ANK repeat and PH domain-containing protein 1 isoform X2
NW_017537793.1	511193	511265	-22.8	0.003252	0.00954879
NW_017537972.1	401256	401340	-22.8	0.00271265	0.00888002
NW_017541874.1	124595	124735	-22.8	0.0314347	0.0330638
NW_017537840.1	639572	639640	-22.9	0.020975	0.0248088	gene	GeneID:109053370	Gene	LOC109053370	protein_coding	XP_018926315.1	XM_019070770.1	stmn4 stathmin-like 4
NW_017538448.1	169167	169284	-22.9	0.00132096	0.00748583	gene	GeneID:109067111	Gene	LOC109067111	pseudogene			contactin-associated protein-like 2
NW_017541202.1	69602	69726	-22.9	0.003256	0.00954879
NC_031737.1	9400120	9400194	-23	0.00226449	0.00832179	gene	GeneID:109045359	Gene	LOC109045359	protein_coding	XP_018918767.1	XM_019063222.1	transmembrane protein 127-like
NC_031732.1	19580822	19580991	-23	0.00240672	0.008526	gene	GeneID:109110671	Gene	LOC109110671	protein_coding	XP_018979212.1	XM_019123667.1	spondin-1-like
NC_031703.1	13829145	13829257	-23	0.000508634	0.00566764
NC_031705.1	14018211	14018475	-23	0.00224448	0.00831245
NW_017545504.1	86570	86588	-23.1	0.0106854	0.0164802	gene	GeneID:109088576	Gene	LOC109088576	protein_coding	XP_018958289.1	XM_019102744.1	lrrc4bb leucine rich repeat containing 4Bb
NW_017545504.1	86570	86588	-23.1	0.0106854	0.0164802	exon	GeneID:109088576	mRNA	LOC109088576	protein_coding	XP_018958289.1	XM_019102744.1	leucine-rich repeat-containing protein 4B-like, transcript variant X1
NW_017545504.1	86570	86588	-23.1	0.0106854	0.0164802	exon	GeneID:109088576	mRNA	LOC109088576	protein_coding	XP_018958289.1	XM_019102745.1	leucine-rich repeat-containing protein 4B-like, transcript variant X2
NC_031713.1	12316703	12316784	-23.1	0.00930036	0.01551	gene	GeneID:109095781	Gene	LOC109095781	pseudogene			glutaminase kidney isoform, mitochondrial-like
NC_031731.1	18867419	18867531	-23.1	0.00710225	0.0135827	gene	GeneID:109109116	Gene	LOC109109116	protein_coding	XP_018977782.1	XM_019122237.1	spindlin-Z
NC_031697.1	10593597	10593765	-23.1	0.0111465	0.0169283
NC_031705.1	8293467	8293579	-23.1	0.00277552	0.00893048
NC_031731.1	1049929	1050049	-23.1	0.000391846	0.00561074
NW_017538111.1	454649	455220	-23.1	0.00231485	0.00842612
NW_017541202.1	69143	69422	-23.1	0.010531	0.0163694
NC_031705.1	16702280	16702343	-23.2	0.00838641	0.0146701	gene	GeneID:109086572	Gene	LOC109086572	protein_coding	XP_018956446.1	XM_019100901.1	specc1 sperm antigen with calponin homology and coiled-coil domains 1
NC_031705.1	16702280	16702343	-23.2	0.00838641	0.0146701	gene	GeneID:109086629	Gene	zswim7	protein_coding	XP_018956501.1	XM_019100956.1	zinc finger SWIM domain-containing protein 7 isoform X3
NC_031705.1	14248967	14249153	-23.2	0.0345722	0.035878
NW_017541008.1	147371	147505	-23.2	0.00545553	0.0118104
NC_031722.1	8457893	8458386	-23.3	0.0215276	0.0251999
NW_017537951.1	106429	106595	-23.3	0.00794727	0.0143954
NW_017538369.1	18015	19253	-23.3	2.2215e-05	0.00216661
NW_017545335.1	44047	44175	-23.3	0.0021909	0.00830243
NC_031698.1	11573916	11574008	-23.4	0.00885687	0.0150896
NC_031730.1	61324	61515	-23.4	0.000934385	0.00673235
NW_017540722.1	923444	923627	-23.5	0.00665587	0.0130631	gene	GeneID:109074713	Gene	khdrbs3	protein_coding	XP_018946271.1	XM_019090726.1	KH domain containing, RNA binding, signal transduction associated 3
NC_031704.1	6280386	6280562	-23.5	0.000613834	0.00597286	gene	GeneID:109070939	Gene	LOC109070939	protein_coding	XP_018942990.1	XM_019087445.1	RNA polymerase II elongation factor ELL2-like
NC_031706.1	9598492	9598819	-23.5	0.00858035	0.014835
NW_017545777.1	10913	11014	-23.5	0.03545	0.0366399
NW_017540897.1	49550	49584	-23.6	0.0117828	0.0173345
NW_017540987.1	45828	45991	-23.6	0.0124698	0.0179866
NW_017539347.1	20658	20786	-23.7	0.0125123	0.0179866	gene	GeneID:109070045	Gene	LOC109070045	protein_coding	XP_018942190.1	XM_019086645.1	Fc receptor-like protein 5
NC_031708.1	10386176	10386332	-23.7	0.0206668	0.0245582	gene	GeneID:109092394	Gene	LOC109092394	protein_coding	XP_018961723.1	XM_019106178.1	protein RTF2 homolog
NC_031726.1	1712028	1712080	-23.7	0.00549483	0.0118667
NW_017540211.1	8497	8690	-23.7	0.0133042	0.0186802
NW_017541484.1	17896	18068	-23.7	0.0135197	0.0188271
NW_017538224.1	15683	15903	-23.8	0.0178331	0.0223508	gene	GeneID:109063101	Gene	LOC109063101	pseudogene			protocadherin beta-3-like
NC_031727.1	3144985	3145083	-23.8	0.00567159	0.0120355	gene	GeneID:109105234	Gene	ulk4	protein_coding	XP_018974132.1	XM_019118587.1	serine/threonine-protein kinase ULK4
NW_017538099.1	416860	416908	-23.8	0.000700394	0.00616209
NC_031743.1	1642340	1642425	-23.9	0.0039505	0.0105307	gene	GeneID:109048926	Gene	aco2	protein_coding	XP_018922119.1	XM_019066574.1	aconitase 2, mitochondrial
NC_031745.1	6993024	6993193	-23.9	0.0228545	0.026132	gene	GeneID:109050730	Gene	LOC109050730	lncRNA		XR_002011272.1	uncharacterized LOC109050730
NC_031702.1	18021342	18021746	-23.9	0.000288949	0.00504463
NW_017538280.1	215739	215828	-24	0.0349721	0.0362088	gene	GeneID:109065291	Gene	LOC109065291	pseudogene			cyclin-dependent kinase 12-like
NW_017543091.1	25450	26683	-24	0.00308812	0.00933951	gene	GeneID:109083377	Gene	LOC109083377	protein_coding	XP_018953710.1	XM_019098165.1	uncharacterized LOC109083377
NC_031741.1	15290584	15290655	-24.1	0.0203064	0.0242266
NW_017537842.1	93020	93122	-24.1	0.0180656	0.0225354
NW_017540357.1	106655	106722	-24.1	0.000425996	0.00561074
NW_017537980.1	51837	52072	-24.2	0.0111796	0.0169497	gene	GeneID:109056812	Gene	LOC109056812	protein_coding	XP_018929546.1	XM_019074001.1	uncharacterized LOC109056812
NC_031722.1	14705372	14705533	-24.2	0.000206097	0.00472987	gene	GeneID:109101060	Gene	LOC109101060	protein_coding	XP_018970023.1	XM_019114478.1	ndrg3b ndrg family member 3b
NC_031698.1	5036575	5036667	-24.2	0.000278595	0.00497571
NC_031708.1	463359	463493	-24.2	0.000289533	0.00504463
NC_031725.1	1071526	1071618	-24.2	0.0195875	0.0237269
NC_031735.1	4224054	4224114	-24.2	0.0259043	0.0284009
NW_017545030.1	6490	6810	-24.2	0.0121042	0.0176481
NW_017540125.1	142730	142876	-24.3	0.0201669	0.0241408	gene	GeneID:109072838	Gene	LOC109072838	protein_coding	XP_018944582.1	XM_019089037.1	uncharacterized LOC109072838
NC_031709.1	17765737	17765815	-24.3	0.0057841	0.0121645	gene	GeneID:109093334	Gene	tada1	protein_coding	XP_018962604.1	XM_019107059.1	transcriptional adapter 1
NC_031705.1	20204503	20204734	-24.3	0.0244	0.0273219
NC_031706.1	9596593	9596661	-24.3	0.00218848	0.00830243
NW_017539928.1	133195	133326	-24.3	0.0157084	0.0206324
NW_017538212.1	375235	375285	-24.4	0.0219041	0.025519	gene	GeneID:109062700	Gene	LOC109062700	protein_coding	XP_018935315.1	XM_019079770.1	sema4e semaphorin 4e
NW_017541217.1	161758	161906	-24.4	0.000421528	0.00561074	gene	GeneID:109076302	Gene	prpf6	protein_coding	XP_018927629.1	XM_019072084.1	pre-mRNA-processing factor 6-like isoform X2
NC_031726.1	5091813	5091885	-24.4	0.0107253	0.0165133
NW_017542610.1	461	581	-24.4	0.00178297	0.00793378
NW_017537771.1	237459	237683	-24.5	0.00779644	0.0142377	gene	GeneID:109051593	Gene	LOC109051593	protein_coding	XP_018924645.1	XM_019069100.1	dkk1b dickkopf WNT signaling pathway inhibitor 1b
NW_017543209.1	208669	208752	-24.5	0.0259806	0.0284497	gene	GeneID:109083634	Gene	LOC109083634	protein_coding	XP_018953954.1	XM_019098409.1	dipeptidyl aminopeptidase-like protein 6
NW_017543449.1	636286	636364	-24.6	0.0182719	0.0226177	gene	GeneID:109084861	Gene	LOC109084861	lncRNA		XR_002016838.1	uncharacterized LOC109084861
NC_031738.1	13554274	13554344	-24.6	0.02932	0.031263
NW_017538239.1	1765437	1765586	-24.6	0.00900902	0.0152166
NW_017542138.1	48067	48133	-24.6	0.0100323	0.0158986
NC_031701.1	12908099	12908154	-24.7	0.0184807	0.0228103	gene	GeneID:109045796	Gene	LOC109045796	protein_coding	XP_018919154.1	XM_019063609.1	kinesin-like protein kif7
NC_031713.1	652493	652681	-24.7	0.00607566	0.012373	gene	GeneID:109095841	Gene	LOC109095841	protein_coding	XP_018965049.1	XM_019109504.1	serpinb1l3 serpin peptidase inhibitor, clade B (ovalbumin), member 1, like 3
NW_017541574.1	401950	402012	-24.8	0.0145634	0.0196586	gene	GeneID:109077475	Gene	LOC109077475	protein_coding	XP_018948577.1	XM_019093032.1	scrib scribble planar cell polarity protein
NC_031725.1	12749979	12750273	-24.8	0.000186984	0.00472987
NW_017541075.1	41404	41805	-24.8	0.00497545	0.0113925
NW_017537971.1	231557	231618	-24.9	0.0328693	0.0344915	gene	GeneID:109056580	Gene	LOC109056580	protein_coding	XP_018929325.1	XM_019073780.1	tom1l2 target of myb1 like 2 membrane trafficking protein
NC_031704.1	15644916	15645232	-24.9	0.00195822	0.00800318
NC_031725.1	12747025	12747088	-24.9	0.00188098	0.00793378
NW_017541042.1	30327	30471	-24.9	0.0125306	0.0179866
NW_017541112.1	483712	484148	-24.9	0.00147422	0.00751715
NC_031707.1	6323224	6323327	-25	0.00966871	0.0157019	gene	GeneID:109091075	Gene	LOC109091075	pseudogene			uncharacterized LOC109091075
NC_031697.1	240211	240317	-25	0.00478383	0.0112818	exon	GeneID:109103712	mRNA	neurod6	protein_coding	XP_018972629.1	XM_019117084.1	neurogenic differentiation factor 6
NC_031697.1	240211	240317	-25	0.00478383	0.0112818	gene	GeneID:109103712	Gene	neurod6	protein_coding	XP_018972629.1	XM_019117084.1	neurogenic differentiation factor 6
NC_031697.1	240211	240317	-25	0.00478383	0.0112818	CDS	GeneID:109103712	CDS	neurod6	protein_coding	XP_018972629.1	XM_019117084.1	neurogenic differentiation factor 6
NC_031707.1	490245	490309	-25	0.0029532	0.0092637
NC_031723.1	4849848	4849924	-25	0.000467227	0.00566764
NW_017538345.1	66586	66700	-25	0.013425	0.0187607
NW_017541535.1	62661	62750	-25	0.0068272	0.0132195
NW_017538252.1	42288	42522	-25.1	0.000385238	0.00561074	gene	GeneID:109064217	Gene	sptbn1	protein_coding	XP_018936756.1	XM_019081211.1	spectrin beta chain, non-erythrocytic 1
NC_031701.1	20894255	20894311	-25.1	0.00269146	0.00888002
NC_031713.1	8727127	8727353	-25.1	0.0114361	0.0170717
NC_031714.1	2536910	2537373	-25.1	0.00276772	0.00893048
NW_017545502.1	1820438	1820486	-25.1	0.0167336	0.02147
NW_017544565.1	283	697	-25.2	2.19851e-05	0.00216661
NC_031741.1	2403333	2403418	-25.3	0.0320632	0.033705	gene	GeneID:109047946	Gene	LOC109047946	pseudogene			tensin-2-like
NW_017537851.1	201054	201261	-25.3	0.0166925	0.021448	gene	GeneID:109053788	Gene	LOC109053788	protein_coding	XP_018926648.1	XM_019071103.1	trim44 tripartite motif containing 44
NC_031698.1	5605983	5606088	-25.3	0.00977779	0.0157225
NW_017538109.1	155458	155479	-25.3	0.00156	0.00757108
NW_017538224.1	320396	320461	-25.3	0.00980869	0.0157397
NW_017542795.1	31265	31350	-25.3	0.00200199	0.00806451
NC_031713.1	379599	379801	-25.4	0.000791429	0.00647176	gene	GeneID:109095649	Gene	LOC109095649	protein_coding	XP_018964882.1	XM_019109337.1	uncharacterized LOC109095649
NC_031713.1	379599	379801	-25.4	0.000791429	0.00647176	exon	GeneID:109095649	mRNA	LOC109095649	protein_coding	XP_018964882.1	XM_019109337.1	uncharacterized LOC109095649
NC_031713.1	379599	379801	-25.4	0.000791429	0.00647176	CDS	GeneID:109095649	CDS	LOC109095649	protein_coding	XP_018964882.1	XM_019109337.1	uncharacterized protein LOC109095649
NW_017544135.1	1823	1953	-25.4	0.0014626	0.00751715
NC_031697.1	4030307	4030443	-25.5	0.00425824	0.0108407	gene	GeneID:109047210	Gene	LOC109047210	protein_coding	XP_018920556.1	XM_019065011.1	follistatin-related protein 1-like
NC_031713.1	12722373	12722797	-25.5	0.000512129	0.00566764
NC_031745.1	4564301	4564365	-25.5	0.0011115	0.00711518
NW_017537844.1	71917	71993	-25.5	0.0258825	0.0283945
NC_031712.1	10945791	10945901	-25.6	0.00157795	0.00757335	gene	GeneID:109095335	Gene	LOC109095335	protein_coding	XP_018964581.1	XM_019109036.1	ints14 integrator complex subunit 14
NW_017542545.1	40656	40938	-25.6	0.00453646	0.0110836
NW_017543441.1	70807	70887	-25.6	0.0138394	0.0190866
NW_017545546.1	152493	152768	-25.6	0.00361226	0.0100872
NW_017540488.1	85794	85889	-25.7	0.000488245	0.00566764	gene	GeneID:109073937	Gene	LOC109073937	protein_coding	XP_018945552.1	XM_019090007.1	speckle targeted PIP5K1A-regulated poly(A) polymerase-like
NW_017540488.1	85794	85889	-25.7	0.000488245	0.00566764	CDS	GeneID:109073937	CDS	LOC109073937	protein_coding	XP_018945551.1	XM_019090006.1	speckle targeted PIP5K1A-regulated poly(A) polymerase-like isoform X1
NW_017540488.1	85794	85889	-25.7	0.000488245	0.00566764	CDS	GeneID:109073937	CDS	LOC109073937	protein_coding	XP_018945552.1	XM_019090007.1	speckle targeted PIP5K1A-regulated poly(A) polymerase-like isoform X2
NW_017540488.1	85794	85889	-25.7	0.000488245	0.00566764	CDS	GeneID:109073937	CDS	LOC109073937	protein_coding	XP_018945554.1	XM_019090009.1	speckle targeted PIP5K1A-regulated poly(A) polymerase-like isoform X3
NW_017540488.1	85794	85889	-25.7	0.000488245	0.00566764	exon	GeneID:109073937	mRNA	LOC109073937	protein_coding	XP_018945552.1	XM_019090006.1	speckle targeted PIP5K1A-regulated poly(A) polymerase-like, transcript variant X1
NW_017540488.1	85794	85889	-25.7	0.000488245	0.00566764	exon	GeneID:109073937	mRNA	LOC109073937	protein_coding	XP_018945552.1	XM_019090007.1	speckle targeted PIP5K1A-regulated poly(A) polymerase-like, transcript variant X2
NW_017540488.1	85794	85889	-25.7	0.000488245	0.00566764	exon	GeneID:109073937	mRNA	LOC109073937	protein_coding	XP_018945552.1	XM_019090009.1	speckle targeted PIP5K1A-regulated poly(A) polymerase-like, transcript variant X3
NC_031700.1	678550	678875	-25.7	0.00441613	0.0109697	gene	GeneID:109109305	Gene	LOC109109305	protein_coding	XP_018977993.1	XM_019122448.1	14-3-3 protein epsilon-like
NC_031700.1	678550	678875	-25.7	0.00441613	0.0109697	gene	GeneID:109109370	Gene	LOC109109370	protein_coding	XP_018978044.1	XM_019122499.1	matrix metalloproteinase-19-like
NW_017537826.1	608472	608608	-25.7	0.00362004	0.0100872
NW_017538243.1	406836	406977	-25.7	0.00480453	0.0112906
NC_031701.1	17877531	17878149	-25.8	6.53569e-05	0.00329626	gene	GeneID:109052440	Gene	LOC109052440	protein_coding	XP_018925432.1	XM_019069887.1	mitochondrial dicarboxylate carrier-like
NC_031701.1	17877531	17878149	-25.8	6.53569e-05	0.00329626	gene	GeneID:109113043	Gene	LOC109113043	protein_coding	XP_018981435.1	XM_019125890.1	DNA damage-binding protein 1-like
NW_017537934.1	338945	339074	-25.8	0.00257979	0.00887787
NW_017538224.1	25333	25449	-25.9	0.00615882	0.0124738	exon	GeneID:109063103	mRNA	LOC109063103	protein_coding	XP_018935725.1	XM_019080180.1	protocadherin gamma-C5-like
NW_017538224.1	25333	25449	-25.9	0.00615882	0.0124738	gene	GeneID:109063103	Gene	LOC109063103	protein_coding	XP_018935725.1	XM_019080180.1	protocadherin gamma-C5-like
NW_017538224.1	25333	25449	-25.9	0.00615882	0.0124738	CDS	GeneID:109063103	CDS	LOC109063103	protein_coding	XP_018935725.1	XM_019080180.1	protocadherin gamma-C5-like
NC_031732.1	11058704	11058890	-25.9	0.00935384	0.01551
NW_017538730.1	58574	58648	-25.9	0.0126488	0.0181016
NW_017539770.1	280960	281071	-26	0.0223074	0.0257537	gene	GeneID:109071334	Gene	LOC109071334	protein_coding	XP_018943338.1	XM_019087793.1	pih1d2 PIH1 domain containing 2
NW_017539770.1	280960	281071	-26	0.0223074	0.0257537	exon	GeneID:109071334	mRNA	LOC109071334		XP_018943338.1	XM_019087793.1	PIH1 domain-containing protein 2-like
NC_031705.1	17222876	17222942	-26	0.00486069	0.0112933	gene	GeneID:109080926	Gene	LOC109080926	protein_coding	XP_018951482.1	XM_019095937.1	potassium voltage-gated channel subfamily KQT member 2-like
NC_031737.1	14599107	14599199	-26	0.013734	0.0189755
NW_017538469.1	61101	61558	-26	0.00075034	0.00629605
NW_017541228.1	37190	37602	-26	0.0116585	0.017223
NW_017542584.1	5529	5669	-26	0.0124924	0.0179866
NW_017541527.1	3608	3760	-26.1	0.0027083	0.00888002
NW_017541658.1	109716	109760	-26.1	0.00722898	0.0136389
NW_017545300.1	3371	3565	-26.1	0.0213271	0.0250758
NC_031704.1	10077808	10078114	-26.2	6.05609e-05	0.00318123	gene	GeneID:109071323	Gene	LOC109071323	protein_coding	XP_018943332.1	XM_019087787.1	plexin-A4-like
NW_017542075.1	27527	27663	-26.2	0.000520433	0.00566764
NW_017540333.1	400218	400517	-26.3	0.00168976	0.00781841	gene	GeneID:109073476	Gene	LOC109073476	pseudogene			protocadherin gamma-A6-like
NC_031712.1	4347205	4347256	-26.3	0.0080496	0.0144414	gene	GeneID:109095145	Gene	LOC109095145	protein_coding	XP_018964355.1	XM_019108810.1	sema6a sema domain, transmembrane domain (TM), and cytoplasmic domain, (semaphorin) 6A
NC_031701.1	13709253	13709388	-26.3	0.00200903	0.00806451
NW_017538191.1	764316	764435	-26.3	0.0363631	0.037432
NW_017545323.1	249662	249851	-26.4	0.0211176	0.024928	gene	GeneID:109087286	Gene	LOC109087286	protein_coding	XP_018957040.1	XM_019101495.1	potassium voltage-gated channel subfamily A member 1-like
NC_031734.1	25686925	25686987	-26.4	0.00500334	0.0113994	gene	GeneID:109112022	Gene	LOC109112022	protein_coding	XP_018980593.1	XM_019125048.1	basic leucine zipper and W2 domain-containing protein 1-B-like
NC_031717.1	7607675	7607694	-26.4	0.00183731	0.00793378
NW_017538627.1	96289	96366	-26.5	0.0076582	0.0140977	gene	GeneID:109067733	Gene	LOC109067733	protein_coding	XP_018940191.1	XM_019084646.1	40S ribosomal protein S17-like
NC_031699.1	4153482	4153537	-26.5	0.0167984	0.021476
NC_031744.1	5631304	5631557	-26.5	0.00115502	0.00716631
NW_017537976.1	26235	26336	-26.5	0.00267018	0.00888002
NW_017538102.1	814907	814928	-26.6	0.0256375	0.0281776	gene	GeneID:109059667	Gene	LOC109059667	protein_coding	XP_018932386.1	XM_019076841.1	edil3b EGF-like repeats and discoidin I-like domains 3b
NC_031723.1	9811485	9811573	-26.6	0.00753536	0.0139847
NW_017540643.1	55719	55767	-26.6	0.00151716	0.00751715
NC_031705.1	23042349	23042433	-26.7	0.00439232	0.0109697
NC_031723.1	13007411	13007491	-26.7	0.0154796	0.0204034
NC_031736.1	14749041	14749315	-26.7	0.00476853	0.0112653
NW_017537813.1	371206	371467	-26.7	0.00189854	0.00793378
NW_017538093.1	18945	19073	-26.7	0.00376989	0.0102561
NW_017539091.1	535472	535575	-26.8	0.0183954	0.0227477	gene	GeneID:109069081	Gene	LOC109069081	pseudogene			gamma-tubulin complex component 5-like
NC_031698.1	14480139	14480170	-26.8	0.00158762	0.00757335	gene	GeneID:109096587	Gene	LOC109096587	protein_coding	XP_018965749.1	XM_019110204.1	cilia- and flagella-associated protein 97-like
NC_031723.1	2217598	2217679	-26.8	0.000436744	0.00561074
NC_031740.1	2999114	2999155	-26.8	0.00432502	0.0108949
NW_017545425.1	102665	102810	-26.8	0.00844693	0.0147039
NW_017545515.1	337918	337971	-26.9	0.0078581	0.0142773	gene	GeneID:109088658	Gene	LOC109088658	protein_coding	XP_018958363.1	XM_019102818.1	kpnb1 karyopherin (importin) beta 1
NC_031722.1	8465444	8465510	-26.9	0.00496367	0.0113815
NW_017540333.1	386422	386551	-27	0.00510617	0.0114281	exon	GeneID:109073474	mRNA	LOC109073474	protein_coding	XP_018945137.1	XM_019089592.1	protocadherin gamma-A6-like
NW_017540333.1	386422	386551	-27	0.00510617	0.0114281	gene	GeneID:109073474	Gene	LOC109073474	protein_coding	XP_018945137.1	XM_019089592.1	protocadherin gamma-A6-like
NW_017540333.1	386422	386551	-27	0.00510617	0.0114281	CDS	GeneID:109073474	CDS	LOC109073474	protein_coding	XP_018945137.1	XM_019089592.1	protocadherin gamma-A6-like
NC_031717.1	6251673	6251768	-27	0.00113923	0.00716631	gene	GeneID:109098288	Gene	LOC109098288	pseudogene			somatostatin receptor type 5-like
NW_017543128.1	122430	122463	-27	0.01005	0.0159034
NW_017537957.1	42961	43178	-27.1	0.00151604	0.00751715	gene	GeneID:109056282	Gene	LOC109056282	protein_coding	XP_018929038.1	XM_019073493.1	myelin and lymphocyte protein-like
NW_017537990.1	1206224	1206333	-27.1	0.00811006	0.0145136	gene	GeneID:109057018	Gene	LOC109057018	lncRNA		XR_002012209.1	uncharacterized LOC109057018
NW_017537990.1	1206224	1206333	-27.1	0.00811006	0.0145136	exon	GeneID:109057018	ncRNA	LOC109057018	lncRNA		XR_002012209.1	uncharacterized LOC109057018
NC_031712.1	6892278	6892834	-27.1	0.000151176	0.00465517	gene	GeneID:109094836	Gene	LOC109094836	pseudogene			rap guanine nucleotide exchange factor 1-like
NC_031709.1	12092106	12092364	-27.1	0.0160153	0.0209395
NC_031722.1	7646229	7646339	-27.1	9.75887e-05	0.00423687
NC_031741.1	320281	320422	-27.1	0.00124416	0.00736886
NW_017539091.1	900391	900531	-27.1	0.0083051	0.0146387
NW_017539129.1	482511	482870	-27.1	0.0114416	0.0170717
NW_017543287.1	69824	69926	-27.2	0.00166503	0.00778465	gene	GeneID:109083988	Gene	gatm	protein_coding	XP_018954258.1	XM_019098713.1	glycine amidinotransferase (L-arginine:glycine amidinotransferase)
NW_017538303.1	31437	31610	-27.2	0.00151678	0.00751715	gene	GeneID:109066353	Gene	LOC109066353	protein_coding	XP_018938923.1	XM_019083378.1	G-protein coupled receptor 55-like
NW_017538303.1	31437	31610	-27.2	0.00151678	0.00751715	exon	GeneID:109066353	mRNA	LOC109066353	protein_coding	XP_018938923.1	XM_019083378.1	G-protein coupled receptor 55-like
NW_017538303.1	31437	31610	-27.2	0.00151678	0.00751715	CDS	GeneID:109066353	CDS	LOC109066353	protein_coding	XP_018938923.1	XM_019083378.1	G-protein coupled receptor 55-like
NW_017538813.1	18264	18403	-27.2	0.0025556	0.00882845	gene	GeneID:109068211	Gene	LOC109068211	protein_coding	XP_018940610.1	XM_019085065.1	uncharacterized LOC109068211
NW_017540701.1	51467	51521	-27.2	0.00237401	0.00847996	gene	GeneID:109074666	Gene	LOC109074666	pseudogene			zinc finger protein 135-like
NW_017537912.1	498135	498341	-27.2	0.0135985	0.0188856
NW_017545566.1	130553	130693	-27.2	0.0109628	0.0167347
NW_017538243.1	311568	311664	-27.3	0.011335	0.0169977	gene	GeneID:109063897	Gene	LOC109063897	protein_coding	XP_018936452.1	XM_019080907.1	il1rapl2 interleukin 1 receptor accessory protein-like 2
NC_031713.1	613911	613965	-27.3	0.00659717	0.0130064
NC_031720.1	2257090	2257358	-27.4	0.000358472	0.00561074
NC_031741.1	768913	769084	-27.4	0.0236722	0.0267247
NW_017542921.1	97534	97726	-27.4	0.00542115	0.0117578
NC_031704.1	16955009	16955180	-27.5	0.0105695	0.0163865	gene	GeneID:109076997	Gene	LOC109076997	protein_coding	XP_018948200.1	XM_019092655.1	palmitoyltransferase ZDHHC17
NC_031705.1	15341054	15341215	-27.5	0.00272964	0.00888002	gene	GeneID:109080696	Gene	LOC109080696	protein_coding	XP_018951276.1	XM_019095731.1	single-stranded DNA-binding protein 3-like
NW_017545456.1	21004	21092	-27.5	0.00727488	0.0136768	gene	GeneID:109088064	Gene	LOC109088064	protein_coding	XP_018957778.1	XM_019102233.1	partitioning defective 3 homolog
NC_031708.1	4322495	4322535	-27.5	0.0213692	0.0250786	gene	GeneID:109092237	Gene	LOC109092237	lncRNA		XR_002018197.1	uncharacterized LOC109092237
NW_017539931.1	29265	29433	-27.5	0.0269348	0.0291715
NW_017542510.1	115101	115321	-27.5	0.0175018	0.0220534
NC_031704.1	16425800	16425985	-27.6	0.0291938	0.0311843
NC_031710.1	5848225	5848294	-27.6	0.00802196	0.0144414
NC_031724.1	4031894	4032000	-27.7	0.00916616	0.0154207	gene	GeneID:109102710	Gene	LOC109102710	pseudogene			ral GTPase-activating protein subunit alpha-2-like
NC_031702.1	18038778	18038848	-27.7	0.00313661	0.00939931
NC_031712.1	6765440	6765501	-27.8	0.000781757	0.00644401
NC_031728.1	1626603	1626711	-27.8	0.000817802	0.00649153
NC_031730.1	12598412	12598498	-27.8	0.00416231	0.0106658
NC_031735.1	14690810	14690905	-27.8	0.0163313	0.0211694
NC_031744.1	16029614	16029750	-27.8	0.0109249	0.0167007
NC_031744.1	20822137	20822222	-27.9	0.00288377	0.00911579	CDS	GeneID:109050385	CDS	LOC109050385	protein_coding	XP_018923564.1	XM_019068019.1	neuromedin-U receptor 1-like
NC_031744.1	20822137	20822222	-27.9	0.00288377	0.00911579	exon	GeneID:109050385	mRNA	LOC109050385	protein_coding	XP_018923564.1	XM_019068019.1	neuromedin-U receptor 1-like
NC_031744.1	20822137	20822222	-27.9	0.00288377	0.00911579	gene	GeneID:109050385	Gene	LOC109050385	protein_coding	XP_018923564.1	XM_019068019.1	nmur1b neuromedin U receptor 1b
NW_017538006.1	14030	14184	-27.9	3.42158e-05	0.00255375	gene	GeneID:109057251	Gene	LOC109057251	lncRNA		XR_002012251.1	uncharacterized LOC109057251
NW_017538006.1	14030	14184	-27.9	3.42158e-05	0.00255375	gene	GeneID:109057256	Gene	LOC109057256	pseudogene			transmembrane protein 8A-like
NW_017539781.1	6330	6354	-27.9	0.0264181	0.0288227	gene	GeneID:109071384	Gene	LOC109071384	protein_coding	XP_018943382.1	XM_019087837.1	basic salivary proline-rich protein 2-like
NC_031709.1	18385745	18385775	-27.9	0.0252479	0.0278998
NW_017538237.1	632968	633024	-27.9	0.00066195	0.00610566
NW_017541042.1	190907	190935	-27.9	0.00108355	0.00704801
NW_017539248.1	495340	495453	-28	0.00194869	0.00800083	gene	GeneID:109069768	Gene	LOC109069768	protein_coding	XP_018941925.1	XM_019086380.1	atl2 atlastin GTPase 2
NW_017543324.1	17536	17664	-28	0.00841294	0.0147021	gene	GeneID:109084096	Gene	LOC109084096	pseudogene			protocadherin-7-like
NC_031707.1	13654033	13654205	-28	0.0206216	0.0245371
NW_017539723.1	28916	28982	-28	0.0140517	0.0192252
NW_017545335.1	45329	45589	-28	0.000938137	0.00673235
NW_017538141.1	360362	360401	-28.1	0.0209207	0.0247699	gene	GeneID:109060473	Gene	LOC109060473	protein_coding	XP_018933197.1	XM_019077652.1	TNF receptor-associated factor 5-like
NW_017538141.1	360362	360401	-28.1	0.0209207	0.0247699	CDS	GeneID:109060473	CDS	LOC109060473	protein_coding	XP_018933195.1	XM_019077650.1	TNF receptor-associated factor 5-like isoform X1
NW_017538141.1	360362	360401	-28.1	0.0209207	0.0247699	CDS	GeneID:109060473	CDS	LOC109060473	protein_coding	XP_018933197.1	XM_019077652.1	TNF receptor-associated factor 5-like isoform X2
NW_017538141.1	360362	360401	-28.1	0.0209207	0.0247699	exon	GeneID:109060473	mRNA	LOC109060473	protein_coding	XP_018933197.1	XM_019077650.1	TNF receptor-associated factor 5-like, transcript variant X1
NW_017538141.1	360362	360401	-28.1	0.0209207	0.0247699	exon	GeneID:109060473	mRNA	LOC109060473	protein_coding	XP_018933197.1	XM_019077652.1	TNF receptor-associated factor 5-like, transcript variant X2
NW_017542921.1	115863	115970	-28.1	0.00184201	0.00793378	exon	GeneID:109082720	ncRNA	LOC109082720	lncRNA		XR_002016461.1	uncharacterized LOC109082720
NW_017542921.1	115863	115970	-28.1	0.00184201	0.00793378	gene	GeneID:109082720	Gene	LOC109082720	lncRNA		XR_002016461.1	uncharacterized LOC109082720
NC_031701.1	18198467	18198489	-28.1	0.0353975	0.0366068
NW_017538060.1	351930	351984	-28.1	0.00831868	0.0146387
NC_031700.1	1941416	1941597	-28.2	0.000426957	0.00561074
NC_031731.1	370131	370227	-28.2	0.00628831	0.0125612
NW_017538187.1	623269	623368	-28.2	0.00883784	0.0150874
NW_017537914.1	109960	110086	-28.3	0.00287157	0.00910945	gene	GeneID:109055219	Gene	LOC109055219	protein_coding	XP_018928002.1	XM_019072457.1	vam6/Vps39-like protein
NW_017540114.1	54914	55013	-28.3	0.0132627	0.0186646	exon	GeneID:109072814	mRNA	LOC109072814	protein_coding	XP_018944557.1	XM_019089012.1	protein FAM46A-like
NW_017540114.1	54914	55013	-28.3	0.0132627	0.0186646	gene	GeneID:109072814	Gene	LOC109072814	protein_coding	XP_018944557.1	XM_019089012.1	protein FAM46A-like
NW_017540114.1	54914	55013	-28.3	0.0132627	0.0186646	CDS	GeneID:109072814	CDS	LOC109072814	protein_coding	XP_018944557.1	XM_019089012.1	protein FAM46A-like
NC_031709.1	15410131	15410330	-28.3	0.00226209	0.00832179
NW_017539646.1	168558	168779	-28.3	0.000584252	0.00589533
NW_017541618.1	32918	32956	-28.3	0.0200308	0.0240262
NW_017539781.1	6218	6288	-28.4	0.0384508	0.0393543	gene	GeneID:109071384	Gene	LOC109071384	protein_coding	XP_018943382.1	XM_019087837.1	basic salivary proline-rich protein 2-like
NC_031714.1	9403046	9403373	-28.4	0.000491802	0.00566764
NW_017537844.1	296631	297007	-28.4	0.000699803	0.00616209
NW_017538285.1	3555723	3555793	-28.4	0.00754377	0.0139847
NW_017538299.1	275825	276306	-28.4	0.00930858	0.01551
NW_017542935.1	72536	72725	-28.4	0.0124871	0.0179866
NW_017538252.1	43999	44201	-28.5	0.0127243	0.0181731	gene	GeneID:109064217	Gene	sptbn1	protein_coding	XP_018936756.1	XM_019081211.1	spectrin beta chain, non-erythrocytic 1
NC_031738.1	8967440	8967575	-28.5	0.0042853	0.0108407
NW_017537772.1	69596	69948	-28.5	0.021172	0.0249757
NW_017543641.1	37489	37581	-28.5	0.0134924	0.0188115
NC_031697.1	3581406	3581523	-28.6	0.00175785	0.00792807	gene	GeneID:109067526	Gene	LOC109067526	protein_coding	XP_018940278.1	XM_019084733.1	uncharacterized LOC109067526
NC_031735.1	7622574	7622711	-28.6	0.0152026	0.0201573
NW_017537800.1	58816	58975	-28.6	0.00348599	0.00994564
NW_017538041.1	435161	435446	-28.6	0.0084587	0.0147101
NC_031709.1	10667440	10667511	-28.7	0.0114157	0.0170614
NC_031701.1	16103639	16103682	-28.8	0.034941	0.0361976	gene	GeneID:109051912	Gene	LOC109051912	pseudogene			protein ELFN1-like
NC_031712.1	5255630	5256023	-28.8	0.000594363	0.0058974
NC_031712.1	15878734	15879134	-28.8	0.000105662	0.00428892
NW_017537796.1	175711	175792	-28.8	0.0273711	0.0295377
NW_017537951.1	369536	369591	-28.8	0.00268143	0.00888002
NW_017538106.1	293124	293839	-28.8	0.00217431	0.00830243
NW_017541008.1	148565	148835	-28.8	5.24391e-05	0.00293851
NW_017537809.1	18118	18215	-28.9	0.000388738	0.00561074
NW_017545425.1	128825	129338	-28.9	0.000141051	0.00465517
NW_017545911.1	29262	29629	-28.9	0.000125653	0.00431569
NC_031727.1	13365744	13365811	-29	0.0139367	0.0191616	exon	GeneID:109104926	mRNA	LOC109104926	protein_coding	XP_018973797.1	XM_019118251.1	neurotrophin-7, transcript variant X1
NC_031727.1	13365744	13365811	-29	0.0139367	0.0191616	exon	GeneID:109104926	mRNA	LOC109104926	protein_coding	XP_018973797.1	XM_019118252.1	neurotrophin-7, transcript variant X2
NC_031727.1	13365744	13365811	-29	0.0139367	0.0191616	gene	GeneID:109104926	Gene	LOC109104926	protein_coding	XP_018973797.1	XM_019118252.1	neurotrophin-7
NC_031727.1	13365744	13365811	-29	0.0139367	0.0191616	CDS	GeneID:109104926	CDS	LOC109104926	protein_coding	XP_018973796.1	XM_019118251.1	neurotrophin-7
NC_031727.1	13365744	13365811	-29	0.0139367	0.0191616	CDS	GeneID:109104926	CDS	LOC109104926	protein_coding	XP_018973797.1	XM_019118252.1	neurotrophin-7
NW_017537884.1	1036733	1036789	-29	0.00937047	0.01551
NC_031705.1	16701653	16701696	-29.1	0.0323154	0.0339502	gene	GeneID:109086572	Gene	LOC109086572	protein_coding	XP_018956446.1	XM_019100901.1	specc1 sperm antigen with calponin homology and coiled-coil domains 1
NC_031705.1	16701653	16701696	-29.1	0.0323154	0.0339502	gene	GeneID:109086629	Gene	zswim7	protein_coding	XP_018956501.1	XM_019100956.1	zinc finger SWIM domain-containing protein 7 isoform X3
NW_017537891.1	468921	469009	-29.1	0.00413499	0.0106639
NC_031738.1	3193668	3193690	-29.2	0.0102993	0.0161111	gene	GeneID:109045855	Gene	LOC109045855	pseudogene			transcription factor 20-like
NC_031743.1	1196641	1196856	-29.4	0.0136731	0.018945	gene	GeneID:109048914	Gene	LOC109048914	protein_coding	XP_018922114.1	XM_019066569.1	forkhead box protein P1-B
NC_031716.1	10974775	10974944	-29.5	0.0180687	0.0225354	gene	GeneID:109097993	Gene	LOC109097993	protein_coding	XP_018967169.1	XM_019111624.1	fibroblast growth factor 13-like
NW_017538239.1	1765310	1765399	-29.5	0.00301234	0.00927909
NC_031731.1	9980298	9980388	-29.6	0.00525456	0.0116406
NW_017546131.1	8822	9015	-29.7	0.00409562	0.0106281
NC_031739.1	3036773	3036861	-29.8	0.00878637	0.0150455	gene	GeneID:109046868	Gene	LOC109046868	protein_coding	XP_018920197.1	XM_019064652.1	3-alpha-hydroxysteroid sulfotransferase-like
NW_017537964.1	173955	173997	-29.8	0.0093586	0.01551	gene	GeneID:109056413	Gene	LOC109056413	protein_coding	XP_018929162.1	XM_019073617.1	amyloid beta A4 protein-like
NW_017537990.1	1205968	1206140	-29.8	3.88459e-05	0.00257811	gene	GeneID:109057018	Gene	LOC109057018	lncRNA		XR_002012209.1	uncharacterized LOC109057018
NW_017537990.1	1205968	1206140	-29.8	3.88459e-05	0.00257811	exon	GeneID:109057018	ncRNA	LOC109057018	lncRNA		XR_002012209.1	uncharacterized LOC109057018
NW_017538226.1	10092	10523	-29.8	0.000125371	0.00431569	gene	GeneID:109063214	Gene	LOC109063214	protein_coding	XP_018935845.1	XM_019080300.1	ccdc88ab coiled-coil domain containing 88Ab
NC_031728.1	15714331	15714401	-29.8	0.00127537	0.00737154	exon	GeneID:109106008	mRNA	LOC109106008	protein_coding	XP_018974870.1	XM_019119325.1	iroquois-class homeodomain protein irx-4-A-like
NC_031728.1	15714331	15714401	-29.8	0.00127537	0.00737154	gene	GeneID:109106008	Gene	LOC109106008	protein_coding	XP_018974870.1	XM_019119325.1	irx4a iroquois homeobox 4a
NC_031728.1	15714331	15714401	-29.8	0.00127537	0.00737154	CDS	GeneID:109106008	CDS	LOC109106008	protein_coding	XP_018974870.1	XM_019119325.1	iroquois-class homeodomain protein irx-4-A-like
NC_031723.1	14161990	14162049	-29.8	0.00202293	0.00806451
NC_031741.1	6283145	6283319	-29.8	0.00584541	0.0122378
NW_017537990.1	1207145	1207214	-29.8	0.0166326	0.0213904
NC_031719.1	15538229	15538371	-29.9	0.0160754	0.0209719
NC_031731.1	11202689	11202780	-29.9	0.0123868	0.0179423
NC_031733.1	7327566	7327728	-29.9	0.000369868	0.00561074
NC_031736.1	18028819	18028895	-29.9	0.0225735	0.0259268
NC_031725.1	12031160	12031348	-30	0.00194855	0.00800083	gene	GeneID:109103604	Gene	LOC109103604	protein_coding	XP_018972528.1	XM_019116983.1	collagen alpha-1(XXV) chain-like
NC_031740.1	3236041	3236225	-30	0.0116298	0.0172086
NW_017543325.1	86068	86137	-30	0.0333134	0.0347939
NW_017543356.1	542477	542633	-30	1.14297e-05	0.00170112
NW_017537812.1	864820	864983	-30.1	0.028596	0.030619	gene	GeneID:109052639	Gene	LOC109052639	protein_coding	XP_018925600.1	XM_019070055.1	beta-1,4 N-acetylgalactosaminyltransferase 1-like
NC_031725.1	12738416	12738444	-30.2	0.0223996	0.0258268
NC_031728.1	14222323	14222370	-30.2	0.00348281	0.00994564
NW_017544706.1	20180	20213	-30.2	0.00886279	0.0150896
NW_017538627.1	94957	94995	-30.3	0.00159795	0.00759025	gene	GeneID:109067733	Gene	LOC109067733	protein_coding	XP_018940191.1	XM_019084646.1	40S ribosomal protein S17-like
NC_031735.1	9005942	9006032	-30.3	0.00624744	0.0124949
NW_017538403.1	118433	118594	-30.4	0.00120841	0.00729129	gene	GeneID:109066934	Gene	LOC109066934	protein_coding	XP_018939492.1	XM_019083947.1	interferon-induced GTP-binding protein Mx-like
NC_031703.1	7442638	7442687	-30.4	0.0233132	0.02647	gene	GeneID:109067516	Gene	LOC109067516	protein_coding	XP_018939988.1	XM_019084443.1	uncharacterized LOC109067516
NC_031703.1	7442638	7442687	-30.4	0.0233132	0.02647	exon	GeneID:109067516	mRNA	LOC109067516	protein_coding	XP_018939988.1	XM_019084443.1	uncharacterized LOC109067516
NC_031746.1	6450511	6450718	-30.5	0.000269608	0.00497571	gene	GeneID:109051150	Gene	LOC109051150	protein_coding	XP_018924249.1	XM_019068704.1	chst6 carbohydrate sulfotransferase 6
NC_031746.1	6450511	6450718	-30.5	0.000269608	0.00497571	CDS	GeneID:109051150	CDS	LOC109051150	protein_coding	XP_018924249.1	XM_019068704.1	LOW QUALITY PROTEIN: carbohydrate sulfotransferase 6-like
NC_031746.1	6450511	6450718	-30.5	0.000269608	0.00497571	exon	GeneID:109051150	mRNA	LOC109051150	protein_coding	XP_018924249.1	XM_019068704.1	carbohydrate sulfotransferase 6-like
NC_031700.1	1458480	1458662	-30.5	0.01873	0.0229639	gene	GeneID:109107610	Gene	LOC109107610	protein_coding	XP_018976411.1	XM_019120866.1	THO complex subunit 1-like
NC_031730.1	2294551	2294751	-30.5	0.00922294	0.0154745
NC_031739.1	9050659	9050912	-30.5	0.000508134	0.00566764
NW_017543833.1	39208	40317	-30.6	0.00150122	0.00751715	gene	GeneID:109086182	Gene	LOC109086182	protein_coding	XP_018956210.1	XM_019100665.1	uncharacterized LOC109086182
NC_031714.1	5774615	5774709	-30.6	0.000730665	0.00627389
NW_017540182.1	11979	12499	-30.6	0.000499902	0.00566764
NC_031704.1	12315791	12315890	-30.8	0.000108451	0.00430429
NC_031744.1	15718131	15718237	-30.9	0.00642911	0.0128009	gene	GeneID:109049965	Gene	adgrb1	protein_coding	XP_018923181.1	XM_019067636.1	brain-specific angiogenesis inhibitor 1
NC_031717.1	3341310	3341509	-31	0.001618	0.00762466
NC_031744.1	3531308	3531508	-31.1	0.00478812	0.0112818	gene	GeneID:109049641	Gene	LOC109049641	protein_coding	XP_018922850.1	XM_019067305.1	wwox WW domain containing oxidoreductase
NW_017537990.1	1205268	1205585	-31.1	0.00388755	0.0104096	gene	GeneID:109057018	Gene	LOC109057018	lncRNA		XR_002012209.1	uncharacterized LOC109057018
NW_017538303.1	390996	391260	-31.1	0.0108961	0.0167007
NW_017538180.1	410324	410362	-31.2	0.00623568	0.0124949	gene	GeneID:109061672	Gene	LOC109061672	pseudogene			zinc finger CCCH domain-containing protein 13-like
NW_017538351.1	48898	48953	-31.2	0.0165026	0.021296
NC_031738.1	3193591	3193641	-31.4	0.0229214	0.0261749	gene	GeneID:109045855	Gene	LOC109045855	pseudogene			transcription factor 20-like
NC_031725.1	388184	388248	-31.4	0.0132955	0.0186802	gene	GeneID:109103461	Gene	LOC109103461	pseudogene			Down syndrome cell adhesion molecule homolog
NW_017538423.1	2615	2898	-31.5	0.000271193	0.00497571	gene	GeneID:109066989	Gene	LOC109066989	protein_coding	XP_018939548.1	XM_019084003.1	uncharacterized LOC109066989
NW_017543456.1	12454	12765	-31.5	0.00274038	0.00888262	gene	GeneID:109084875	Gene	LOC109084875	protein_coding	XP_018955064.1	XM_019099519.1	pancreatic secretory granule membrane major glycoprotein GP2-like
NC_031718.1	559998	560054	-31.6	0.00542465	0.0117578	gene	GeneID:109098832	Gene	LOC109098832	pseudogene			kelch-like protein 21 pseudogene
NC_031713.1	3917754	3917902	-31.7	0.0117784	0.0173345
NC_031726.1	16384759	16384849	-31.7	0.0267106	0.0290466
NW_017542185.1	24120	24202	-31.7	0.00205687	0.00813319
NC_031706.1	9755983	9756152	-31.8	0.00299785	0.00927909
NC_031712.1	5256625	5257060	-31.8	0.001915	0.00797061
NC_031741.1	10825590	10825800	-31.8	0.00145411	0.00751715
NW_017537958.1	185340	185483	-31.8	0.00291893	0.00919436
NC_031731.1	12395252	12395290	-31.9	0.0168713	0.0215384	gene	GeneID:109109471	Gene	LOC109109471	protein_coding	XP_018978127.1	XM_019122582.1	glg1b golgi glycoprotein 1b
NC_031734.1	18371028	18371217	-31.9	0.0039761	0.0105483	gene	GeneID:109111811	Gene	LOC109111811	protein_coding	XP_018980346.1	XM_019124801.1	cytoplasmic dynein 1 light intermediate chain 1-like
NC_031724.1	20144230	20144287	-31.9	0.018274	0.0226177
NW_017542799.1	21984	22184	-31.9	0.0154271	0.0203793
NW_017538627.1	94181	94356	-32	0.00135715	0.00748583	gene	GeneID:109067733	Gene	LOC109067733	protein_coding	XP_018940191.1	XM_019084646.1	40S ribosomal protein S17-like
NC_031735.1	8815555	8815762	-32	0.00264043	0.00888002	gene	GeneID:109113012	Gene	LOC109113012	protein_coding	XP_018981410.1	XM_019125865.1	E3 ubiquitin-protein ligase LNX-like
NW_017538909.1	389325	389564	-32	0.00459242	0.0111002
NC_031719.1	12947733	12947894	-32.1	0.000234259	0.00472987
NW_017541008.1	148335	148542	-32.1	0.00181083	0.00793378
NW_017538199.1	126920	127134	-32.2	0.000741564	0.00629605	gene	GeneID:109062307	Gene	LOC109062307	protein_coding	XP_018934947.1	XM_019079402.1	A-kinase anchor protein 9-like
NC_031730.1	12605979	12606323	-32.2	0.00168559	0.00781841
NW_017538423.1	1979	2250	-32.4	0.000244252	0.00474167	gene	GeneID:109066989	Gene	LOC109066989	protein_coding	XP_018939548.1	XM_019084003.1	uncharacterized LOC109066989
NC_031728.1	22443697	22443785	-32.4	0.00740524	0.0138345	gene	GeneID:109106217	Gene	LOC109106217	protein_coding	XP_018975140.1	XM_019119595.1	serine/threonine-protein phosphatase 2B catalytic subunit alpha isoform
NC_031719.1	12947917	12948009	-32.4	0.0185349	0.0228142
NW_017543164.1	32528	32608	-32.4	0.00672516	0.0131126
NC_031744.1	20821505	20821719	-32.5	0.00189817	0.00793378	CDS	GeneID:109050385	CDS	LOC109050385	protein_coding	XP_018923564.1	XM_019068019.1	neuromedin-U receptor 1-like
NC_031744.1	20821505	20821719	-32.5	0.00189817	0.00793378	exon	GeneID:109050385	mRNA	LOC109050385	protein_coding	XP_018923564.1	XM_019068019.1	neuromedin-U receptor 1-like
NC_031744.1	20821505	20821719	-32.5	0.00189817	0.00793378	gene	GeneID:109050385	Gene	LOC109050385	protein_coding	XP_018923564.1	XM_019068019.1	nmur1b neuromedin U receptor 1b
NC_031744.1	15716162	15716381	-32.5	0.00168766	0.00781841
NC_031739.1	881552	881609	-32.6	0.000680402	0.00613736	gene	GeneID:109046834	Gene	LOC109046834	protein_coding	XP_018920170.1	XM_019064625.1	Kv channel-interacting protein 2-like
NW_017539543.1	47873	47928	-32.6	0.0182085	0.0226015	gene	GeneID:109070632	Gene	LOC109070632	protein_coding	XP_018942712.1	XM_019087167.1	delta-like protein D
NW_017546140.1	6489	6565	-32.7	0.00051266	0.00566764
NW_017538161.1	101277	101404	-32.8	0.0038262	0.0103227
NC_031737.1	3498416	3498503	-32.9	0.017917	0.0224245	gene	GeneID:109045538	Gene	LOC109045538	protein_coding	XP_018918951.1	XM_019063406.1	collagen alpha-2(IV) chain-like
NW_017538191.1	216866	217256	-32.9	0.00418784	0.0107003	gene	GeneID:109061967	Gene	LOC109061967	protein_coding	XP_018934592.1	XM_019079047.1	lmo4a LIM domain only 4a
NC_031726.1	15147081	15147198	-32.9	0.00558006	0.0119496	exon	GeneID:109104127	mRNA	LOC109104127	protein_coding	XP_018973033.1	XM_019117487.1	insulin receptor substrate 1-B-like, transcript variant X1
NC_031726.1	15147081	15147198	-32.9	0.00558006	0.0119496	exon	GeneID:109104127	mRNA	LOC109104127	protein_coding	XP_018973033.1	XM_019117488.1	insulin receptor substrate 1-B-like, transcript variant X2
NC_031726.1	15147081	15147198	-32.9	0.00558006	0.0119496	exon	GeneID:109104127	mRNA	LOC109104127	protein_coding	XP_018973033.1	XM_019117489.1	insulin receptor substrate 1-B-like, transcript variant X3
NC_031726.1	15147081	15147198	-32.9	0.00558006	0.0119496	gene	GeneID:109104127	Gene	LOC109104127	protein_coding	XP_018973033.1	XM_019117488.1	insulin receptor substrate 1-B-like
NC_031726.1	15147081	15147198	-32.9	0.00558006	0.0119496	CDS	GeneID:109104127	CDS	LOC109104127	protein_coding	XP_018973032.1	XM_019117487.1	insulin receptor substrate 1-B-like isoform X1
NC_031726.1	15147081	15147198	-32.9	0.00558006	0.0119496	CDS	GeneID:109104127	CDS	LOC109104127	protein_coding	XP_018973033.1	XM_019117488.1	insulin receptor substrate 1-B-like isoform X2
NC_031726.1	15147081	15147198	-32.9	0.00558006	0.0119496	CDS	GeneID:109104127	CDS	LOC109104127	protein_coding	XP_018973034.1	XM_019117489.1	insulin receptor substrate 1-B-like isoform X3
NW_017540311.1	196425	196483	-32.9	0.00281432	0.00899174
NW_017537961.1	89543	89645	-33	0.00714545	0.0136198
NW_017538051.1	49422	49466	-33	0.00175415	0.00792807
NC_031738.1	10605039	10605157	-33.1	0.0207452	0.0246349	gene	GeneID:109046067	Gene	zbtb16	protein_coding	XP_018919408.1	XM_019063863.1	zinc finger and BTB domain-containing protein 16
NC_031702.1	15193896	15193982	-33.1	0.0141031	0.0192329
NC_031708.1	4137075	4137165	-33.1	0.00961874	0.0156886
NW_017537828.1	94183	94264	-33.1	0.0236503	0.0267232
NC_031731.1	25121973	25122218	-33.2	0.0021651	0.00830243
NC_031713.1	4888522	4888615	-33.3	0.000433028	0.00561074
NC_031734.1	17320881	17320954	-33.3	0.0191188	0.0233398
NC_031744.1	15715690	15715831	-33.3	0.000181376	0.00472987
NW_017544006.1	23551	23625	-33.3	4.31685e-06	0.00170112
NW_017538247.1	653477	653672	-33.4	0.00787559	0.01428	gene	GeneID:109064023	Gene	LOC109064023	protein_coding	XP_018936585.1	XM_019081040.1	serine/threonine-protein kinase Sgk1-like
NW_017539248.1	495489	495791	-33.4	0.0041378	0.0106639	gene	GeneID:109069768	Gene	LOC109069768	protein_coding	XP_018941925.1	XM_019086380.1	atl2 atlastin GTPase 2
NC_031713.1	455751	455831	-33.4	0.00172251	0.00788822
NW_017538253.1	937425	937526	-33.4	0.000527402	0.00566872
NC_031728.1	808444	808692	-33.5	0.00135267	0.00748583
NW_017540883.1	1881	1945	-33.5	0.00937011	0.01551
NW_017538291.1	1867421	1867463	-33.6	0.0146224	0.0196829	gene	GeneID:109065977	Gene	LOC109065977	protein_coding	XP_018938509.1	XM_019082964.1	mpv17-like protein
NW_017542109.1	191370	191491	-33.6	0.0056928	0.0120466	gene	GeneID:109079876	Gene	ndufa6	protein_coding	XP_018950523.1	XM_019094978.1	NADH dehydrogenase [ubiquinone] 1 alpha subcomplex subunit 6
NW_017537853.1	502883	502920	-33.7	0.0194597	0.0236547
NC_031745.1	5645275	5645338	-33.8	0.00958387	0.0156571
NW_017543640.1	63144	63218	-33.8	0.00290492	0.00916641
NC_031743.1	9684321	9684377	-33.9	0.0227746	0.0261074	gene	GeneID:109049075	Gene	LOC109049075	pseudogene			splicing regulatory glutamine/lysine-rich protein 1-like
NW_017538024.1	81254	81515	-33.9	0.0170642	0.0216761
NC_031701.1	16364143	16364170	-34	0.0173267	0.0219005	gene	GeneID:109051912	Gene	LOC109051912	pseudogene			protein ELFN1-like
NW_017537814.1	241109	241329	-34	0.00106687	0.00699066
NW_017546457.1	1356	1415	-34	0.0189421	0.0231716
NW_017543768.1	39568	39716	-34.1	0.0292328	0.0312073	gene	GeneID:109086109	Gene	LOC109086109	lncRNA		XR_002017053.1	uncharacterized LOC109086109
NC_031723.1	7378993	7379033	-34.1	0.00116362	0.00716631	gene	GeneID:109101850	Gene	LOC109101850	pseudogene			protocadherin gamma-C3-like
NC_031721.1	1698099	1698266	-34.1	0.00771697	0.014165
NW_017540809.1	37983	38189	-34.1	0.00897649	0.0151818
NW_017541341.1	9431	9522	-34.1	0.0298845	0.0317135
NW_017540987.1	45506	45731	-34.2	0.00332829	0.00969366
NC_031746.1	2364725	2364821	-34.3	0.0125351	0.0179866	gene	GeneID:109051054	Gene	LOC109051054	protein_coding	XP_018924126.1	XM_019068581.1	transmembrane protein 138
NC_031746.1	2364725	2364821	-34.3	0.0125351	0.0179866	gene	GeneID:109051059	Gene	LOC109051059	protein_coding	XP_018924132.1	XM_019068587.1	trpa1b transient receptor potential cation channel, subfamily A, member 1b
NC_031712.1	1139786	1139987	-34.4	0.0229208	0.0261749	gene	GeneID:109095054	Gene	LOC109095054	protein_coding	XP_018964251.1	XM_019108706.1	mmp16b matrix metallopeptidase 16b (membrane-inserted)
NW_017543079.1	76638	76784	-34.4	0.00213568	0.00830243
NW_017545323.1	241523	242232	-34.5	0.000388946	0.00561074	exon	GeneID:109087285	mRNA	LOC109087285	protein_coding	XP_018957039.1	XM_019101494.1	potassium voltage-gated channel subfamily A member 1-like
NW_017545323.1	241523	242232	-34.5	0.000388946	0.00561074	gene	GeneID:109087285	Gene	LOC109087285	protein_coding	XP_018957039.1	XM_019101494.1	potassium voltage-gated channel subfamily A member 1-like
NC_031719.1	17750461	17750527	-34.5	0.00185721	0.00793378
NC_031742.1	517093	517139	-34.5	0.00399887	0.0105483
NW_017545454.1	2953	3162	-34.5	0.0125247	0.0179866
NW_017538047.1	178473	178538	-34.6	0.00664426	0.0130631	gene	GeneID:109058477	Gene	LOC109058477	protein_coding	XP_018931219.1	XM_019075674.1	prefoldin subunit 2-like
NW_017538047.1	178473	178538	-34.6	0.00664426	0.0130631	exon	GeneID:109058477	mRNA	LOC109058477	protein_coding	XP_018931219.1	XM_019075674.1	prefoldin subunit 2-like, transcript variant X1
NW_017538454.1	708018	708096	-34.6	0.00932987	0.01551	gene	GeneID:109067166	Gene	LOC109067166	protein_coding	XP_018939714.1	XM_019084169.1	TBC1 domain family member 25-like
NW_017543449.1	573036	573136	-34.7	0.0233766	0.026506	gene	GeneID:109084838	Gene	LOC109084838	protein_coding	XP_018955030.1	XM_019099485.1	lrrfip1b leucine rich repeat (in FLII) interacting protein 1b
NC_031720.1	2257055	2257079	-34.7	0.0136258	0.0189088
NC_031698.1	8387933	8388162	-34.8	0.00192543	0.00797061
NC_031740.1	2999174	2999253	-34.9	0.00259818	0.00887787
NW_017542668.1	52853	52901	-34.9	0.0115583	0.0171455
NW_017542032.1	13260	13322	-35.1	0.0112373	0.0169647	gene	GeneID:109079557	Gene	LOC109079557	protein_coding	XP_018950249.1	XM_019094704.1	sushi, von Willebrand factor type A, EGF and pentraxin domain-containing protein 1-like
NW_017542032.1	13260	13322	-35.1	0.0112373	0.0169647	CDS	GeneID:109079557	CDS	LOC109079557	protein_coding	XP_018950249.1	XM_019094704.1	sushi, von Willebrand factor type A, EGF and pentraxin domain-containing protein 1-like
NW_017542032.1	13260	13322	-35.1	0.0112373	0.0169647	exon	GeneID:109079557	mRNA	LOC109079557	protein_coding	XP_018950249.1	XM_019094704.1	sushi, von Willebrand factor type A, EGF and pentraxin domain-containing protein 1-like
NC_031738.1	6805131	6805286	-35.2	0.0360786	0.0372034	gene	GeneID:109046247	Gene	LOC109046247	protein_coding	XP_018919576.1	XM_019064031.1	breakpoint cluster region protein-like
NW_017538199.1	126612	126678	-35.2	0.0310213	0.032696	gene	GeneID:109062307	Gene	LOC109062307	protein_coding	XP_018934947.1	XM_019079402.1	A-kinase anchor protein 9-like
NW_017542577.1	105365	105657	-35.2	0.00573991	0.0121176	exon	GeneID:109081685	mRNA	LOC109081685	protein_coding	XP_018952203.1	XM_019096658.1	probable G-protein coupled receptor 151
NW_017542577.1	105365	105657	-35.2	0.00573991	0.0121176	gene	GeneID:109081685	Gene	LOC109081685	protein_coding	XP_018952203.1	XM_019096658.1	probable G-protein coupled receptor 151
NW_017542577.1	105365	105657	-35.2	0.00573991	0.0121176	CDS	GeneID:109081685	CDS	LOC109081685	protein_coding	XP_018952203.1	XM_019096658.1	probable G-protein coupled receptor 151
NW_017541417.1	257650	257708	-35.3	0.0220229	0.0255741	gene	GeneID:109077037	Gene	LOC109077037	pseudogene			protocadherin gamma-A10-like
NW_017541998.1	513604	513783	-35.3	0.000980878	0.00677457	gene	GeneID:109079377	Gene	LOC109079377	protein_coding	XP_018950087.1	XM_019094542.1	mediator of RNA polymerase II transcription subunit 23-like
NC_031714.1	17802483	17802611	-35.4	0.0013695	0.00748583	gene	GeneID:109096920	Gene	LOC109096920	protein_coding	XP_018966159.1	XM_019110614.1	high affinity immunoglobulin epsilon receptor subunit gamma-like
NC_031714.1	17802483	17802611	-35.4	0.0013695	0.00748583	gene	GeneID:109096922	Gene	LOC109096922	protein_coding	XP_018966160.1	XM_019110615.1	retinal cone rhodopsin-sensitive cGMP 3',5'-cyclic phosphodiesterase subunit gamma-like
NC_031716.1	977131	977158	-35.4	0.0135712	0.0188623	gene	GeneID:109097744	Gene	LOC109097744	protein_coding	XP_018966903.1	XM_019111358.1	dnaJ homolog subfamily A member 1-like
NC_031712.1	15879344	15879377	-35.4	0.00115115	0.00716631
NC_031738.1	11940082	11940162	-35.4	0.00969724	0.0157019
NC_031705.1	23306298	23306562	-35.5	0.0115236	0.0171455
NC_031716.1	7769295	7769502	-35.5	0.00467541	0.0111486
NC_031725.1	4978192	4978497	-35.5	0.0048493	0.0112918
NC_031740.1	5774338	5774505	-35.5	0.00735826	0.0137611
NC_031725.1	3093622	3093694	-35.7	0.020378	0.0242957
NW_017542071.1	289674	289700	-35.7	0.000960628	0.00677457
NW_017538224.1	338546	338610	-35.8	0.00978037	0.0157225
NW_017539088.1	734041	734151	-35.8	0.00156842	0.00757335
NW_017543003.1	16025	16103	-35.8	0.000499891	0.00566764
NW_017545911.1	28873	29073	-35.8	0.00150899	0.00751715
NC_031704.1	12888751	12889103	-35.9	0.00235327	0.00847065	gene	GeneID:109075709	Gene	LOC109075709	protein_coding	XP_018947117.1	XM_019091572.1	stabilin-2-like
NC_031743.1	1287229	1287485	-36	0.000591062	0.0058974	gene	GeneID:109048914	Gene	LOC109048914	protein_coding	XP_018922114.1	XM_019066569.1	forkhead box protein P1-B
NC_031721.1	71959	72074	-36	0.0232007	0.0264095	gene	GeneID:109100364	Gene	LOC109100364	protein_coding	XP_018969364.1	XM_019113819.1	cannabinoid receptor type 1A-like
NC_031721.1	71959	72074	-36	0.0232007	0.0264095	CDS	GeneID:109100364	CDS	LOC109100364	protein_coding	XP_018969364.1	XM_019113819.1	cannabinoid receptor type 1A-like
NC_031721.1	71959	72074	-36	0.0232007	0.0264095	exon	GeneID:109100364	mRNA	LOC109100364	protein_coding	XP_018969364.1	XM_019113819.1	cannabinoid receptor type 1A-like
NC_031701.1	19029863	19030131	-36	0.00667286	0.013082
NC_031713.1	6920243	6920289	-36.1	0.0079642	0.0143968
NW_017538258.1	170716	170823	-36.1	0.00462061	0.0111069
NC_031697.1	10574332	10574408	-36.2	0.0102833	0.0161111	exon	GeneID:109071168	mRNA	LOC109071168		XP_018943223.1	XM_019087678.1	somatostatin receptor type 1-like
NC_031697.1	10574332	10574408	-36.2	0.0102833	0.0161111	gene	GeneID:109071168	Gene	LOC109071168	protein_coding	XP_018943223.1	XM_019087678.1	somatostatin receptor type 1-like
NC_031697.1	10574332	10574408	-36.2	0.0102833	0.0161111	CDS	GeneID:109071168	CDS	LOC109071168		XP_018943223.1	XM_019087678.1	somatostatin receptor type 1-like
NW_017537990.1	1435221	1435303	-36.4	0.00268312	0.00888002
NC_031705.1	9423335	9423392	-36.5	0.00362597	0.0100872	gene	GeneID:109083973	Gene	LOC109083973	protein_coding	XP_018954244.1	XM_019098699.1	major facilitator superfamily domain-containing protein 4A-like
NW_017537902.1	1958480	1958562	-36.6	0.00172932	0.00789916	gene	GeneID:109055001	Gene	LOC109055001	protein_coding	XP_018927773.1	XM_019072228.1	phosphorylase b kinase regulatory subunit beta-like
NW_017545542.1	395353	395518	-36.7	8.55863e-05	0.00405352
NW_017542082.1	14407	14615	-36.8	0.000883299	0.00666598
NC_031701.1	3745340	3745681	-36.9	0.0135367	0.018829
NW_017542032.1	13163	13241	-37.2	0.0106045	0.0164123	gene	GeneID:109079557	Gene	LOC109079557	protein_coding	XP_018950249.1	XM_019094704.1	sushi, von Willebrand factor type A, EGF and pentraxin domain-containing protein 1-like
NW_017542032.1	13163	13241	-37.2	0.0106045	0.0164123	CDS	GeneID:109079557	CDS	LOC109079557	protein_coding	XP_018950249.1	XM_019094704.1	sushi, von Willebrand factor type A, EGF and pentraxin domain-containing protein 1-like
NW_017542032.1	13163	13241	-37.2	0.0106045	0.0164123	exon	GeneID:109079557	mRNA	LOC109079557	protein_coding	XP_018950249.1	XM_019094704.1	sushi, von Willebrand factor type A, EGF and pentraxin domain-containing protein 1-like
NC_031724.1	12190595	12190683	-37.2	0.0192552	0.023468
NW_017542192.1	140196	140451	-37.3	0.00539005	0.011743
NW_017543597.1	76119	76213	-37.3	0.00502211	0.0113994
NW_017537980.1	51361	51430	-37.4	0.00610739	0.0124235	gene	GeneID:109056812	Gene	LOC109056812	protein_coding	XP_018929546.1	XM_019074001.1	uncharacterized LOC109056812
NW_017537980.1	51361	51430	-37.4	0.00610739	0.0124235	CDS	GeneID:109056812	CDS	LOC109056812	protein_coding	XP_018929546.1	XM_019074001.1	uncharacterized protein LOC109056812
NW_017537980.1	51361	51430	-37.4	0.00610739	0.0124235	exon	GeneID:109056812	mRNA	LOC109056812	protein_coding	XP_018929546.1	XM_019074001.1	uncharacterized LOC109056812
NW_017538002.1	29880	30115	-37.5	0.00492282	0.0113325	gene	GeneID:109057189	Gene	LOC109057189	lncRNA		XR_002012236.1	uncharacterized LOC109057189
NW_017543211.1	34562	34659	-37.5	0.00994861	0.015808
NW_017537813.1	174220	174352	-37.6	0.00521667	0.0116053	gene	GeneID:109052678	Gene	LOC109052678	protein_coding	XP_018925642.1	XM_019070097.1	serine/threonine-protein kinase mTOR
NW_017545542.1	942029	942189	-37.6	0.00778361	0.0142377	gene	GeneID:109088737	Gene	LOC109088737	pseudogene			extracellular calcium-sensing receptor-like
NC_031744.1	11844700	11844846	-37.7	0.00190126	0.00793378	gene	GeneID:109049846	Gene	LOC109049846	protein_coding	XP_018923054.1	XM_019067509.1	tax1-binding protein 1 homolog B
NW_017538125.1	68334	68390	-37.7	0.023248	0.0264296
NW_017539205.1	7116	7212	-37.7	0.00259804	0.00887787
NW_017537861.1	1451280	1451325	-37.8	0.00831856	0.0146387	gene	GeneID:109053992	Gene	LOC109053992	protein_coding	XP_018926857.1	XM_019071312.1	tyrosine-protein phosphatase non-receptor type 22-like
NC_031735.1	10057352	10057478	-37.8	0.00387155	0.0104096	gene	GeneID:109112763	Gene	LOC109112763	pseudogene			cytosolic phospholipase A2-like
NC_031698.1	4864882	4864946	-37.8	0.0235207	0.0266379
NC_031727.1	14272317	14272346	-37.9	0.000762138	0.00633107	gene	GeneID:109104944	Gene	LOC109104944	protein_coding	XP_018973822.1	XM_019118277.1	esrp1 epithelial splicing regulatory protein 1
NW_017538114.1	643397	643666	-37.9	0.00574999	0.0121245
NW_017541580.1	136621	136834	-38	0.000737617	0.00629605	gene	GeneID:109077507	Gene	LOC109077507	protein_coding	XP_018948613.1	XM_019093068.1	netrin receptor UNC5D-like
NC_031736.1	11357230	11357379	-38	0.0028697	0.00910945
NC_031741.1	2210888	2211075	-38.1	0.00204157	0.00810278
NW_017546696.1	427	494	-38.1	0.000844685	0.0066167
NC_031730.1	12159396	12159502	-38.2	0.00351774	0.0100043	gene	GeneID:109108471	Gene	commd10	protein_coding	XP_018977163.1	XM_019121618.1	COMM domain containing 10
NC_031701.1	19030726	19030810	-38.3	0.00883904	0.0150874
NW_017539179.1	57416	57492	-38.4	0.00041403	0.00561074	gene	GeneID:109069531	Gene	LOC109069531	pseudogene			ectoderm-neural cortex protein 1-like
NC_031703.1	1949924	1949990	-38.5	0.000195294	0.00472987	gene	GeneID:109069625	Gene	LOC109069625	lncRNA		XR_002014250.1	uncharacterized LOC109069625
NC_031703.1	1949924	1949990	-38.5	0.000195294	0.00472987	exon	GeneID:109069625	ncRNA	LOC109069625	lncRNA		XR_002014250.1	uncharacterized LOC109069625, transcript variant X1
NC_031703.1	1949924	1949990	-38.5	0.000195294	0.00472987	exon	GeneID:109069625	ncRNA	LOC109069625	lncRNA		XR_002014251.1	uncharacterized LOC109069625, transcript variant X2
NW_017537837.1	19698	19764	-38.9	0.000466605	0.00566764	gene	GeneID:109053337	Gene	LOC109053337	pseudogene			arf-GAP with SH3 domain, ANK repeat and PH domain-containing protein 1-like
NW_017539056.1	85208	85284	-39	0.0223028	0.0257537
NC_031725.1	2424064	2424160	-39.1	0.0037121	0.010161	gene	GeneID:109103681	Gene	LOC109103681	pseudogene			inhibin beta A chain-like
NC_031699.1	7007169	7007219	-39.1	0.00795597	0.0143965
NC_031709.1	4795807	4795875	-39.2	0.00135515	0.00748583
NW_017545358.1	400498	400608	-39.2	0.0104982	0.016361
NW_017539685.1	168431	168748	-39.3	0.00187221	0.00793378
NW_017537902.1	58903	59034	-39.4	0.00357473	0.0100872
NW_017543560.1	95804	95856	-39.4	0.0126227	0.0180787
NW_017541782.1	46906	47003	-39.6	0.00979907	0.0157384
NC_031738.1	12286428	12286590	-39.7	0.000954563	0.00676913
NC_031746.1	6472820	6473033	-39.7	0.0040324	0.0105483
NW_017537949.1	121015	121170	-39.8	0.00155962	0.00757108
NW_017543619.1	65269	65385	-40.1	0.00238938	0.00851782
NC_031736.1	14313225	14313337	-40.2	0.000817486	0.00649153	gene	GeneID:109113560	Gene	LOC109113560	protein_coding	XP_018981913.1	XM_019126368.1	actc1a actin alpha cardiac muscle 1a
NC_031736.1	14313225	14313337	-40.2	0.000817486	0.00649153	CDS	GeneID:109113560	CDS	LOC109113560	protein_coding	XP_018981913.1	XM_019126368.1	actin, alpha cardiac isoform X1
NC_031736.1	14313225	14313337	-40.2	0.000817486	0.00649153	CDS	GeneID:109113560	CDS	LOC109113560	protein_coding	XP_018981914.1	XM_019126369.1	actin, alpha cardiac isoform X2
NC_031736.1	14313225	14313337	-40.2	0.000817486	0.00649153	exon	GeneID:109113560	mRNA	LOC109113560	protein_coding	XP_018981913.1	XM_019126368.1	actin, alpha cardiac, transcript variant X1
NC_031736.1	14313225	14313337	-40.2	0.000817486	0.00649153	exon	GeneID:109113560	mRNA	LOC109113560	protein_coding	XP_018981913.1	XM_019126369.1	actin, alpha cardiac, transcript variant X2
NC_031730.1	1064231	1064285	-40.3	0.00413753	0.0106639
NC_031698.1	18574454	18574614	-40.4	0.00342722	0.00985672	gene	GeneID:109098631	Gene	LOC109098631	lncRNA		XR_002019334.1	uncharacterized LOC109098631
NC_031712.1	16579984	16580099	-40.4	0.00365048	0.0101238
NC_031736.1	17802609	17802675	-40.4	0.00971476	0.0157019
NC_031744.1	4887952	4888075	-40.4	0.0231718	0.0264095
NW_017541291.1	229154	229277	-40.5	0.000193336	0.00472987	gene	GeneID:109076535	Gene	LOC109076535	protein_coding	XP_018947773.1	XM_019092228.1	zinc finger protein basonuclin-2-like
NC_031698.1	8388482	8388554	-40.5	0.0110313	0.0167961	exon	GeneID:109094505	mRNA	LOC109094505	protein_coding	XP_018963758.1	XM_019108220.1	insulin receptor substrate 2-like, transcript variant X2
NC_031698.1	8388482	8388554	-40.5	0.0110313	0.0167961	exon	GeneID:109094505	mRNA	LOC109094505	protein_coding	XP_018963758.1	XM_019108213.1	insulin receptor substrate 2-like, transcript variant X1
NC_031698.1	8388482	8388554	-40.5	0.0110313	0.0167961	gene	GeneID:109094505	Gene	LOC109094505	protein_coding	XP_018963758.1	XM_019108213.1	irs2a insulin receptor substrate 2a
NC_031698.1	8388482	8388554	-40.5	0.0110313	0.0167961	CDS	GeneID:109094505	CDS	LOC109094505	protein_coding	XP_018963765.1	XM_019108220.1	insulin receptor substrate 2-like isoform X2
NC_031698.1	8388482	8388554	-40.5	0.0110313	0.0167961	CDS	GeneID:109094505	CDS	LOC109094505	protein_coding	XP_018963758.1	XM_019108213.1	insulin receptor substrate 2-like isoform X1
NC_031734.1	27711023	27711133	-40.7	0.00158688	0.00757335	gene	GeneID:109112063	Gene	LOC109112063	protein_coding	XP_018980629.1	XM_019125084.1	transcriptional repressor scratch 1-like
NW_017541113.1	107214	107277	-40.8	0.00600594	0.0122768	gene	GeneID:109075903	Gene	LOC109075903	protein_coding	XP_018947285.1	XM_019091740.1	lmnl3 lamin L3
NC_031736.1	5656227	5656335	-41.1	0.0041001	0.0106281
NC_031705.1	2807602	2807760	-41.2	0.0180623	0.0225354
NC_031716.1	10974238	10974375	-41.3	0.0140583	0.0192252	exon	GeneID:109097993	mRNA	LOC109097993	protein_coding	XP_018967169.1	XM_019111624.1	fibroblast growth factor 13-like, transcript variant X1
NC_031716.1	10974238	10974375	-41.3	0.0140583	0.0192252	exon	GeneID:109097993	mRNA	LOC109097993	protein_coding	XP_018967169.1	XM_019111625.1	fibroblast growth factor 13-like, transcript variant X2
NC_031716.1	10974238	10974375	-41.3	0.0140583	0.0192252	gene	GeneID:109097993	Gene	LOC109097993	protein_coding	XP_018967169.1	XM_019111624.1	fibroblast growth factor 13-like
NC_031718.1	6156216	6156239	-41.3	0.0116588	0.017223
NC_031703.1	9428631	9428773	-41.9	0.00894814	0.0151482
NW_017537838.1	119581	119696	-42	0.00016898	0.00472987
NC_031702.1	9051996	9052081	-42.1	0.0090141	0.0152166	exon	GeneID:109061975	mRNA	LOC109061975	protein_coding	XP_018934606.1	XM_019079061.1	next to BRCA1 gene 1 protein-like
NC_031702.1	9051996	9052081	-42.1	0.0090141	0.0152166	gene	GeneID:109061975	Gene	LOC109061975	protein_coding	XP_018934606.1	XM_019079061.1	nbr1b NBR1 autophagy cargo receptor b
NC_031712.1	3058006	3058225	-42.1	0.00118164	0.00719798	gene	GeneID:109095101	Gene	LOC109095101	pseudogene			tubulin alpha-8 chain-like
NC_031712.1	3058006	3058225	-42.1	0.00118164	0.00719798	gene	GeneID:109095107	Gene	LOC109095107	protein_coding	XP_018964316.1	XM_019108771.1	lysine-specific demethylase 5B-B-like
NW_017537837.1	19486	19557	-42.5	0.0157342	0.0206324	gene	GeneID:109053337	Gene	LOC109053337	pseudogene			arf-GAP with SH3 domain, ANK repeat and PH domain-containing protein 1-like
NC_031731.1	2200429	2200556	-42.8	0.00095025	0.00676913
NW_017539932.1	242024	242060	-43	0.0113692	0.0170205
NC_031742.1	2194148	2194223	-43.1	0.00752371	0.0139847
NC_031745.1	2798896	2799109	-43.2	0.0103017	0.0161111
NW_017540837.1	8677	8729	-43.2	0.0123093	0.017859
NC_031729.1	18924064	18924222	-43.4	0.00403388	0.0105483	gene	GeneID:109107663	Gene	LOC109107663	protein_coding	XP_018976447.1	XM_019120902.1	RNA-binding protein with multiple splicing-like
NW_017538177.1	946565	946814	-43.5	0.00183902	0.00793378	gene	GeneID:109061528	Gene	LOC109061528	protein_coding	XP_018934187.1	XM_019078642.1	WD repeat-containing protein 47-like
NC_031702.1	8430592	8430743	-44	0.000850856	0.00663593	gene	GeneID:109062266	Gene	LOC109062266	protein_coding	XP_018934905.1	XM_019079360.1	slc9a3r1b SLC9A3 regulator 1b
NC_031705.1	1942433	1942489	-44	0.0104192	0.0162664	gene	GeneID:109078921	Gene	LOC109078921	protein_coding	XP_018949636.1	XM_019094091.1	poly(rC)-binding protein 3-like
NC_031716.1	2165916	2166198	-44.1	0.0011629	0.00716631	gene	GeneID:109097772	Gene	LOC109097772	protein_coding	XP_018966933.1	XM_019111388.1	SH3 domain-binding glutamic acid-rich-like protein
NW_017540138.1	31540	31600	-44.2	0.0202159	0.0241671
NC_031703.1	7041868	7041960	-44.3	0.00665481	0.0130631	gene	GeneID:109064506	Gene	LOC109064506	protein_coding	XP_018937094.1	XM_019081549.1	receptor-type tyrosine-protein phosphatase N2-like
NC_031728.1	14221644	14221940	-44.3	0.00201043	0.00806451
NW_017542083.1	88288	88411	-44.6	0.00524966	0.0116406
NC_031738.1	10604546	10604688	-44.7	0.00235743	0.00847065	gene	GeneID:109046067	Gene	zbtb16	protein_coding	XP_018919408.1	XM_019063863.1	zinc finger and BTB domain-containing protein 16
NW_017538022.1	368127	368271	-45.3	0.00782954	0.0142544	gene	GeneID:109057851	Gene	LOC109057851	protein_coding	XP_018930628.1	XM_019075083.1	thioredoxin-like protein 4A
NW_017540244.1	162719	162958	-45.3	0.00670557	0.0130887
NW_017542300.1	20817	20901	-45.3	0.00539128	0.011743
NC_031746.1	6450431	6450484	-45.4	0.00690036	0.0132949	gene	GeneID:109051150	Gene	LOC109051150	protein_coding	XP_018924249.1	XM_019068704.1	chst6 carbohydrate sulfotransferase 6
NC_031746.1	6450431	6450484	-45.4	0.00690036	0.0132949	CDS	GeneID:109051150	CDS	LOC109051150	protein_coding	XP_018924249.1	XM_019068704.1	LOW QUALITY PROTEIN: carbohydrate sulfotransferase 6-like
NC_031746.1	6450431	6450484	-45.4	0.00690036	0.0132949	exon	GeneID:109051150	mRNA	LOC109051150	protein_coding	XP_018924249.1	XM_019068704.1	carbohydrate sulfotransferase 6-like
NC_031704.1	16955263	16955350	-45.4	0.000205939	0.00472987	gene	GeneID:109076997	Gene	LOC109076997	protein_coding	XP_018948200.1	XM_019092655.1	palmitoyltransferase ZDHHC17
NC_031702.1	7926187	7926311	-45.5	0.00695365	0.0133684
NW_017538293.1	155064	155447	-46	8.8163e-06	0.00170112	gene	GeneID:109066036	Gene	LOC109066036	pseudogene			toll-like receptor 4
NC_031706.1	13331319	13331627	-46	0.0145734	0.0196586
NC_031711.1	2649708	2649881	-46.2	0.0017125	0.00788278
NC_031719.1	9412901	9412955	-46.3	0.0117038	0.0172609
NW_017537968.1	133497	133681	-46.7	0.0236081	0.0267199
NW_017545362.1	33765	33853	-47.4	0.000230751	0.00472987
NW_017545304.1	54659	54799	-47.7	0.0112491	0.0169647
NW_017543496.1	196	326	-47.8	0.00432255	0.0108949
NC_031724.1	10319146	10319306	-47.9	0.00368467	0.010161
NC_031714.1	42671	42779	-48	2.05703e-06	0.00170112
NW_017537831.1	570574	570725	-48.4	9.67891e-06	0.00170112	gene	GeneID:109053216	Gene	LOC109053216	protein_coding	XP_018926189.1	XM_019070644.1	sucrase-isomaltase, intestinal-like
NC_031711.1	8442291	8442519	-49.2	0.0268878	0.0291571
NC_031713.1	10775214	10775382	-49.4	0.00783941	0.0142578
NW_017538129.1	372842	372901	-49.9	0.00733889	0.0137537
NC_031701.1	16211485	16211600	-50.1	0.00987272	0.0157603	gene	GeneID:109051912	Gene	LOC109051912	pseudogene			protein ELFN1-like
NC_031711.1	7591820	7592010	-50.1	0.00116246	0.00716631	gene	GeneID:109094732	Gene	LOC109094732	lncRNA		XR_002018641.1	uncharacterized LOC109094732
NC_031731.1	16164282	16164438	-50.2	0.000809055	0.00649153
NW_017538195.1	1315274	1315364	-50.3	0.0148729	0.0198917	gene	GeneID:109062190	Gene	LOC109062190	protein_coding	XP_018934817.1	XM_019079272.1	SLAM family member 9-like
[truncated: 44 more rows]
